# Supplementary material for: Synthesis and crystal structures of three organoplatinum(II) complexes bearing natural aryl­olefin and quinoline derivatives
Source: Acta Crystallogr E Crystallogr Commun. 2024 May 21;80(Pt 6):630–5. doi: 10.1107/S2056989024004572 (PMC11151300; doi:10.1107/S2056989024004572)
Supplement: Supplementary file 1 [file e-80-00630-sup1.cif]

##############################################################################
#                                                                            #
# This CIF contains the data in a paper accepted for publication in          #
# Acta Crystallographica Section E. It conforms to the requirements of       #
# Notes for Authors for Acta Crystallographica Section E, and has been       #
# peer reviewed under the auspices of the IUCr Commission on Journals.       #
#                                                                            #
# Full details of the Crystallographic Information File format               #
# are given in the paper "The Crystallographic Information File (CIF):       #
# a New Standard Archive File for Crystallography" by S. R. Hall, F. H.      #
# Allen and I. D. Brown [Acta Cryst. (1991), A47, 655-685].                  #
#                                                                            #
# The current version of the core CIF dictionary is obtainable from          #
# ftp://ftp.iucr.org/pub/cif_core.dic.                                       #
#                                                                            #
# Software is freely available for graphical display of the structure(s)     #
# in this CIF. For information consult the CIF software page                 #
# http://www.iucr.org/resources/cif/software.                                #
#                                                                            #
# This file may be used for bona fide research purposes within the           #
# scientific community so long as proper attribution is given to the journal # 
# article from which it was obtained.                                        #
#                                                                            #
##############################################################################
data_I
_audit_creation_method
;
Olex2 1.2
(compiled 2015.09.30 svn.r3233 for OlexSys, GUI svn.r5103)
;
_journal_date_recd_electronic     2024-05-08
_journal_date_accepted     2024-05-15
_journal_name_full     'Acta Crystallographica, Section E'
_journal_year     2024
_journal_volume     80
_journal_issue      6
_journal_page_first     0
_journal_page_last     0
_journal_paper_category     GM
_journal_paper_doi     10.1107/S2056989024004572
_journal_coeditor_code     PK2707
_publ_contact_author_name     'Luc Van Meervelt'
_publ_contact_author_address
;
Department of Chemistry
KU Leuven
Biomolecular Architecture, Celestijnenlaan 200F
Leuven (Heverlee)
B-3001
Belgium
;
_publ_contact_author_email     'luc.vanmeervelt@kuleuven.be'
_publ_contact_author_fax     ?
_publ_contact_author_phone     ?
_publ_section_title
;
Synthesis and crystal structures of three organoplatinum(II) complexes bearing
natural arylolefin and quinoline derivatives
;
_publ_section_title_footnote     .
loop_
    _publ_author_name
    _publ_author_footnote
    _publ_author_address
    'Chi, Nguyen Thi Thanh' .
;
Department of Chemistry
Hanoi National University of Education
136 Xuan Thuy
Cau Giay
Hanoi
Vietnam
;
    'Van Thong, Pham' .
;
R&D Center
Vietnam Education and Technology Transfer JSC
Hanoi
Vietnam
;
    'Thang, Nguyen Manh' .
;
Bac Giang Upper Secondary School for the Gifted
Bac Giang
Vietnam
;
    'Thao, Pham Ngoc' .
;
University of Engineering and Technology
Vietnam National University
144 Xuan Thuy
Cau Giay
Hanoi
Vietnam
;
    'Van Meervelt, Luc' .
;
Department of Chemistry
KU Leuven
Biomolecular Architecture, Celestijnenlaan 200F
Leuven (Heverlee)
B-3001
Belgium
;
_publ_section_synopsis
;
The synthesis and crystal structures of three organoplatinum(II) complexes
bearing natural arylolefin and quinoline derivatives are reported.
;
_chemical_name_systematic
;\
[4-Methoxy-5-(2-methoxy-2-oxoethoxy)-2-(prop-2-en-1-yl)phenyl](quinolin-\
8-olato)platinum(II)
;
_chemical_name_common     ?
_chemical_formula_moiety     'C22 H21 N O5 Pt, 0.47(O)'
_chemical_formula_sum     'C22 H21 N O5.47 Pt'
_chemical_formula_iupac     '[Pt (C13 H15 O4) (C9 H6 N O)]'
_chemical_formula_weight     582.49
_chemical_melting_point     ?
_space_group_crystal_system     monoclinic
_space_group_name_H-M_alt     'P 1 21/c 1'
_space_group_name_Hall     '-P 2ybc'
loop_
    _space_group_symop_operation_xyz
    'x, y, z'
    '-x, y+1/2, -z+1/2'
    '-x, -y, -z'
    'x, -y-1/2, z-1/2'
_cell_length_a     13.1510(4)
_cell_length_b     8.5584(2)
_cell_length_c     18.2071(6)
_cell_angle_alpha     90
_cell_angle_beta     105.714(3)
_cell_angle_gamma     90
_cell_volume     1972.65(10)
_cell_formula_units_Z     4
_cell_measurement_reflns_used     19506
_cell_measurement_theta_min     2.9030
_cell_measurement_theta_max     29.0360
_cell_measurement_temperature     100.00(10)
_exptl_crystal_description     plate
_exptl_crystal_colour     'light brown'
_exptl_crystal_size_max     0.3
_exptl_crystal_size_mid     0.15
_exptl_crystal_size_min     0.1
_exptl_crystal_density_diffrn     1.961
_exptl_crystal_density_meas     ?
_exptl_crystal_density_method     ?
_exptl_crystal_F_000     1127.2
_exptl_absorpt_coefficient_mu     7.151
_exptl_absorpt_correction_type     multi-scan
_exptl_absorpt_process_details
;
(CrysAlisPro; Rigaku OD, 2022)
;
_exptl_absorpt_correction_T_min     0.29972
_exptl_absorpt_correction_T_max     1.00000
_diffrn_ambient_temperature     100.00(10)
_diffrn_source     'micro-focus sealed X-ray tube'
_diffrn_radiation_type     MoK\a
_diffrn_radiation_wavelength     0.71073
_diffrn_radiation_monochromator     mirror
_diffrn_measurement_device_type     'SuperNova, Single source at offset, Eos'
_diffrn_measurement_device     'four-circle diffractometer'
_diffrn_measurement_method     '\w scans'
_diffrn_detector     'CCD plate'
_diffrn_detector_area_resol_mean     15.9631
_diffrn_reflns_number     41833
_diffrn_reflns_av_R_equivalents     0.0391
_diffrn_reflns_av_unetI/netI     0.0182
_diffrn_reflns_theta_min     2.442
_diffrn_reflns_theta_max     26.369
_diffrn_reflns_theta_full     25.000
_diffrn_measured_fraction_theta_max     1.000
_diffrn_measured_fraction_theta_full     0.999
_diffrn_reflns_limit_h_min     -16
_diffrn_reflns_limit_h_max     16
_diffrn_reflns_limit_k_min     -10
_diffrn_reflns_limit_k_max     10
_diffrn_reflns_limit_l_min     -22
_diffrn_reflns_limit_l_max     22
_diffrn_radiation_probe     x-ray
loop_
    _refln_index_h
    _refln_index_k
    _refln_index_l
    _refln_F_squared_meas
    _refln_F_squared_sigma
    0 0 3 53.031 85.8322
    0 0 -3 -30.1709 58.3569
    0 0 -3 95.7635 73.4267
    0 0 -3 4.1087 38.39
    0 0 -3 -188.278 151.894
    0 0 3 39.5039 53.0554
    0 0 -3 9.35062 68.641
    0 0 3 22.1606 176.386
    0 0 3 109.624 66.6941
    0 0 -3 6.08187 38.5731
    0 0 3 41.3421 68.7085
    0 0 -3 5.69645 42.0383
    0 0 3 25.2414 40.4624
    0 0 -3 41.9837 44.9551
    0 0 4 19363.1 678.877
    0 0 4 20224.6 786.167
    0 0 4 14620.4 1011.45
    0 0 -4 18597.1 756.229
    0 0 -4 18351.4 662.66
    0 0 -4 15861.2 968.115
    0 0 -4 18392.7 603.068
    0 0 4 19122 704.218
    0 0 -4 18671 782.277
    0 0 4 19270.5 631.805
    0 0 -4 19062.2 721.162
    0 0 -4 20488.6 760.951
    0 0 -4 19310 634.603
    0 0 4 19039.8 774.291
    0 0 -5 100.234 98.7967
    0 0 5 126.542 96.0585
    0 0 -5 55.4813 91.8528
    0 0 -5 170.556 102.4
    0 0 5 133.229 84.4959
    0 0 5 -2.22568 61.2896
    0 0 5 139.083 77.3671
    0 0 -5 77.1843 177.837
    0 0 5 95.2444 283.506
    0 0 5 77.3644 106.505
    0 0 -5 94.8281 99.7365
    0 0 -5 75.8863 68.2396
    0 0 -5 155.092 124.326
    0 0 6 325843 6142.82
    0 0 6 312485 5707.74
    0 0 -6 316196 5662.29
    0 0 6 320920 5854.31
    0 0 -6 327846 6234.97
    0 0 6 317838 5922.47
    0 0 6 308153 7286.81
    0 0 6 321592 6157.25
    0 0 -6 318567 5992.24
    0 0 -6 310562 5828.08
    0 0 -6 316411 6106.78
    0 0 -7 494.215 142.511
    0 0 -7 93.8732 181.187
    0 0 7 395.276 179.029
    0 0 -7 244.328 169.286
    0 0 -7 480.013 230.712
    0 0 -7 384.65 207.853
    0 0 -7 429.716 179.013
    0 0 7 671.831 185.044
    0 0 -7 313.922 132.609
    0 0 -7 341.681 234.066
    0 0 7 262.024 164.779
    0 0 -7 390.897 160.884
    0 0 7 473.789 229.209
    0 0 7 321.553 183.19
    0 0 7 458.311 378.964
    0 0 8 144649 4576.7
    0 0 -8 133081 2808.1
    0 0 8 131281 3148.05
    0 0 8 133006 2955.5
    0 0 8 128741 3370.73
    0 0 -8 131473 3235.16
    0 0 -8 131290 3079.02
    0 0 -8 134281 2902.68
    0 0 8 132327 3101.71
    0 0 -8 129230 3343.17
    0 0 -8 135066 3659.59
    0 0 9 101.893 136.507
    0 0 -9 258.911 223.955
    0 0 9 -81.4387 130.707
    0 0 -9 35.702 115.246
    0 0 9 59.0784 186.38
    0 0 -9 15.1356 135.47
    0 0 -9 119.569 127.887
    0 0 -9 -92.4655 94.3984
    0 0 9 -41.5064 297.876
    0 0 9 190.014 147.727
    0 0 -9 275.295 209.915
    0 0 -9 1.7217 99.5205
    0 0 -10 10584.9 617.037
    0 0 10 9353.22 657.052
    0 0 -10 10203.1 953.856
    0 0 -10 9215.99 811.856
    0 0 10 9519.19 735.279
    0 0 -10 9591.2 716.114
    0 0 10 9621.45 727.714
    0 0 10 10278.1 863.994
    0 0 10 11174.1 1243.67
    0 0 -10 9975.26 651.501
    0 0 -11 95.221 144.053
    0 0 -11 91.7753 153.346
    0 0 11 253.356 197.867
    0 0 11 289.728 208.823
    0 0 -11 156.918 296.511
    0 0 11 -356.133 438.397
    0 0 -11 253.686 229.155
    0 0 11 1.51103 149.43
    0 0 -11 100.102 149.149
    0 0 -11 99.0493 131.664
    0 0 -12 225958 4824.86
    0 0 -12 215213 5460.58
    0 0 -12 221033 5093.27
    0 0 12 212672 5505.45
    0 0 -12 215570 5913.26
    0 0 -12 226333 4626.52
    0 0 12 212813 5100.21
    0 0 12 212288 4804.58
    0 0 -13 167.894 172.239
    0 0 -13 -38.3625 196.726
    0 0 -13 107.929 157.249
    0 0 13 340.364 185.435
    0 0 -13 7.71242 279.856
    0 0 13 400.651 254.425
    0 0 13 11.0287 233.767
    0 0 13 411.103 498.851
    0 0 -13 297.551 205.768
    0 0 14 33119.6 1923.21
    0 0 -14 33996 2153.1
    0 0 -14 36634.5 1561.7
    0 0 14 34667.5 1727.26
    0 0 -14 34920.5 1722.29
    0 0 -14 36489.1 1402.5
    0 0 -15 339.103 247.05
    0 0 15 -69.7671 294.775
    0 0 -15 331.973 226.663
    0 0 15 218.979 229.089
    0 0 -15 56.3995 304.007
    0 0 15 -72.0069 493.622
    0 0 -16 2767.51 517.741
    0 0 16 2559.08 622.765
    0 0 -16 4019.52 557.638
    0 0 -16 4239.35 875.051
    0 0 16 4510 1032.13
    0 0 16 3445.4 634.981
    0 0 17 470.725 325.481
    0 0 17 1440.27 768.885
    0 0 -17 671.797 494.958
    0 0 -17 1538.5 379.185
    0 0 -17 474.671 316.993
    0 0 17 647.854 458.947
    0 0 18 59808.8 2697.86
    0 0 18 62136.7 3134.64
    0 0 -18 57351.3 3351.74
    0 0 -18 63112.7 2730.36
    0 0 19 297.375 294.055
    0 0 -19 780.707 420.108
    0 0 -19 557.362 388.903
    0 0 19 590.762 394.863
    0 0 -20 20573.1 2155.87
    0 0 20 24140.4 1764.63
    0 0 20 22563.9 1999.34
    0 0 21 83.2093 487.813
    0 0 -21 -480.416 710.293
    0 0 -22 3150.48 988.173
    0 0 -22 4143.21 1069.38
    0 1 -1 230436 4091.98
    0 1 1 226162 3945.63
    0 1 1 223932 4063.45
    0 -1 1 223424 3948.07
    0 -1 1 227704 4011.05
    0 -1 -1 224052 3946.56
    0 1 1 214439 4144.63
    0 1 1 225177 4142.65
    0 -1 -1 227425 4139.53
    0 1 -1 225550 3932.5
    0 -1 -1 231709 4074.73
    0 1 -1 227371 4013.21
    0 -1 1 222893 4041.3
    0 1 1 234551 4066.51
    0 1 2 14329.1 488.623
    0 -1 -2 13659.8 557.085
    0 1 2 13692.7 677.074
    0 1 -2 13573.7 576.811
    0 -1 2 14256.7 487.043
    0 1 2 14383.3 569.628
    0 1 2 13422.5 579.713
    0 -1 -2 12718 616.795
    0 1 -2 13750.3 564.418
    0 -1 -2 14241.3 492.281
    0 1 -2 13904 488.944
    0 -1 -2 13543 659.981
    0 -1 2 13498.1 561.462
    0 1 -2 13866.9 494.7
    0 -1 -2 13318.9 567.918
    0 -1 2 13060.6 474.467
    0 -1 -2 13493.6 582.474
    0 1 2 13919.8 577.32
    0 -1 2 13963.1 565.089
    0 1 2 13686.3 551.222
    0 -1 2 13074.3 435.961
    0 1 2 12875.1 590.665
    0 1 2 13626.4 579.934
    0 -1 -3 823182 14074.1
    0 -1 -3 858991 14003.6
    0 1 -3 818524 13530.5
    0 1 -3 869431 13750.8
    0 -1 -3 840630 13885.8
    0 -1 -3 829929 13465.5
    0 1 -3 851083 13797.1
    0 -1 -3 836360 13940.4
    0 -1 -3 834812 13825.7
    0 1 3 872753 13831
    0 -1 3 828181 13549.4
    0 1 3 855407 14006.9
    0 -1 3 864446 13707.3
    0 -1 -3 755587 14290.4
    0 1 3 856460 13769.6
    0 1 3 869619 13453.9
    0 -1 3 852307 13901.5
    0 -1 3 844698 13438.5
    0 -1 3 840313 13763.7
    0 -1 -3 834314 13996.3
    0 1 -3 857088 13961.7
    0 -1 3 834796 13914
    0 1 3 823910 13910.5
    0 1 -3 830916 13888.2
    0 1 3 856069 13913
    0 1 3 843165 13958
    0 1 3 739737 14211.4
    0 1 3 843742 13948.4
    0 -1 -3 843011 13796.6
    0 1 4 51098.3 1512.89
    0 1 4 50978.3 1442.78
    0 1 4 50602.8 1724.6
    0 -1 -4 51438.3 1591.22
    0 -1 -4 52825.6 1604.16
    0 -1 -4 51194.3 1525.97
    0 -1 -4 51599.1 1285.66
    0 -1 -4 50524.2 1157.37
    0 -1 4 48361.6 1388.89
    0 1 -4 49682 1255.5
    0 1 4 50918.3 1443.12
    0 -1 -4 48237.4 1805.02
    0 -1 -4 49988.7 1505.4
    0 1 -4 51384.2 1549.97
    0 -1 -4 50294 1385.24
    0 -1 4 49621.6 1328.93
    0 1 -4 52710.7 1216.83
    0 -1 4 49749.1 1266.97
    0 1 4 50125 1135.82
    0 -1 -4 52176.4 1558.68
    0 1 4 50706.8 1362.78
    0 -1 4 49404.3 1437.36
    0 1 4 51676.3 1409.58
    0 1 4 50529.1 1488.85
    0 1 4 50518.4 1082
    0 -1 4 48633.2 1508.24
    0 -1 -4 48889.3 1404.31
    0 1 -4 51176.8 1368.91
    0 1 -4 50802.4 1430.89
    0 -1 -4 48628.4 1081.15
    0 1 -4 47717.5 1423.21
    0 -1 -4 50544.7 1429.76
    0 -1 -5 43576.1 1586.92
    0 1 5 42453 1342.87
    0 -1 -5 41142.8 1080.3
    0 1 5 42674.6 1625.56
    0 1 -5 40615 1132.88
    0 -1 5 40124 1334.77
    0 1 5 41382.8 1020.06
    0 -1 -5 38873.6 1731.08
    0 1 -5 40074.8 1273.47
    0 -1 -5 41709.1 1376.47
    0 -1 -5 41151.3 1540.06
    0 -1 -5 41900.7 1141.24
    0 -1 -5 40596.1 1026.96
    0 1 -5 39074.9 1187.84
    0 -1 5 40144.5 885.12
    0 -1 5 38854.6 1314.57
    0 1 5 43489.8 1451.82
    0 -1 -5 41107.6 1305
    0 -1 5 40324.9 1213.95
    0 -1 -5 41055.8 1430.76
    0 1 5 41421.5 1246.46
    0 -1 -5 42758.5 1565.96
    0 -1 -5 42340.9 1278.55
    0 1 -5 42663.3 1522.53
    0 -1 5 38615.3 1227.05
    0 1 -5 39635.5 1369.33
    0 1 -5 38407.3 1314.1
    0 1 5 41389.1 1389.2
    0 -1 5 39498.3 1477.7
    0 1 5 41985.8 1357.17
    0 1 5 40884.3 1333.72
    0 -1 -5 41950.2 1431.19
    0 1 6 405.05 163.469
    0 1 -6 219.247 103.58
    0 -1 -6 547.158 199.916
    0 -1 -6 742.086 263.02
    0 1 -6 188.128 152.328
    0 -1 6 350.189 107.951
    0 1 6 568.595 117.943
    0 -1 -6 698.724 205.579
    0 1 -6 384.708 145.783
    0 -1 6 271.302 100.878
    0 -1 6 451.267 188.417
    0 -1 -6 680.388 136.638
    0 1 -6 633.366 155.397
    0 1 6 525.257 190.088
    0 -1 -6 540.523 239.646
    0 1 6 503.12 221.273
    0 -1 -6 326.975 182.595
    0 -1 -6 631.856 182.849
    0 1 -6 253.52 68.1223
    0 -1 -6 386.241 141.674
    0 -1 6 369.024 78.133
    0 -1 -6 552.849 130.728
    0 1 -6 368.311 143.729
    0 -1 -6 480.392 200.428
    0 -1 -6 501.951 154.872
    0 1 -6 390.739 124.538
    0 -1 -6 452.921 117.692
    0 -1 6 877.668 296.363
    0 1 6 522.393 171.232
    0 1 6 432.669 140.821
    0 1 6 429.821 161.035
    0 -1 6 422.66 163.96
    0 -1 6 656.512 193.913
    0 1 7 59915.6 1909.9
    0 -1 7 57145.5 1580.87
    0 -1 7 59252.5 1790.83
    0 -1 -7 58553.4 1719.68
    0 -1 -7 62812.5 2555.01
    0 -1 -7 58259.9 1770.4
    0 -1 7 57534.9 1337.82
    0 -1 -7 58062.9 1979.1
    0 1 -7 56001 1281.64
    0 1 -7 61133.6 1970.53
    0 1 7 58977.1 1806.63
    0 -1 -7 58152.5 1942.92
    0 -1 -7 57974 1477.11
    0 -1 7 59390.5 1862.97
    0 -1 -7 51758.4 2259.16
    0 -1 -7 60355.8 1578.49
    0 -1 7 58700.7 1772.58
    0 1 7 59117.9 1693.01
    0 -1 -7 62096.9 1994.35
    0 1 -7 57951.3 1752.85
    0 1 7 57124.6 1499.1
    0 -1 -7 60574.6 1544.27
    0 1 -7 58835.9 1657.7
    0 1 7 59676.7 2001.31
    0 1 -7 61610.4 1857.13
    0 1 -7 59684.7 1856.16
    0 -1 -7 61964 2200.54
    0 1 -7 54454.8 1187.05
    0 1 -7 58013.1 2187.36
    0 -1 7 67938 2415.23
    0 -1 7 58423.7 1900.85
    0 1 7 57246.4 1882.21
    0 -1 8 18269.8 855.514
    0 1 8 17082.6 1013.95
    0 -1 -8 18637.8 1428.65
    0 1 8 16759.4 990.663
    0 1 -8 18201.8 881.368
    0 -1 -8 18122.5 944.478
    0 1 8 20187.4 926.002
    0 1 8 17372.9 941.7
    0 -1 -8 18700.1 829.927
    0 1 -8 18265 991.078
    0 -1 -8 17758 791.742
    0 -1 -8 18332.8 718.049
    0 1 -8 17031.7 545.281
    0 -1 -8 18963 918.516
    0 -1 8 17692.2 984.267
    0 1 8 17172 770.637
    0 1 -8 18699.8 961.518
    0 1 -8 18141.7 632.558
    0 -1 8 19997 1391.16
    0 -1 8 19400.3 1081.33
    0 -1 8 17209.7 943.975
    0 -1 -8 18094 1088.21
    0 -1 8 17453.6 665.056
    0 -1 9 217254 4528.34
    0 -1 9 218036 5036.05
    0 -1 -9 224104 4686.52
    0 -1 -9 220937 5178.18
    0 1 9 227018 4685.13
    0 1 9 221962 4811.41
    0 -1 -9 221405 4501.01
    0 -1 -9 226693 4471.19
    0 1 -9 219963 4651.89
    0 1 -9 214954 4850.02
    0 -1 -9 239136 6164.15
    0 1 9 214605 4937.29
    0 1 -9 226302 4076.07
    0 1 -9 211459 4787.88
    0 1 -9 208825 3888.61
    0 -1 9 220756 4165.4
    0 1 9 213694 5002.51
    0 -1 9 219197 5980.67
    0 1 9 225802 4446.44
    0 -1 -9 218883 4153.29
    0 -1 -10 287.093 118.984
    0 1 -10 80.0629 161.686
    0 1 10 -18.351 198.374
    0 1 -10 296.85 119.93
    0 -1 -10 112.479 168.841
    0 1 10 92.4091 105.339
    0 1 -10 206.233 91.6619
    0 -1 -10 -17.9548 155.53
    0 -1 -10 96.2617 302.281
    0 -1 10 184.951 112.379
    0 1 -10 265.338 184.031
    0 -1 -10 287.629 185.155
    0 1 -10 99.7552 129.335
    0 -1 -10 88.1109 147.147
    0 -1 10 -278.22 270.578
    0 -1 -10 76.6035 136.079
    0 -1 10 -60.8671 374.713
    0 1 -10 138.188 124.95
    0 -1 10 371.763 207.895
    0 1 10 197.435 157.23
    0 1 10 402.885 233.191
    0 1 -11 149082 2987.57
    0 1 11 140985 3852.28
    0 1 11 145467 3701.29
    0 -1 11 141038 3989.59
    0 1 11 139649 3974.7
    0 1 -11 146889 3239.89
    0 -1 -11 144540 3423.58
    0 1 11 142986 3389.9
    0 1 -11 135556 2780.01
    0 -1 11 134329 4918.01
    0 1 -11 140038 3773.98
    0 -1 -11 145989 3578.31
    0 -1 -11 148648 4160.56
    0 -1 -11 157756 5048.01
    0 -1 11 140147 3085.08
    0 -1 -11 141471 2909.06
    0 1 -11 137879 3732.07
    0 -1 11 143211 3492.06
    0 -1 12 -234.051 510.238
    0 -1 -12 336.875 335.974
    0 1 12 151.984 131.348
    0 -1 12 216.772 137.839
    0 1 -12 310.767 155.725
    0 1 12 163.414 187.077
    0 1 -12 255.79 163.526
    0 -1 -12 207.589 247.295
    0 -1 -12 290.11 117.483
    0 1 12 254.02 201.694
    0 -1 12 467.843 216.33
    0 1 -12 308.587 124.788
    0 -1 12 -138.093 289.577
    0 -1 -12 257.92 168.9
    0 1 12 -87.2296 230.202
    0 1 -12 311.175 215.109
    0 -1 -12 57.7454 150.882
    0 1 -13 17934.2 952.144
    0 1 -13 17065.5 1181.71
    0 1 13 17410.4 1214.83
    0 -1 -13 16840.7 1064.78
    0 1 -13 15954.7 776.35
    0 -1 13 15404.1 1246.36
    0 -1 -13 16488.1 1623.88
    0 1 13 16579.9 1288.47
    0 1 13 15402.9 1067.3
    0 -1 -13 15846.8 999.591
    0 -1 -13 17168.3 678.895
    0 -1 -13 17025.5 1332.04
    0 -1 13 15664.9 1045.12
    0 -1 13 16339.3 1703.66
    0 1 -13 15489.7 672.714
    0 1 -14 480.345 148.83
    0 -1 -14 626.566 263.456
    0 -1 -14 105.302 375.018
    0 -1 14 491.529 292.801
    0 1 -14 397.38 182.775
    0 -1 -14 598.197 131.391
    0 1 -14 645.798 290.408
    0 -1 14 558.99 299.096
    0 1 14 495.831 338.906
    0 -1 -14 616.867 254.299
    0 1 -14 538.401 402.557
    0 -1 14 134.09 571.491
    0 1 14 1095.06 371.81
    0 1 -14 581.36 224.523
    0 -1 -14 439.556 322.615
    0 -1 -15 98887.9 3063.47
    0 -1 -15 102428 4515.69
    0 -1 -15 96498.7 3009.2
    0 -1 15 92468.6 3062.86
    0 1 -15 94618.3 3309.29
    0 -1 -15 90189.7 4112.2
    0 -1 15 94444 3603.05
    0 1 -15 94983 3748.2
    0 1 -15 105279 2845.65
    0 1 15 99511.5 3397.51
    0 1 15 95405.8 3608.94
    0 1 -16 6005.75 968.091
    0 1 -16 7419.95 685.697
    0 1 16 6590.82 838.816
    0 1 16 6008.88 904.011
    0 -1 16 5598.17 888.565
    0 -1 -16 7579.28 787.805
    0 -1 -16 6179.23 1109.65
    0 1 -16 5965.21 815.903
    0 -1 -16 5951.24 1050.94
    0 -1 16 8610.6 1375.2
    0 -1 -16 7751.07 790.576
    0 -1 -17 29893.3 2522.67
    0 1 -17 29115 2153.8
    0 1 17 34113.7 1990.19
    0 1 17 32600.6 2137.48
    0 1 -17 33744 1972.76
    0 -1 17 34832.7 2204.3
    0 -1 -17 30668.7 1682.71
    0 -1 -17 30464.2 2437.52
    0 -1 18 1772.4 790.877
    0 -1 -18 1501.38 583.173
    0 1 18 2063.96 569.699
    0 -1 -18 1350.05 682.146
    0 1 18 2498.49 641.814
    0 1 -18 1771.34 621.564
    0 -1 -18 1822.12 426.683
    0 1 -18 1310.85 432.127
    0 -1 18 1990.46 617.965
    0 1 -19 6204.59 928.833
    0 1 19 7230.92 1086.72
    0 -1 19 7931.82 1435.29
    0 1 -19 5768.06 1093.2
    0 1 19 6717.78 936.573
    0 -1 -19 5968.89 1202.43
    0 -1 -19 4862.11 1051.48
    0 -1 19 5709.54 973.112
    0 -1 20 1355.26 742.049
    0 -1 -20 -715.352 771.029
    0 1 20 354.932 349.244
    0 1 20 127.104 445.51
    0 1 -20 204.084 483.582
    0 1 -20 212.467 349.597
    0 -1 -20 -4.32788 415.938
    0 -1 20 150.272 470.68
    0 1 -21 39115.4 3025.39
    0 1 21 42124.2 2844.09
    0 -1 21 43614.5 2865.69
    0 1 -21 41940.1 2500.94
    0 -1 21 50268.4 3455.24
    0 1 21 41144.2 2493.76
    0 -1 -21 35981.6 2972.2
    0 -1 -21 38005.5 3238
    0 -1 -22 1461.73 824.037
    0 1 22 966.07 457.721
    0 -1 -22 1044.79 513.32
    0 1 -22 926.943 698.942
    0 1 23 12902 1513.6
    0 -2 0 660497 11208.7
    0 2 0 662597 10801.5
    0 -2 0 665289 10796.8
    0 -2 0 656313 11277.6
    0 2 0 673486 11388.4
    0 2 0 654774 11050.8
    0 -2 0 674267 11065.4
    0 2 0 663419 11442.2
    0 -2 0 645884 11354.3
    0 2 1 2363.63 211.05
    0 -2 -1 2347.77 226.336
    0 2 -1 2002.29 240.65
    0 -2 1 1905.89 222.065
    0 -2 1 2652.48 284.421
    0 -2 1 2365.25 235.131
    0 -2 1 2146.96 283.104
    0 2 1 2801.72 303.947
    0 -2 -1 1802.63 255.789
    0 -2 -1 2252.59 276.262
    0 2 1 2590.15 321.911
    0 2 -1 2300.61 294.503
    0 -2 -1 2179.51 286.369
    0 2 1 2130.99 212.027
    0 -2 1 1899.27 233.882
    0 -2 -1 1820.25 271.347
    0 2 1 2329.34 292.357
    0 2 -2 317352 5998.1
    0 -2 2 315404 5835.2
    0 -2 -2 316985 5889.64
    0 2 2 326043 5943.62
    0 2 -2 317902 5847.24
    0 -2 2 311045 5902.53
    0 2 2 317568 5949.98
    0 -2 2 317971 5712.14
    0 2 2 304190 5322.86
    0 -2 2 315578 5504.7
    0 2 -2 312744 5375.55
    0 -2 2 304107 5593.51
    0 2 2 312307 5720.9
    0 2 2 317999 6114.04
    0 2 2 300683 6099.12
    0 -2 -2 315096 5372.39
    0 -2 -2 314031 5976.95
    0 -2 -2 325125 5954.51
    0 -2 -2 319993 6109.35
    0 -2 2 315478 5355.15
    0 -2 -2 316024 5724.48
    0 2 2 323495 5362.23
    0 2 -2 319835 5724.39
    0 2 3 48638.7 1505.68
    0 2 3 47693.6 1538.98
    0 2 3 49483.7 1463.71
    0 2 3 46358.7 1220.83
    0 2 3 48012.2 1695.05
    0 -2 -3 44013.9 1652.76
    0 -2 -3 48163.3 1535.97
    0 2 3 46740.9 1587.64
    0 -2 3 46033.6 1280.72
    0 -2 3 46715.8 1105.59
    0 -2 3 45157.5 1279.33
    0 2 -3 47246 1532.58
    0 2 -3 48546.5 1503.21
    0 2 -3 46789.4 1346.68
    0 -2 3 48860.7 1496.6
    0 -2 -3 46191.5 1532.72
    0 -2 -3 48096.3 1450.38
    0 2 3 47359.4 1543.9
    0 -2 3 44959 1475.13
    0 2 3 48438.1 1219.94
    0 -2 -3 47854.6 1469.93
    0 2 -3 46264.6 1229.65
    0 2 3 48817.6 1542.73
    0 -2 -3 46846 1662.33
    0 -2 -3 48440.5 1249.61
    0 -2 3 45990.4 1208.15
    0 -2 4 170730 3437.59
    0 -2 4 165958 3018.13
    0 2 4 172886 3786.55
    0 2 4 176369 3725.08
    0 2 4 172131 4168.35
    0 -2 4 170371 3305.62
    0 2 4 176350 3853.16
    0 -2 4 172193 3433.06
    0 -2 4 164383 3052.38
    0 2 -4 172667 3827.57
    0 2 -4 171668 3530.58
    0 -2 -4 173601 3413.35
    0 -2 -4 161156 4003.12
    0 -2 -4 175811 3792.45
    0 -2 4 172759 3740.74
    0 -2 -4 176059 3640.15
    0 2 4 174680 3824.05
    0 2 -4 166803 3433.28
    0 2 4 171610 3422.66
    0 -2 -4 165281 3810.47
    0 2 -4 171205 3750.21
    0 2 4 171920 3725.66
    0 2 4 169916 3103.94
    0 -2 -4 172620 3735.83
    0 -2 -4 172608 3459.84
    0 -2 -4 176829 4166.85
    0 -2 4 172246 3747.5
    0 2 4 172570 3840.08
    0 -2 -5 57728.2 1914.47
    0 -2 5 54996.6 1364.25
    0 -2 5 57727.9 1590.07
    0 2 -5 57020.6 1902.6
    0 -2 -5 54015.9 2138.37
    0 -2 5 55347.9 1616.25
    0 2 5 58168.1 1769.63
    0 2 5 58977.3 1903.73
    0 -2 5 55126.2 1801.57
    0 2 -5 55766.3 1648.47
    0 -2 -5 57153 1685.83
    0 2 5 56373.3 1830.55
    0 -2 5 54942.3 1352.29
    0 -2 -5 55599 1493.35
    0 2 5 57061.1 1288.68
    0 2 5 53599.2 1841.78
    0 -2 -5 56018.7 1830.2
    0 -2 5 57887.9 1832.8
    0 -2 -5 51793.6 1990.67
    0 -2 -5 54479.6 1629.17
    0 2 5 57028.4 1834.32
    0 2 -5 57248.8 1657.82
    0 2 5 53184.9 2106.14
    0 2 5 54367.4 1805.5
    0 2 -5 55771.2 1804.79
    0 -2 -5 56749.6 1817.59
    0 2 5 56461.3 1621.87
    0 2 5 53756.6 1117.15
    0 2 6 170790 3767.92
    0 2 6 172192 3263.13
    0 -2 -6 176949 4104.79
    0 2 -6 177231 3806.05
    0 -2 6 173116 3242.17
    0 -2 6 175675 3802.69
    0 -2 -6 165408 4325.97
    0 -2 6 178846 3697.25
    0 2 -6 172084 4174.26
    0 2 6 172817 4075.71
    0 2 6 173104 4016.45
    0 2 6 165932 4501.69
    0 2 6 169962 3079.05
    0 -2 6 169636 3437.58
    0 -2 -6 180092 4226.72
    0 2 -6 173406 3838.65
    0 2 -6 183156 3427.96
    0 -2 -6 159825 4598.4
    0 -2 -6 172574 3434.09
    0 -2 -6 176043 4006.33
    0 2 6 169710 3953.38
    0 -2 -6 173205 3846.83
    0 2 -6 168202 3973.58
    0 -2 6 172034 4037.9
    0 -2 6 174939 4019.66
    0 -2 -6 178098 3761.11
    0 2 6 177928 3889.41
    0 2 6 175279 4084.02
    0 2 7 15540.2 555.935
    0 -2 -7 16433.1 717.529
    0 -2 -7 15020.1 1274.01
    0 2 -7 15463.4 726.672
    0 2 7 17293.6 996.551
    0 -2 -7 16731.7 848.651
    0 -2 7 15203.9 829.209
    0 -2 7 15982.2 909.294
    0 2 7 17048.5 928.698
    0 2 -7 16323 937.546
    0 2 -7 16199.1 984.385
    0 -2 7 15601.7 549.938
    0 -2 -7 16742.4 1100.8
    0 2 7 17399 1039.42
    0 2 7 15876.3 907.549
    0 2 -7 17475.1 932.759
    0 -2 -7 15697.5 1142.89
    0 -2 7 15602.7 759.995
    0 -2 -7 15612.8 920.339
    0 2 7 16691.6 994.923
    0 -2 -7 15131.9 993.314
    0 -2 7 16946.4 1066.2
    0 -2 8 112969 3030.08
    0 -2 8 109682 2854.18
    0 2 8 111406 3007.44
    0 -2 -8 115527 2576.86
    0 -2 8 98205.9 2079.49
    0 -2 -8 120513 3554.93
    0 2 -8 116687 2632.59
    0 -2 -8 118875 3333.33
    0 -2 8 117390 3359.09
    0 -2 8 113611 2749.13
    0 -2 -8 106790 4022.44
    0 2 -8 110647 3117.6
    0 2 8 117729 2330.76
    0 2 8 115085 3137.51
    0 2 8 116463 3225.56
    0 2 8 116847 3100.12
    0 -2 -8 119800 2802.06
    0 -2 -9 5352.88 404.095
    0 -2 9 5558.85 550.96
    0 -2 -9 6082.87 510.118
    0 -2 -9 5868.67 694.535
    0 -2 9 6060.97 624.381
    0 -2 -9 6580.5 969.296
    0 2 9 5165.32 582.378
    0 -2 -9 5192.47 442.446
    0 -2 9 5620.48 527.347
    0 2 9 4903.47 595.293
    0 2 -9 5516.78 474.055
    0 2 9 5356.48 376.682
    0 -2 9 4347.05 235.217
    0 2 9 4934.78 599.93
    0 -2 -9 6192.96 793.533
    0 -2 9 5883.2 766.852
    0 2 9 5885.73 629.111
    0 2 -9 4798.87 577.969
    0 2 10 59736.9 2226.92
    0 2 10 59354.6 2224.75
    0 -2 10 61324.5 2091.86
    0 -2 -10 59223.2 1780.98
    0 -2 -10 58056.7 1804.07
    0 -2 -10 60479.1 2432.53
    0 2 -10 60807.6 1886.62
    0 2 10 59394.9 2297.55
    0 2 10 60092.4 1632.15
    0 -2 -10 56513.4 1655.11
    0 2 -10 57966.6 2229.9
    0 -2 -10 60345.1 3194.62
    0 -2 10 67272.1 2724.43
    0 -2 -10 61736.3 2713.96
    0 -2 10 58852.6 2230.23
    0 2 11 10120.2 885.979
    0 -2 11 10070 907.404
    0 2 11 10429.5 927.032
    0 -2 -11 11616.1 1464.98
    0 2 -11 8923.08 850.792
    0 -2 -11 10129.6 1127.38
    0 -2 11 10440.5 1123.41
    0 -2 -11 10443.7 692.617
    0 2 11 9105.54 887.449
    0 -2 -11 10062.5 981.231
    0 2 11 9450.56 587.705
    0 -2 -11 10493.3 671.457
    0 -2 -11 9071.23 605.083
    0 2 -11 9899.67 728.883
    0 -2 -12 116964 2800.27
    0 -2 -12 134875 4037.03
    0 2 12 125859 3563.75
    0 -2 12 130994 4493.78
    0 2 12 123279 3654.07
    0 -2 -12 129688 5198.79
    0 -2 12 130434 3752.25
    0 2 12 129257 3731.28
    0 -2 -12 119243 2944.02
    0 -2 -12 124584 2836.39
    0 -2 -12 142045 4609.33
    0 2 -12 126682 3659.49
    0 2 12 127609 2805.82
    0 -2 -13 7120.43 914.991
    0 2 13 6859.29 831.215
    0 2 13 6432.99 544.209
    0 -2 -13 6287.23 563.598
    0 2 13 6608.52 770.786
    0 -2 -13 8196.98 1347.88
    0 2 13 7365.08 868.217
    0 2 -13 8250.82 621.923
    0 2 -13 7369.44 838.444
    0 -2 -13 5997.49 510.479
    0 -2 13 6294.83 818.616
    0 -2 -13 5885.79 960.049
    0 -2 13 6703.56 1008.18
    0 2 -14 80871.4 2274.01
    0 2 14 74140.6 3011.09
    0 -2 -14 76043.5 4186.24
    0 -2 -14 79584.4 3702.06
    0 -2 -14 69662.5 2222.27
    0 -2 -14 78212.1 3251.62
    0 -2 14 65124.8 3514.96
    0 -2 14 72543.9 2997.93
    0 2 -14 74467.1 2911.34
    0 2 14 73633.3 2935.96
    0 -2 15 -1181.65 795.582
    0 -2 -15 111.943 148.034
    0 -2 15 -160.948 340.941
    0 2 -15 -135.875 195.945
    0 2 15 245.46 269.93
    0 2 15 256.803 293.243
    0 2 -15 81.3426 239.022
    0 -2 -15 236.931 439.456
    0 -2 -15 -581.282 567.577
    0 2 16 7247.19 921.707
    0 -2 -16 5604.6 1078.49
    0 -2 -16 5760.1 613.15
    0 2 -16 7260.81 918.16
    0 -2 16 6162.15 926.844
    0 2 16 5753.05 886.645
    0 -2 16 4833.55 986.988
    0 2 -16 6904.58 640.282
    0 -2 -16 7353.64 1442.11
    0 -2 17 4028.58 791.809
    0 2 -17 4164.58 854.334
    0 -2 -17 3502.14 893.838
    0 -2 -17 5244.23 1203.07
    0 2 17 4355.21 756.367
    0 -2 17 3624.51 903.07
    0 2 -17 2850.68 636.903
    0 2 17 3678.57 751.441
    0 -2 18 51177.8 3447.65
    0 2 18 48561.3 2587.74
    0 -2 18 48437.8 2747.39
    0 2 -18 46441.6 2532.92
    0 2 -18 54601.9 3060.51
    0 2 18 49941.3 2768.56
    0 -2 -18 55815.4 3884.85
    0 -2 -18 44467.8 3108.81
    0 2 -19 2604.79 777.411
    0 2 19 1813.65 617.929
    0 2 19 2671.51 599.073
    0 2 -19 1208.24 514.747
    0 -2 19 946.79 528.649
    0 -2 19 3146.49 978.51
    0 -2 -19 1926.96 782.963
    0 -2 -19 2773.8 992.951
    0 2 20 17417.3 1642.5
    0 -2 20 22017.1 2342.6
    0 -2 -20 14896.6 1847.41
    0 2 -20 17740.1 1664.47
    0 2 20 17550.4 1764.94
    0 -2 -20 19874.4 2407.15
    0 2 -20 18659.7 2013.8
    0 -2 20 17553.7 1771.9
    0 -2 -21 206.705 599.973
    0 2 -21 142.375 372.86
    0 2 -21 52.3605 574.516
    0 2 21 32.1151 379.786
    0 -2 -21 15.2483 635.733
    0 -2 21 -798.654 631.712
    0 -2 21 -366.719 665.145
    0 2 21 -88.2723 486.598
    0 2 22 2473.73 685.706
    0 2 -22 1918.77 604.45
    0 2 23 199.88 395.278
    0 -3 0 12.5981 81.4492
    0 -3 0 -46.5365 143.931
    0 3 0 -103.107 139.366
    0 3 0 54.0046 62.0078
    0 -3 0 53.2585 101.923
    0 3 0 -38.0094 95.7656
    0 -3 0 61.7785 65.5992
    0 -3 0 104.728 110.835
    0 3 0 -60.8959 143.495
    0 -3 -1 33054.5 1287.23
    0 -3 1 34294.5 1220.42
    0 3 1 33233.3 1447.32
    0 -3 1 33691.9 1205.93
    0 3 1 33219.6 1376.14
    0 -3 1 33115.7 1195.25
    0 3 -1 33439.9 1211.37
    0 -3 1 33506.1 812.318
    0 3 1 32225.8 1064.65
    0 -3 -1 30743.9 1368.76
    0 -3 1 32699.5 1363.24
    0 -3 -1 34471.1 1396.96
    0 -3 -1 33268.9 1051.47
    0 3 -1 34787.6 1412.26
    0 3 1 32275.7 1042.82
    0 -3 1 33719.9 1298
    0 3 -1 32805.5 1409.47
    0 -3 -1 34062.1 1331.97
    0 3 2 1627.26 204.081
    0 3 -2 1584.1 269.824
    0 -3 -2 1663.16 316.182
    0 3 2 1323.4 260.048
    0 -3 2 1777.83 253.894
    0 -3 2 1574.82 294.116
    0 3 2 1427.98 222.374
    0 -3 2 1622.06 148.52
    0 3 2 1626.28 294.303
    0 3 -2 1728.53 293.93
    0 -3 -2 1746.82 288.154
    0 -3 -2 1577.43 324.005
    0 -3 2 1544.24 245.236
    0 -3 2 1566.59 285.899
    0 -3 -2 1916.66 266.118
    0 -3 -2 1635.35 302.282
    0 3 2 1583.26 146.821
    0 -3 2 2048.9 262.862
    0 3 2 1639.45 335.673
    0 -3 -3 302515 6382.11
    0 -3 -3 304343 6085.69
    0 3 3 301022 5316.42
    0 -3 3 300610 5319.84
    0 -3 -3 295982 6207.4
    0 3 3 299593 5850.52
    0 3 3 304950 6439.49
    0 -3 3 303210 5693.7
    0 -3 3 305266 6025.69
    0 3 3 303799 6179.87
    0 3 3 300569 5274.67
    0 3 -3 312374 5943.28
    0 3 3 298324 6124.54
    0 -3 -3 309714 6189.33
    0 3 3 298712 6410.63
    0 3 -3 304866 6271.71
    0 -3 3 294415 5833.75
    0 -3 -3 297128 5851.95
    0 3 -3 307215 6044.48
    0 3 3 300916 6131.03
    0 -3 3 303048 5543.23
    0 -3 3 300438 6123.79
    0 3 4 9033.79 716.637
    0 3 4 7876.94 681.952
    0 3 4 8007 473.987
    0 3 4 9053.74 818.473
    0 -3 4 8182.03 690.357
    0 3 4 7988.12 621.829
    0 -3 -4 9371.67 759.468
    0 3 -4 8461.01 735.483
    0 -3 -4 7729.9 606.284
    0 -3 -4 8849.75 678.146
    0 3 4 7763.85 647.923
    0 -3 4 7397.39 461.748
    0 -3 -4 9067.39 801.619
    0 3 4 8635.48 762.048
    0 3 -4 8202.11 666.431
    0 -3 4 7833.91 550.812
    0 3 4 7695.12 346.825
    0 3 -4 7029.25 563.291
    0 3 4 7469.65 495.234
    0 -3 4 8243.46 676.294
    0 -3 4 7442.82 439.708
    0 -3 4 7330.59 524.234
    0 3 5 128096 2797.52
    0 3 5 128021 3372.86
    0 -3 -5 128745 3228.94
    0 -3 -5 134354 3221.81
    0 -3 -5 129402 3680.1
    0 -3 -5 125244 3385.5
    0 -3 -5 124429 3681.72
    0 -3 5 125980 3264.14
    0 3 5 124941 2510.53
    0 -3 5 125171 2872.72
    0 3 -5 126153 3275.62
    0 -3 5 124745 2455.65
    0 3 5 124863 3197.77
    0 -3 5 123597 2781.78
    0 -3 5 124628 2442.19
    0 3 -5 125707 3028.71
    0 3 5 131274 3437.27
    0 3 5 124078 3308.5
    0 -3 5 120846 2811.54
    0 3 6 3633.15 494.371
    0 -3 -6 4396.99 559.588
    0 -3 -6 3864.67 607.535
    0 -3 6 3389.03 244.573
    0 -3 6 3969.61 420.828
    0 -3 6 4721.09 399.638
    0 3 6 3858.55 525.419
    0 3 6 4696.74 315.173
    0 -3 -6 4533.99 543.44
    0 3 6 4401.03 552.987
    0 -3 6 4439.64 438.571
    0 3 -6 4299.9 459.928
    0 3 -6 3885.65 504.966
    0 3 6 4510.44 432.655
    0 -3 6 3608 257.96
    0 -3 6 4159.3 530.138
    0 -3 6 4138.01 263.011
    0 3 -7 67160.9 2280.41
    0 3 7 66146.5 2320.51
    0 -3 -7 64373.8 2689.48
    0 -3 7 62255 1913.32
    0 3 7 69449 1485.73
    0 -3 7 62229.6 1492.32
    0 3 7 64792.3 2215.43
    0 -3 -7 68853.7 1896.51
    0 -3 -7 63249.6 2356.5
    0 -3 7 66253.2 2253.07
    0 -3 7 66041.8 1915.01
    0 -3 -7 66285.4 2282.23
    0 -3 7 65138.4 1644.41
    0 3 7 65250.8 2268.49
    0 3 7 65613 1945.1
    0 -3 8 42212.3 1325.87
    0 -3 8 45131.8 1941.19
    0 3 -8 45585.1 1374.98
    0 -3 -8 42783.9 1586.35
    0 -3 8 46390.6 1723.37
    0 3 8 45784.6 1874.49
    0 3 -8 43394.6 1898.59
    0 3 8 45545.8 1243.03
    0 -3 -8 43140.5 2353.12
    0 3 8 40187.3 934.137
    0 -3 8 45366.8 1623.41
    0 -3 8 44721.3 1302.98
    0 3 8 43719.4 1937.47
    0 -3 -8 46152.9 1982.66
    0 3 8 43929 1683.96
    0 -3 -8 46055.5 2093.76
    0 3 8 44704.2 1921.56
    0 3 9 152450 4261.18
    0 -3 -9 146954 3660.53
    0 3 9 162079 4274.53
    0 3 9 152262 4064.02
    0 -3 -9 159899 4352.87
    0 -3 9 159083 3956.81
    0 3 -9 155400 4212.58
    0 3 -9 161558 3386.49
    0 -3 -9 142355 5026.54
    0 -3 9 159083 3114.68
    0 3 9 156684 3923.64
    0 -3 -9 156996 4569.08
    0 -3 9 160776 4325.83
    0 -3 9 158550 3763.56
    0 -3 9 148460 3379.44
    0 3 9 145330 2794.88
    0 -3 10 7829 614.983
    0 3 10 9651.29 921.415
    0 3 10 8797.07 807.394
    0 -3 10 8039.28 727.644
    0 3 10 8648.75 872.85
    0 3 10 7500.82 380.853
    0 -3 -10 9360.66 1047.35
    0 -3 10 8784.06 807.806
    0 -3 -10 8974.2 921.111
    0 -3 10 7616.5 421.023
    0 -3 10 9660.66 977.391
    0 -3 -10 9003.92 710.144
    0 -3 -10 7192.15 1120.69
    0 3 10 9106.97 842.253
    0 3 -10 7979.99 841.647
    0 3 -10 8654.85 608.268
    0 3 -11 46573.4 2144.03
    0 -3 -11 46877.4 2471.64
    0 -3 11 44996.2 1834.22
    0 -3 11 42667.3 1945.05
    0 3 11 48906.8 2076.83
    0 -3 -11 45749.3 1757.72
    0 3 11 47851.3 2143.87
    0 -3 -11 44440 2884.46
    0 3 11 44095.1 1159.26
    0 3 11 44029.3 2118.42
    0 3 11 44586.7 1979.73
    0 -3 11 48021.3 2324.4
    0 -3 -11 45655.1 2229.12
    0 3 -11 44135.7 1548.86
    0 -3 12 515.197 277.626
    0 3 12 643.335 310.094
    0 -3 -12 460.241 198.217
    0 -3 -12 197.643 343.369
    0 -3 12 185.146 191.292
    0 3 12 498.968 135.365
    0 3 -12 358.009 268.01
    0 3 12 440.624 325.647
    0 -3 -12 681.546 371.23
    0 3 12 571.507 287.681
    0 -3 12 1286.39 535.705
    0 -3 -12 841.273 466.978
    0 -3 13 8458.41 1125.01
    0 3 13 5565.22 783.853
    0 -3 -13 7586.84 1357.43
    0 3 13 7137.77 834.454
    0 3 -13 5519.44 781.325
    0 -3 -13 6866.75 932.369
    0 -3 -13 6289.09 1017.1
    0 -3 -13 5787.62 646.608
    0 -3 13 6172.5 803.678
    0 -3 -14 24028.3 2490.46
    0 -3 -14 20332.5 1859.21
    0 3 14 20066.8 1491.95
    0 -3 14 19224.3 1484.64
    0 3 14 21760.1 1597.49
    0 -3 14 20733.4 1839.99
    0 3 -14 19928.5 1523.89
    0 -3 -14 19896.4 1641.86
    0 -3 -15 115249 5750.47
    0 3 -15 109798 3915.34
    0 3 15 100939 3752.3
    0 -3 -15 109949 4692.11
    0 -3 15 107438 4622.06
    0 3 15 104947 3864.67
    0 -3 15 100643 3772.58
    0 -3 -16 16205.9 2206.55
    0 3 16 14327 1341.27
    0 -3 16 11902.4 1564.92
    0 -3 -16 13254.5 1683.45
    0 3 -16 12035.5 1271.51
    0 -3 16 11329.4 1240.22
    0 3 16 13281.1 1334.98
    0 3 17 27081.5 1960.83
    0 -3 17 29192.9 2033.1
    0 -3 17 24786.1 2352.8
    0 3 17 28572.8 2017.16
    0 -3 -17 24611.8 2339.8
    0 -3 -17 32058.3 3158.89
    0 3 -17 27976.2 1963.33
    0 -3 18 -322.252 483.476
    0 -3 -18 306.302 843.565
    0 -3 18 -1083 937.055
    0 3 -18 519.409 500.984
    0 3 18 -161.067 448.972
    0 3 18 -191.256 390.603
    0 -3 -18 77.5685 407.375
    0 3 19 4522.41 870.131
    0 -3 19 3037.62 747.505
    0 3 19 5077.31 862.213
    0 3 -19 4014.4 826.157
    0 -3 -19 3059.09 970.475
    0 -3 19 4030.03 1047.39
    0 3 20 1034.25 556.63
    0 -3 20 1081.62 572.472
    0 -3 20 -6.41869 790.17
    0 -3 -20 4031.25 1362.7
    0 3 20 1354.69 520.78
    0 3 -20 3857.99 1014.04
    0 3 -20 1035.29 458.276
    0 -3 -20 2269.05 847.985
    0 -3 21 33731.1 3075.15
    0 3 -21 33021.6 2737.35
    0 -3 21 30307.8 2401.54
    0 -3 -21 33081.3 3455.65
    0 3 21 28294.4 2217.68
    0 -3 -21 25107.3 2604.04
    0 3 -21 28147.7 2205.79
    0 3 21 31638.2 2434.63
    0 3 22 1045.21 590.221
    0 3 -22 811.031 439.572
    0 3 -23 10949 1458.86
    0 -4 0 176682 4392.2
    0 4 0 175310 3891.13
    0 -4 0 178384 4134.66
    0 -4 0 180482 3501.53
    0 -4 1 25724.3 1160.3
    0 -4 -1 24877.9 1340.71
    0 -4 1 24237.7 1322.62
    0 4 1 23343.3 939.413
    0 -4 1 25390.4 1159.68
    0 -4 1 24804.1 1155.17
    0 4 -1 24288.6 1126.86
    0 4 1 24316 1022.59
    0 -4 -1 24834.6 961.582
    0 4 -2 75754.4 2249.07
    0 -4 2 74868.9 2116.83
    0 -4 -2 77761 2051.78
    0 4 2 75959.3 2022.17
    0 -4 2 72492.5 2451.18
    0 -4 -2 78860.5 2555.78
    0 4 2 67103.5 1378.39
    0 4 2 79778.3 1930.45
    0 -4 2 74920.2 2112.41
    0 -4 2 63404.9 1364.73
    0 -4 -2 75083.1 2555.91
    0 4 3 13643.9 654.464
    0 -4 3 13743.9 544.912
    0 4 3 14794.9 557.977
    0 4 -3 14070 924.72
    0 -4 -3 14886 1057.83
    0 4 3 13562.9 814.202
    0 -4 3 14883.1 799.513
    0 -4 3 15622.1 838.317
    0 -4 3 14476.9 992.865
    0 4 3 14439.5 980.722
    0 4 3 14581 1151.11
    0 -4 -3 14399.6 835.271
    0 -4 -3 13695 1057.08
    0 4 4 14874.7 885.001
    0 -4 4 16977.8 885.169
    0 -4 -4 15731.4 1178.29
    0 -4 4 16125.9 942.378
    0 4 4 16857.5 967.71
    0 -4 -4 13402.9 1040.24
    0 4 -4 16970.7 1055.75
    0 4 4 15273.1 1056.76
    0 4 4 15977.6 656.7
    0 4 4 16667.4 1095.72
    0 -4 4 16419.6 1094.66
    0 4 4 16485.2 685.797
    0 -4 -4 16314.5 955.959
    0 -4 4 16665.7 698.72
    0 -4 4 16279.6 800.849
    0 4 4 14337.6 1139.75
    0 4 -4 16479.4 1026.63
    0 -4 -5 10604.2 999.336
    0 4 5 9553.44 855.901
    0 4 5 11877 950.422
    0 4 -5 9346.32 824.429
    0 4 5 10898.6 613.105
    0 -4 5 10260.9 587.563
    0 -4 -5 9820.98 904.393
    0 4 -5 9776.88 782.567
    0 -4 5 10866.8 760.487
    0 -4 5 10249.3 605.327
    0 4 5 10669 464.021
    0 4 5 10406.8 943.772
    0 -4 5 10518.1 709.465
    0 -4 -5 9799.59 785.955
    0 -4 5 9597.55 843.129
    0 4 5 9727.21 628.297
    0 -4 6 205905 4406.31
    0 4 6 192584 3523.19
    0 -4 6 203286 3902.57
    0 -4 6 202042 4215.22
    0 -4 6 201367 4416.47
    0 -4 -6 202758 5429.11
    0 4 6 197243 4196.47
    0 -4 -6 202094 4818.95
    0 -4 6 205746 3902.1
    0 -4 -6 194242 5088.27
    0 4 6 196753 5058.67
    0 4 6 197099 4980.68
    0 4 6 198099 3889.16
    0 4 -6 206197 4969.85
    0 4 6 205702 5136.34
    0 -4 6 202261 4947.31
    0 -4 -7 22495.6 1340.7
    0 -4 7 23032.2 1132.22
    0 -4 -7 21787 1444.39
    0 4 7 23835.4 1437.62
    0 -4 7 21192.6 1344.17
    0 4 7 24009.8 1452.87
    0 4 7 24395.2 835.026
    0 -4 7 19927.7 764.06
    0 -4 7 22464.2 771.723
    0 -4 -7 22871.8 1629.08
    0 -4 7 20570.8 1045.04
    0 -4 7 22691.1 1066.33
    0 4 7 23387.8 1421.74
    0 4 7 23526.5 1105.86
    0 4 -7 22359.5 1377.62
    0 4 8 31029.5 1706.23
    0 4 8 31719.5 967.607
    0 4 8 28105.2 1577.48
    0 4 8 29122.4 1322.05
    0 -4 -8 28105.7 1697.81
    0 -4 8 28525.1 1317.86
    0 -4 -8 29523.4 1930.07
    0 4 8 28044.6 1611.19
    0 -4 8 29773.9 1610.7
    0 -4 8 27636.7 1167.75
    0 4 -8 29613.4 1630.17
    0 -4 -8 29126.4 1599.44
    0 -4 8 27543.5 794.909
    0 -4 8 27109.4 755.768
    0 -4 8 28540.1 1321.89
    0 4 9 134.432 217.759
    0 4 -9 173.901 124.582
    0 -4 -9 -34.188 406.961
    0 -4 -9 233.774 170.629
    0 4 9 187.601 260.347
    0 4 -9 -7.35019 246.944
    0 4 9 -22.315 162.879
    0 4 9 210.369 244.524
    0 -4 -9 -172.215 267.132
    0 -4 9 -31.0171 182.452
    0 -4 9 -171.45 161.449
    0 4 9 96.6987 88.1742
    0 -4 9 153.138 194.477
    0 -4 9 -17.0327 285.95
    0 -4 -10 19512 1776.85
    0 -4 10 22811.7 978.586
    0 -4 -10 21148.3 1613.04
    0 4 -10 22572.7 996.347
    0 -4 10 23622.3 1287.06
    0 4 10 20484.4 1485.41
    0 4 10 20888.5 1254.45
    0 4 -10 21905.6 1503.51
    0 4 10 22421.7 1442.02
    0 -4 -10 21003.8 1469.3
    0 -4 10 20986.2 1268.38
    0 -4 10 23578.8 1562.74
    0 4 -11 26712.7 1150.15
    0 4 11 28562.4 1815.3
    0 4 -11 27278.5 1736.03
    0 4 11 26720.1 1525.47
    0 -4 -11 31827.5 1429.37
    0 -4 11 30718.4 1871
    0 -4 -11 30408.8 1852.24
    0 -4 -11 29906.9 2343.75
    0 -4 11 29240.9 1488.39
    0 4 11 30793.5 1717.8
    0 -4 11 26379.3 1025.17
    0 -4 -11 28827.3 1959
    0 -4 11 29587.9 1585.76
    0 -4 12 128255 3905.96
    0 -4 12 128987 3728.91
    0 4 -12 131099 4303.17
    0 4 12 132930 4076.91
    0 4 12 132819 3951.2
    0 -4 -12 135275 4444.78
    0 -4 12 138326 4509.84
    0 -4 -12 121164 5288.88
    0 -4 -12 137677 4827.13
    0 4 12 122656 4215.03
    0 4 -13 9013.75 1099.33
    0 -4 13 13050.4 1399.95
    0 -4 -13 11640.9 1417.6
    0 4 13 11771.9 1139.05
    0 -4 -13 9362.56 1461.3
    0 4 13 10948.6 1051.12
    0 4 13 11481.8 1182.97
    0 -4 -13 9656.24 1138.88
    0 -4 13 9789.67 1012.42
    0 -4 13 11685.8 1019.28
    0 -4 14 39439 2143
    0 4 14 42653.7 2210.13
    0 4 14 40383.2 2338.38
    0 -4 -14 46230.8 2880.68
    0 -4 -14 41446.9 3262.72
    0 4 -14 42404.1 2387.53
    0 -4 14 47746.3 2755.54
    0 4 15 446.019 358.639
    0 -4 -15 154.538 460.741
    0 4 15 306.222 371.672
    0 4 -15 1020.63 487.738
    0 -4 -15 991.803 654.844
    0 -4 15 -56.9951 320.099
    0 -4 15 1315.28 660.83
    0 4 16 4497.38 855.249
    0 4 -16 5132.38 903.022
    0 -4 16 4642.54 795.783
    0 4 16 4998.56 801.515
    0 -4 16 5375.32 1073.31
    0 -4 -16 4380.81 1003.95
    0 -4 -16 3823.27 1100.44
    0 4 17 3652.47 730.674
    0 -4 -17 5357.23 1239.94
    0 4 -17 2789.56 724.41
    0 -4 17 3552.37 950.897
    0 4 17 4196.76 845.678
    0 -4 -17 3980.03 1163.6
    0 -4 17 4122.37 791.031
    0 -4 -18 40976.5 3850.87
    0 4 18 44992.6 2715.78
    0 4 -18 43364.8 2695.26
    0 -4 -18 41345.4 3210.21
    0 4 18 45358.3 2655.58
    0 -4 18 40998.7 3153.57
    0 -4 18 45203.5 2660.57
    0 -4 -19 4258.33 1166.3
    0 -4 19 3713.41 849.599
    0 -4 19 361.249 622.809
    0 4 19 4729.23 905.17
    0 -4 -19 3021.3 1312.99
    0 4 -19 3706.3 891.037
    0 4 19 3680.41 846.494
    0 -4 -20 14102.2 2309.93
    0 -4 20 11818.4 1475.87
    0 -4 20 8647.07 1620.49
    0 -4 -20 12005 1868.54
    0 4 20 11780.2 1460.1
    0 4 20 11486.8 1459.34
    0 4 -20 11351.7 1442.42
    0 4 21 -905.515 616.1
    0 -4 21 -451.338 561.709
    0 4 21 -571.224 464.422
    0 4 -21 415.248 525.958
    0 5 0 410.092 183.341
    0 -5 0 455.393 298.728
    0 -5 1 39286.2 1906.04
    0 -5 -1 40622 1371.37
    0 -5 1 39261.2 1634.84
    0 5 -1 40428.9 1627.14
    0 5 1 38193.4 1462.8
    0 -5 -1 35165.7 1824.83
    0 -5 -2 24530 1528.41
    0 -5 2 24972.4 1504.8
    0 5 -2 24530.7 1298.68
    0 -5 -2 27468.6 1177.69
    0 5 2 26294.9 1129.85
    0 -5 2 26197.3 1256.12
    0 -5 -2 25799.8 1543.53
    0 5 3 155884 4170.98
    0 5 3 143037 2731.15
    0 -5 -3 148230 4353.63
    0 -5 -3 157527 3670.69
    0 5 3 152145 4677.22
    0 -5 3 155847 3667.21
    0 5 3 153633 3332.52
    0 -5 3 154497 4208.89
    0 -5 -3 148015 4286.34
    0 5 3 151747 3610.07
    0 -5 3 138996 2714.23
    0 -5 3 151676 3637.75
    0 5 -3 151751 3929.82
    0 -5 -4 20566.6 1463.48
    0 5 4 21241.1 893.33
    0 -5 4 20492.8 1053.11
    0 -5 4 21749.6 1120.76
    0 5 4 21769.6 780.225
    0 -5 -4 23060.8 1219.62
    0 5 4 22167.9 1394.68
    0 5 -4 19818.9 1257.15
    0 -5 -4 22105.3 1475.43
    0 -5 4 21992.7 1400.72
    0 -5 4 21753.3 781.268
    0 5 4 20654.1 1525.71
    0 -5 -5 52077.5 2383.02
    0 5 -5 51407 2146.76
    0 5 5 52222 2298.91
    0 -5 -5 52612.2 2475.02
    0 5 5 48963.6 1862.59
    0 -5 5 51247.8 2226.3
    0 -5 5 53034.9 1505.57
    0 5 5 50272.7 1411.02
    0 -5 -5 51443.4 2013.69
    0 5 5 51691.3 1491.33
    0 -5 5 48856.4 1666.01
    0 -5 5 51804.2 1837.71
    0 5 5 51151.6 2436.23
    0 -5 6 249.231 172.884
    0 -5 6 348.876 147.227
    0 -5 6 437.285 153.797
    0 -5 -6 152.912 162.357
    0 -5 6 284.13 123.454
    0 5 -6 87.6851 235.998
    0 5 6 504.124 327.087
    0 -5 -6 322.268 226.74
    0 -5 -6 42.9405 263.754
    0 5 6 282.543 92.4199
    0 5 6 419.234 172.354
    0 5 6 518.834 166.697
    0 5 6 103.425 231.866
    0 -5 6 120.027 268.729
    0 5 7 14010.8 1209.15
    0 5 7 14364.9 701.324
    0 5 -7 13936.8 1160.75
    0 -5 -7 12636 1189.77
    0 -5 -7 13535.3 1312.99
    0 -5 7 14989.9 1202.84
    0 -5 -7 14382.7 1100.34
    0 5 7 14589.8 852.131
    0 -5 7 15363.6 970.201
    0 -5 7 15741.5 767.922
    0 -5 7 14143 710.657
    0 5 7 12722.7 466.775
    0 5 7 12900.4 1181.94
    0 -5 7 14091.9 836.485
    0 5 -8 8909.58 943.753
    0 -5 8 8991.59 507.705
    0 -5 8 10008.5 991.458
    0 5 8 9787.1 536.014
    0 -5 8 9169.68 781.759
    0 5 8 9513.86 1001.67
    0 -5 8 8971.98 722.106
    0 -5 -8 8364.22 887.88
    0 5 8 8775.86 708.048
    0 -5 8 7546.48 488.673
    0 -5 -8 10052.9 1172.59
    0 -5 -8 8495.75 1006.57
    0 5 8 9629.57 1014.72
    0 -5 9 121857 3041.65
    0 5 9 122831 3731.13
    0 -5 9 123015 3117.27
    0 -5 -9 120665 4011
    0 5 9 122638 3047.14
    0 5 -9 122811 3755.91
    0 5 9 121637 3859.21
    0 5 9 125378 2267.52
    0 -5 9 125529 3738.82
    0 -5 -9 120663 3666.35
    0 -5 9 116571 2092.39
    0 -5 -9 124086 4405.76
    0 -5 -10 7645.29 1148.41
    0 -5 10 8559.63 986.954
    0 -5 10 9021.94 831.55
    0 5 10 10232.8 548.861
    0 -5 -10 8812.05 1129.66
    0 5 10 8718.15 808.961
    0 5 10 10142.1 1032.61
    0 5 -10 8613.11 1012.04
    0 -5 -10 9079.75 1005.46
    0 -5 10 9480.32 833.948
    0 5 10 8537.77 1006.74
    0 -5 11 44294.6 2331.62
    0 -5 11 40199 1881.06
    0 -5 -11 43551.7 2538.39
    0 5 11 40566.9 2305.55
    0 -5 -11 40138.2 2751.4
    0 -5 -11 43662.4 2326.18
    0 5 11 42779.8 2214.01
    0 5 11 43265.4 1947.61
    0 5 -11 40926.4 2273.05
    0 -5 11 39583.8 1880.86
    0 5 12 418.414 335.18
    0 -5 -12 437.521 402.475
    0 -5 12 700.547 311.281
    0 -5 -12 408.125 370.587
    0 -5 -12 23.7643 313.933
    0 5 -12 893.01 396.735
    0 5 12 261.118 273.766
    0 -5 12 631.425 270.169
    0 5 12 362.095 269.997
    0 -5 12 230.448 415.671
    0 5 13 19319.9 1391.45
    0 -5 13 22762.5 1796.12
    0 5 -13 17507.6 1555.11
    0 -5 13 18000 1356.15
    0 -5 -13 16119 1879.08
    0 5 13 17564.3 1432.48
    0 -5 13 18946.4 1327.87
    0 5 13 15622.3 1478.34
    0 -5 -13 17962.2 1744.5
    0 -5 14 31224.8 2198.18
    0 -5 14 31823.3 1885.3
    0 5 14 32026.6 1989.67
    0 5 14 27658 1773.53
    0 -5 -14 28021.7 2288.12
    0 -5 -14 24918.7 2495.46
    0 -5 14 28328.6 1693.47
    0 5 -14 26406.7 2004.44
    0 5 14 28533.5 2042.77
    0 5 -15 59182.6 3076.47
    0 -5 15 65321.7 3404.54
    0 5 15 56872.1 2716.58
    0 -5 -15 59275.5 3542.19
    0 -5 -15 56709.9 4032.76
    0 5 15 54201.8 2967.89
    0 -5 15 58428.8 2748.32
    0 5 -16 8025.79 1161.42
    0 -5 -16 10833.3 1552.76
    0 5 16 7081.99 1005.66
    0 -5 16 7414.3 1005.75
    0 -5 16 9934.08 1482.64
    0 5 16 9565.58 1236.91
    0 -5 -16 7332.33 1528.94
    0 5 -17 21227.8 1934.94
    0 -5 -17 17354.3 2408.95
    0 -5 17 21029.4 2108.58
    0 -5 17 20485.8 1732.47
    0 -5 -17 24318.3 2414.53
    0 5 17 22974.8 1971.3
    0 5 17 22640.5 1816.78
    0 5 18 -265.172 362.095
    0 -5 -18 -1118.24 950.996
    0 -5 18 92.856 426.571
    0 -5 -18 -82.6139 536.443
    0 -5 18 -195.142 551.07
    0 5 -18 -309.432 495.309
    0 5 18 -1387.54 602.603
    0 5 19 2285.82 660.765
    0 -5 19 1079.44 641.572
    0 5 -19 3675.25 927.086
    0 -5 19 2373.13 668.564
    0 -5 -19 1999.74 921.073
    0 -5 -19 2714.46 925.418
    0 5 19 1497.5 645.876
    0 5 20 6121.4 1097.86
    0 -5 -20 5031.92 1397.49
    0 -5 20 6925.72 1106.59
    0 5 -20 6068.14 1120.31
    0 5 21 19342.9 1938.46
    0 -6 0 143334 3983.79
    0 6 0 140874 3706.96
    0 -6 0 143701 4418.25
    0 -6 1 37589.8 2052.98
    0 -6 1 40606.9 1787.7
    0 6 1 39980.1 1632.48
    0 6 -1 39897.4 1753.68
    0 -6 -1 40215 2127.17
    0 -6 2 17199.9 1367.57
    0 6 2 20098.5 1060.04
    0 6 -2 17090.5 1157.63
    0 -6 -2 20101.2 1491.59
    0 -6 2 18957.5 1156.82
    0 6 3 1182.01 245.844
    0 -6 3 1299.1 405.147
    0 6 3 1202.15 462.145
    0 -6 -3 1670.7 480.704
    0 6 -3 1331.01 342.642
    0 -6 -3 1598.95 462.022
    0 6 3 1210.05 395.751
    0 -6 3 1733.49 364.12
    0 -6 4 15501.4 1276.55
    0 -6 -4 12989.4 1245.7
    0 6 4 14165.4 1378.43
    0 -6 4 17456.9 1064.78
    0 6 -4 16171.9 1188.37
    0 -6 -4 14443.9 1304.44
    0 6 4 14193.7 1193.85
    0 6 4 12125.3 497.774
    0 -6 4 12623.8 503.746
    0 6 4 13860.4 793.65
    0 -6 -5 28208.5 1517.09
    0 6 5 29170.3 1976.05
    0 -6 -5 26177.7 1849.86
    0 6 -5 26092.5 1594.92
    0 6 5 25505.3 1453.42
    0 -6 5 27722.6 1737.37
    0 -6 5 28084.3 1400.12
    0 6 5 27125.5 1713.3
    0 6 5 27914.5 970.521
    0 -6 5 26767 956.263
    0 6 5 27818.5 1089.78
    0 -6 -5 28952.7 1888.92
    0 6 6 91704.8 2283.59
    0 -6 -6 88537.1 3535.49
    0 6 -6 84297.7 3148.35
    0 6 6 85495.6 2642.14
    0 -6 -6 88357.9 3007.35
    0 -6 6 90274.3 2768.84
    0 -6 6 89460.2 2271.25
    0 6 6 89067.9 3391.72
    0 6 6 87034 2109.89
    0 -6 6 90484.5 3347.99
    0 -6 6 85795.3 2516.65
    0 6 6 91400 3632.74
    0 -6 -6 87085.5 3626.5
    0 6 7 19783.7 971.136
    0 -6 -7 19320.4 1345.12
    0 -6 7 19848.6 995.593
    0 6 7 21659.3 1608.15
    0 6 -7 19921 1455.07
    0 -6 -7 19591.4 1687.05
    0 6 7 19086.7 707.816
    0 -6 7 21607.7 1564.01
    0 -6 7 21124 1241.41
    0 6 7 20099.6 1005.45
    0 6 7 21509.7 1666.78
    0 -6 -7 18680.8 1580.07
    0 -6 7 18719.9 997.314
    0 -6 8 32625.4 1413.23
    0 -6 -8 32336.9 1835.39
    0 6 8 32987.2 2072.99
    0 6 8 32323.7 1156.45
    0 -6 8 33734.2 1625.16
    0 -6 -8 33956.6 2175.08
    0 6 8 34728.2 2082.51
    0 6 8 34827 1441.97
    0 -6 -8 31417 2210.18
    0 6 -8 30481.7 1885.81
    0 -6 8 31778.4 1264.77
    0 -6 8 33502.8 1991.36
    0 -6 9 649.832 213.132
    0 -6 9 627.093 354.341
    0 6 -9 420.84 311.511
    0 -6 -9 631.802 340.835
    0 -6 9 938.146 358.435
    0 6 9 217.091 306.072
    0 -6 -9 719.934 321.556
    0 6 9 1063.81 291.509
    0 -6 -9 1237.63 474.235
    0 6 9 553.867 323.929
    0 -6 10 25783.7 1469.11
    0 6 -10 22586.2 1712.53
    0 -6 -10 20791.8 1936.75
    0 -6 -10 22570.8 1884.05
    0 -6 10 24224.6 1760.34
    0 6 10 23953.6 1348.16
    0 6 10 23842 1808.19
    0 -6 10 24199.2 1348.51
    0 6 10 22003.5 1673.46
    0 -6 11 26900 1527.43
    0 -6 -11 21128.8 2037.48
    0 6 11 23592.9 1831.2
    0 6 -11 22273 1747.72
    0 -6 -11 22961.5 1948.24
    0 6 11 22207.8 1371.46
    0 -6 11 22755.7 1381.07
    0 6 11 22881.9 1718.7
    0 -6 11 25181.9 1839.13
    0 -6 12 102356 3990.46
    0 -6 -12 95546.4 4283
    0 6 12 99728.1 3333.26
    0 -6 12 104101 3413.19
    0 -6 12 97004.7 3285.73
    0 6 -12 104062 4063.66
    0 6 12 95236.7 3983.85
    0 6 12 98023.7 3770.3
    0 -6 -12 96744.6 4698.64
    0 -6 13 12018.4 1121.66
    0 6 13 12438.3 1270.07
    0 6 -13 11499.9 1359.31
    0 -6 13 11471.1 1081.57
    0 6 13 11754 1105.99
    0 -6 -13 11996.5 1526.96
    0 -6 13 10770.5 1331.93
    0 -6 -13 10860.3 1583.83
    0 6 13 11873.4 1394.98
    0 6 14 32715.2 1946.49
    0 -6 -14 28923.3 2737.82
    0 -6 14 31527.4 2304.75
    0 -6 -14 32769.2 2600.66
    0 -6 14 31734.4 1897.54
    0 -6 14 32873 1903.12
    0 6 14 33276 2119.73
    0 6 -14 33417 2338.31
    0 6 14 31508.1 2273.58
    0 -6 15 -109.472 403.29
    0 -6 15 287.453 507.257
    0 6 15 1696.4 651.994
    0 6 15 540.85 386.024
    0 6 15 204.6 365.468
    0 6 -15 296.502 446.979
    0 -6 -15 -7.59352 488.84
    0 -6 15 -188.185 338.327
    0 -6 -15 402.539 660.939
    0 -6 -16 3407.94 950.259
    0 -6 16 5172.83 1067.57
    0 6 16 2461.79 728.901
    0 6 16 1870.24 507.769
    0 -6 16 3029.09 660.464
    0 6 16 3695.29 905.672
    0 6 -16 2911.08 764.854
    0 -6 -16 1677.24 640.948
    0 -6 17 7525.55 1047.4
    0 6 -17 8837.87 1304.67
    0 -6 -17 7094.02 1566.73
    0 -6 -17 9646.39 1590.59
    0 6 17 10108.5 1406.05
    0 -6 17 10477.4 1561.48
    0 6 17 9191.59 1162
    0 6 18 25513.7 1982
    0 -6 -18 27097.5 2744.67
    0 -6 18 23663.8 1933.72
    0 6 18 24020.8 2177.29
    0 -6 18 28808.1 2680.23
    0 -6 -18 24176.9 3016.82
    0 6 -18 26143.7 2276.96
    0 6 19 3710.58 770.191
    0 -6 -19 3835.48 1336.89
    0 -6 19 5312.03 992.155
    0 6 20 10497 1395.16
    0 7 0 1705.04 415.661
    0 -7 0 1061.27 460.633
    0 -7 0 149.296 267.119
    0 7 1 17925.3 1148.26
    0 -7 1 18114.2 1244.07
    0 -7 1 17881.7 1515.57
    0 -7 -1 15258.4 1405.56
    0 7 1 16403.2 1299.36
    0 7 -1 18585.3 1245.15
    0 7 -2 28555.3 1626.36
    0 -7 2 29741.2 1586.47
    0 -7 -2 28123 1958.73
    0 7 2 33393 1903.84
    0 -7 2 28000.9 1854.86
    0 7 2 29138.7 1433.3
    0 7 3 88008.1 3372.41
    0 7 3 85289.5 3928.67
    0 7 3 89199.5 2659.11
    0 -7 3 94365.7 3576.72
    0 -7 3 91150.7 2947.07
    0 7 -3 88762.3 3158.36
    0 -7 -3 94879.6 3751.12
    0 -7 -4 52291.8 2750.2
    0 -7 -4 49559.7 2710.32
    0 -7 4 52981 2115.65
    0 7 4 50070.3 1803.05
    0 -7 4 52139.1 2600.5
    0 7 -4 49023.4 2312.52
    0 7 4 53305.9 2978.89
    0 7 4 50226.7 2513.77
    0 -7 -5 27364.6 1983.99
    0 -7 -5 25464.5 1950.13
    0 7 5 26085.1 2047.61
    0 -7 5 22685.8 1344.99
    0 7 5 22598.6 1512.83
    0 7 5 27862.5 1868.46
    0 -7 5 24484 1771.91
    0 7 -5 24773.7 1635.4
    0 7 5 25921.3 1157.91
    0 7 -6 600.237 321.834
    0 7 6 768.127 396.48
    0 7 6 284.254 229.795
    0 -7 -6 908.617 527.868
    0 7 6 405.269 402.077
    0 -7 -6 368.831 384.703
    0 -7 6 1514.25 528.587
    0 -7 6 855.967 293.079
    0 7 7 12909.9 1424.11
    0 -7 -7 11999.4 1411.88
    0 -7 7 14344 1398.11
    0 -7 7 14840.3 1108.72
    0 7 -7 12894.5 1248.08
    0 -7 7 12500.6 900.866
    0 -7 -7 13601 1487.59
    0 7 7 14321.2 1393.48
    0 -7 8 35599 1764.45
    0 -7 -8 34966.7 2450.8
    0 7 8 33904.1 2296.87
    0 7 8 34638.4 2206.1
    0 -7 -8 32635.3 2313.48
    0 -7 8 31207.7 2052.62
    0 7 -8 32459.4 2068.54
    0 7 8 33016 1385.97
    0 7 9 75129.2 2415.77
    0 7 9 77046.6 3494.12
    0 -7 9 80801.8 2839.9
    0 -7 -9 72106.4 3723.52
    0 -7 -9 78454 3739.66
    0 7 9 78440.3 3512.51
    0 -7 9 73363.1 3292.76
    0 7 -9 71898.9 3260.62
    0 -7 10 13084.4 1371.57
    0 -7 -10 13594.7 1565.75
    0 -7 10 13959.7 1147.55
    0 7 10 14446.1 1523.58
    0 7 -10 13231.1 1378.82
    0 7 10 12647.1 1352.23
    0 -7 -10 13109.8 1609.41
    0 -7 -11 29853.9 2502.72
    0 -7 11 34313.8 1841.65
    0 -7 -11 31413.9 2410.95
    0 7 11 28494.8 2155.79
    0 7 11 32519.9 2191.74
    0 -7 11 32336.3 2203.02
    0 7 -11 28660.4 2103.3
    0 7 12 43.3157 378.44
    0 -7 12 105.799 401.573
    0 -7 12 316.453 338.715
    0 -7 -12 239.493 437.248
    0 7 -12 -786.816 546.795
    0 -7 -12 -352.762 514.549
    0 7 12 519.227 495.342
    0 -7 13 6982.8 1097.06
    0 7 -13 4674.66 920.544
    0 7 13 4824.97 887.832
    0 -7 -13 4588.94 1124.8
    0 7 13 5113.03 990.885
    0 -7 -13 6413.57 1175.35
    0 -7 13 6544.86 891.983
    0 -7 14 13417.6 1264.22
    0 -7 -14 11251.1 1795.07
    0 7 14 11858 1474.8
    0 -7 14 9687.55 1344.74
    0 7 -14 10373.9 1377.02
    0 -7 -14 13582 1797.57
    0 7 14 11748.5 1371.09
    0 -7 15 27961 1876.89
    0 7 15 23622.8 2144.46
    0 7 15 25915.3 2011.94
    0 -7 -15 26752 2551.97
    0 7 -15 26430.8 2218.95
    0 -7 15 28392.7 2346.96
    0 -7 -15 25208.9 2709.16
    0 7 -16 18580.8 1971.07
    0 -7 -16 19506.7 2247.41
    0 7 16 19340.5 1793.7
    0 -7 -16 18669.4 2449.77
    0 7 16 17807.6 1899.91
    0 -7 16 17387.2 1513.18
    0 -7 16 21996.2 2124.62
    0 7 17 13444.2 1557.2
    0 -7 -17 11138.2 2002.65
    0 -8 0 41724.8 2558.26
    0 -8 0 40022.6 2071.5
    0 8 0 40944.6 1992.68
    0 8 0 39974.2 2152.75
    0 -8 1 43063.6 2095.59
    0 -8 -1 41705.8 2210.06
    0 8 1 42907.1 1981.19
    0 8 1 43488.6 2317.09
    0 -8 -1 40645.3 2538.51
    0 8 -1 42825.8 2097.69
    0 -8 1 43155.5 2592.3
    0 -8 2 25711.3 1932.86
    0 -8 -2 29528.3 2142.92
    0 8 2 25243.1 1788.18
    0 8 -2 26564.5 1672.72
    0 8 2 28739.4 1534.93
    0 -8 2 26657 1581.43
    0 8 2 30310.7 2431.31
    0 -8 -3 609.904 417.84
    0 8 3 619.941 243.903
    0 8 3 994.374 590.548
    0 -8 3 45.5351 355.258
    0 8 -3 448.809 249.484
    0 -8 3 169.353 433.137
    0 8 3 1370.07 480.08
    0 8 4 1411.56 631.538
    0 -8 -4 1972.16 677.26
    0 -8 4 2745.69 525.188
    0 8 -4 2240.36 538.644
    0 -8 4 2645.29 693.951
    0 8 4 1720.31 592.993
    0 -8 5 46666.6 2651.94
    0 8 -5 42705.8 2329.79
    0 -8 5 45183.3 2061.08
    0 8 5 44457.1 2891.28
    0 -8 -5 46651.6 2819.25
    0 8 5 45474.6 2565.14
    0 8 -6 54742.9 2731.79
    0 8 6 54505.9 2892.24
    0 -8 6 59465.5 3019.19
    0 8 6 56837 3243.49
    0 -8 6 58765.6 2386.64
    0 -8 -6 54615.4 3140.72
    0 -8 -6 55623.4 3146.26
    0 -8 -7 23866.7 2066.54
    0 -8 7 23286.2 1481.3
    0 8 7 24251 1918.97
    0 -8 7 23645.8 1901.49
    0 -8 -7 22542 2033.67
    0 8 7 23585.7 2040.27
    0 8 -7 21189.6 1687.98
    0 8 -8 12273.7 1336.33
    0 8 8 11989 1393.66
    0 -8 -8 10749.6 1400.02
    0 -8 8 13121.1 1119.97
    0 -8 8 12435.8 1379.38
    0 8 8 12377.9 1475.52
    0 -8 -8 11123.9 1464.88
    0 -8 -9 -123.565 535.758
    0 -8 9 533.536 336.001
    0 8 -9 591.482 355.956
    0 -8 9 1107.29 651.916
    0 8 9 -15.3531 392.47
    0 8 9 -239.771 477.129
    0 -8 -9 621.206 458.905
    0 8 10 8527.13 1240.83
    0 -8 10 9313.31 981.807
    0 -8 -10 8654.19 1311.5
    0 8 10 8408.57 1229.84
    0 -8 10 9548.99 1248.34
    0 8 -10 8329.89 1157.54
    0 -8 -10 7784.17 1274.85
    0 -8 11 18570 1787.23
    0 8 11 20058 1884.29
    0 8 11 19769.4 1822.38
    0 -8 -11 18692.5 1979.03
    0 -8 -11 19461.9 2093.54
    0 8 -11 19199.8 1815.1
    0 -8 11 20052.5 1484.29
    0 -8 -12 23536.8 2390.88
    0 8 12 21507.3 1922
    0 -8 -12 26340.5 2427.82
    0 8 12 23698.8 2083.21
    0 -8 12 24576.3 1675.15
    0 8 -12 23405.7 2035.13
    0 -8 12 22419.9 1986.09
    0 -8 -13 20245.4 2299.19
    0 8 -13 17300.4 1775.68
    0 -8 -13 20076.1 2173.44
    0 8 13 20005 1994.25
    0 8 13 18777.8 1785.15
    0 -8 13 20331.2 1942.7
    0 -8 14 19057.7 1904.69
    0 8 14 18390.5 1924.35
    0 8 -14 15907.1 1793.27
    0 -8 -14 18208.4 2142.97
    0 8 14 17106 1747.69
    0 -8 -14 17687.2 2273.38
    0 -8 -15 164.603 495.681
    0 8 15 486.034 393.926
    0 8 16 1117.65 608.674
    0 8 17 9338.06 1330.19
    0 -9 0 -275.407 415.046
    0 9 0 -180.315 317.907
    0 -9 0 -372.576 441.471
    0 9 0 121.641 309.43
    0 -9 -1 661.568 298.09
    0 9 1 1163.86 429.861
    0 -9 -1 1760.11 642.817
    0 9 -1 1369.56 521.971
    0 9 1 1547.19 430.788
    0 -9 1 1975.72 636.244
    0 -9 1 2229.22 535.163
    0 9 -1 1118.69 370.836
    0 -9 2 53910.5 3011.23
    0 -9 -2 49152.4 2614.96
    0 9 2 48227.2 2636.38
    0 9 -2 50144.6 2496.84
    0 9 2 46665.9 3288.06
    0 -9 -2 49248.6 3029.66
    0 -9 2 52117.6 2396.05
    0 9 -2 49884.5 2496.58
    0 9 -3 38109.4 2209.68
    0 -9 3 37696.7 2522.22
    0 -9 3 37186.7 1970.84
    0 9 3 34698.1 2794.06
    0 9 3 36342.1 2352.11
    0 -9 -3 39214 2680.48
    0 9 4 33492.2 2242.08
    0 -9 4 31362.9 1793.99
    0 -9 -4 34913.4 2554.15
    0 9 -4 31277.9 2045.34
    0 9 4 30835.3 2621.83
    0 -9 4 32973.1 2368.15
    0 -9 -5 16157.4 1756.65
    0 -9 5 11747.3 1395.9
    0 -9 5 13836.9 1171.81
    0 9 5 14512.7 1525.6
    0 9 5 14244.8 1755.92
    0 9 -5 13195.3 1361.25
    0 -9 6 -289.639 359.325
    0 9 6 -166.875 447.615
    0 9 6 -198.322 533.504
    0 -9 6 229.223 467.848
    0 9 -6 -480.138 531.798
    0 -9 -6 555.292 497.185
    0 9 -7 6039.78 964.866
    0 9 7 5380.36 1128.98
    0 9 7 5579.32 991.934
    0 -9 -7 5010.39 1043.49
    0 -9 7 6631.73 1121.26
    0 -9 -8 22446.8 2185.96
    0 9 8 24288.2 2232.21
    0 9 -8 23915.4 1955.67
    0 -9 8 26975.7 2181.56
    0 -9 -8 23401.8 2231.45
    0 9 8 26001.6 2164.78
    0 -9 9 28170.2 2233.77
    0 9 9 21801.2 2020.13
    0 -9 -9 22487.7 2241.15
    0 9 9 23135.1 2149.68
    0 9 -9 22279.7 1966.95
    0 -9 -9 24005.5 2288.08
    0 -9 -10 25891 2429.28
    0 9 10 22767.3 2063.72
    0 -9 -10 21903.2 2237.01
    0 -9 10 22836.1 2031.99
    0 9 -10 19991.7 1916.3
    0 9 10 21042.8 2073.89
    0 -9 11 6291.34 1125.68
    0 9 11 4821.52 1008.26
    0 -9 -11 3926.82 1064.17
    0 9 -11 3436.82 842.677
    0 -9 -11 4452.9 1053.86
    0 9 11 4060.81 978.409
    0 -9 -12 257.26 528.323
    0 9 12 287.56 478.888
    0 9 12 185.588 485.84
    0 9 -12 -450.626 528.941
    0 9 13 454.323 491.81
    0 -9 -13 -193.686 669.732
    0 9 14 8106.35 1297.88
    0 -10 0 11041.6 1577.17
    0 10 0 7738.56 1083.25
    0 -10 0 9754.38 1431.39
    0 10 1 37817.3 3206.84
    0 -10 1 40589.1 2795.61
    0 10 1 41049.9 2509.8
    0 -10 -1 40219.2 2922.03
    0 10 -2 6776.9 965.374
    0 -10 -2 7891.52 1306.76
    0 10 2 8033.88 1139.3
    0 10 2 6665.42 1391.66
    0 -10 2 6336.99 1102.33
    0 10 3 136.392 549.067
    0 -10 3 -730.126 721.366
    0 10 3 -70.6231 356.423
    0 -10 -3 -246.277 546.786
    0 10 -3 -328.598 495.23
    0 -10 -4 1632.13 646.893
    0 10 4 315.671 356.603
    0 -10 4 1553.87 640.948
    0 10 4 1413.92 752.369
    0 10 -4 849.84 372.265
    0 10 5 17699 1749.61
    0 10 -5 17324.2 1653.26
    0 -10 -5 19143 2059.14
    0 -10 5 17916.9 1885.05
    0 10 5 17195.8 2052.77
    0 10 6 19104.9 1890.74
    0 -10 6 23414.3 2163.67
    0 10 -6 17327 1691.85
    0 -10 -6 20574.1 2159.51
    0 10 6 18879.2 2155.48
    0 10 7 16304.6 1994.14
    0 -10 7 15056.9 1758.76
    0 -10 -7 19139.8 2132.83
    0 10 7 15378.9 1712.3
    0 10 -7 14523.6 1585.35
    0 10 8 2700.95 812.165
    0 10 8 3323.65 839.139
    0 10 -8 3215.64 763.137
    0 10 9 571.751 525.918
    0 10 9 285.187 561.72
    0 10 -9 -1150.73 648.039
    0 -10 -10 2824.49 991.549
    0 10 10 722.476 656.72
    0 10 11 16908.6 1956.59
    0 11 1 1389.33 731.557
    0 11 2 28004 2867.76
    0 11 3 3582.55 1112.33
    0 11 4 10354 1440.23
    0 11 5 1992.76 684.801
    0 11 -5 3267.85 791.194
    0 11 6 -286.784 445.907
    0 11 -6 -738.085 697.255
    1 0 -22 8929.83 1501.38
    -1 0 22 9465.44 1405.25
    1 0 -22 8919.63 1542.34
    -1 0 21 210.05 467.718
    1 0 -21 9.30579 577.529
    1 0 -20 54044.3 3498.8
    -1 0 20 55633.9 3118.26
    1 0 -20 59245.4 2732.97
    1 0 -19 544.72 524.067
    -1 0 19 165.77 375.303
    1 0 -19 -192.69 267.074
    -1 0 19 -149.14 398.19
    -1 0 18 22032.1 1801.71
    1 0 -18 22146.9 2032.85
    -1 0 18 23233.8 1634.23
    1 0 -18 23911.7 1585.02
    1 0 -18 24035.8 1482.61
    -1 0 18 24421 2205.51
    1 0 -17 -0.81431 227.811
    1 0 -17 -207.261 413.118
    1 0 -17 214.88 330.988
    -1 0 17 332.114 302.678
    -1 0 17 192.86 326.428
    1 0 -17 -157.096 251.422
    -1 0 17 72.5878 528.151
    -1 0 16 1610.57 715.816
    1 0 -16 1508.03 561.908
    -1 0 16 803.118 357.85
    1 0 -16 1239.22 374.034
    -1 0 16 1055.51 365.14
    1 0 -16 967.033 411.226
    1 0 -16 1375.25 364.737
    -1 0 15 -88.0656 433.363
    1 0 -15 -24.5603 193.282
    -1 0 15 25.0631 339.827
    1 0 -15 -6.26115 196.585
    1 0 -15 742.546 471.591
    1 0 -15 204.341 313.058
    -1 0 15 232.924 247.385
    -1 0 14 122497 3623.81
    1 0 -14 122833 3952.08
    1 0 -14 118861 4286.05
    1 0 -14 123673 3515.31
    -1 0 14 117026 3913.55
    1 0 -14 120696 3007.14
    -1 0 14 134328 5069.18
    1 0 -14 127078 3416.33
    1 0 -13 -108.875 205.57
    -1 0 13 -102.818 206.677
    -1 0 13 572.097 487.117
    1 0 -13 -158.1 183.38
    1 0 -13 204.462 302.285
    -1 0 13 -129.358 280.099
    1 0 -13 238.356 160.253
    1 0 -13 65.7108 239.613
    1 0 -12 144101 3870.94
    1 0 -12 151883 3362.6
    1 0 -12 143019 3399.95
    -1 0 12 141880 3878.51
    -1 0 12 148138 3586.34
    1 0 -12 156747 3300.59
    1 0 -12 142566 2946.76
    -1 0 12 151962 5123.85
    1 0 -12 148895 4289.33
    -1 0 11 69.0523 206.767
    1 0 -11 2.46603 52.1917
    -1 0 11 272.981 177.684
    1 0 -11 155.803 212.901
    1 0 -11 -161.849 133.447
    -1 0 11 -93.5171 412.599
    1 0 -11 166.23 145.867
    1 0 -11 125.248 132.836
    1 0 -11 263.765 249.541
    1 0 -11 -3.17572 149.757
    -1 0 10 12757 1329.56
    1 0 -10 15720.1 825.051
    1 0 -10 15226.9 1037.23
    1 0 -10 16640.5 1197.69
    -1 0 10 15064.8 1037.5
    -1 0 10 14146.7 851.382
    1 0 -10 14408.8 830.379
    -1 0 10 13132.7 882.841
    1 0 -10 13599.1 831.177
    1 0 -10 13853 753.012
    1 0 -9 7.24406 105.411
    -1 0 9 -1.72351 131.768
    -1 0 9 46.9054 119.19
    -1 0 9 -54.8232 199.216
    1 0 -9 17.2675 130.167
    1 0 -9 -15.0854 148.143
    1 0 -9 49.8414 135.044
    1 0 -9 634.172 309.208
    1 0 -9 69.862 103.631
    -1 0 9 -231.358 389.569
    1 0 -9 38.0193 114.291
    -1 0 8 171243 3645.53
    1 0 -8 168623 3976.18
    1 0 -8 161267 3417.05
    1 0 -8 162794 3585.85
    1 0 -8 175030 3906.57
    -1 0 8 165288 3756.39
    -1 0 8 166218 3920.46
    -1 0 8 145920 4866.41
    1 0 -8 165517 3555.78
    -1 0 8 166583 3968.47
    1 0 -8 176910 3809.24
    1 0 -8 181073 3577.09
    1 0 -7 84.1663 135.555
    1 0 -7 129.26 150.192
    1 0 -7 44.0939 109.236
    1 0 -7 88.2797 135.761
    -1 0 7 12.7467 114.293
    -1 0 7 131.661 118.093
    -1 0 7 -271.78 389.704
    1 0 -7 -3.28449 157.16
    1 0 -7 22.9537 115.789
    1 0 -7 -49.3378 83.4652
    1 0 -7 -47.2254 139.343
    1 0 -7 16.9101 72.0267
    -1 0 7 -15.7742 101.103
    -1 0 7 60.413 149.041
    1 0 -7 55.7739 82.4323
    -1 0 6 348587 6292.89
    1 0 -6 346565 6604.4
    1 0 -6 365223 6454.18
    1 0 -6 339101 6160.3
    1 0 -6 370224 6265.03
    -1 0 6 342302 6552.02
    -1 0 6 352483 6623.12
    1 0 -6 347671 6291.85
    1 0 -6 357795 6680.28
    1 0 -6 373883 6573.46
    1 0 -6 335507 7150.36
    1 0 -6 347908 6302.56
    -1 0 6 347129 6446.86
    -1 0 6 345834 6480.43
    1 0 -6 362898 6563.12
    1 0 -5 179.265 120.262
    -1 0 5 44.0285 91.0333
    1 0 -5 92.1784 88.5566
    -1 0 5 36.1571 106.799
    -1 0 5 -137.399 218.138
    1 0 -5 120.685 188.568
    1 0 -5 156.69 112.072
    -1 0 5 104.805 76.8772
    1 0 -5 50.316 92.1551
    1 0 -5 22.2716 69.8192
    1 0 -5 63.2578 105.451
    -1 0 5 122.7 90.6195
    1 0 -5 57.8766 75.4346
    1 0 -5 126.562 78.7687
    -1 0 5 76.4707 128.282
    1 0 -4 808.052 160.558
    -1 0 4 687.709 120.927
    -1 0 4 481.558 244.969
    1 0 -4 599.524 128.05
    1 0 -4 797.765 146.658
    1 0 -4 714.122 124.064
    -1 0 4 1031.78 186.317
    -1 0 4 1002.09 161
    1 0 -4 805.085 152.413
    -1 0 4 820.216 152.323
    -1 0 4 790.72 150.139
    1 0 -4 1525.34 266.811
    1 0 -4 911.954 178.667
    1 0 -4 834.327 135.482
    1 0 -3 54.4536 62.8962
    -1 0 3 60.3563 63.2213
    -1 0 3 76.7707 69.3608
    -1 0 3 140.589 160.028
    1 0 -3 45.6996 55.4319
    1 0 -3 40.6373 61.73
    1 0 -3 61.8451 114.444
    1 0 -3 135.659 71.1098
    1 0 -3 135.611 67.0244
    1 0 -3 76.1302 58.7954
    -1 0 3 41.208 49.6221
    -1 0 3 -32.1277 75.7118
    -1 0 3 73.2214 60.5294
    1 0 -3 72.8236 59.9589
    1 0 -2 329326 5589.52
    -1 0 2 330069 5551.02
    1 0 -2 333772 5560.41
    -1 0 2 340564 5521.56
    -1 0 2 321346 5584.86
    1 0 -2 337549 5678.36
    1 0 2 896.03 93.914
    -1 0 -2 914.376 162.459
    -1 0 -2 1063.61 120.51
    1 0 2 1017.41 195.762
    -1 0 -2 654.438 195.337
    1 0 2 1037.87 139.818
    -1 0 -2 906.644 137.389
    -1 0 -2 1295.29 131.801
    1 0 2 1064.89 125.114
    1 0 3 47.8828 64.3695
    1 0 3 -80.6887 228.098
    1 0 3 91.6143 72.5591
    1 0 3 45.0223 45.2587
    -1 0 -3 191.815 151.565
    -1 0 -3 22.5622 57.9171
    -1 0 -3 76.2816 184.48
    -1 0 -3 67.4261 57.35
    -1 0 -3 26.745 85.0708
    1 0 3 47.1388 59.728
    1 0 4 439480 7585.58
    1 0 4 462440 7954.53
    1 0 4 440018 9039.38
    1 0 4 469852 7840.4
    1 0 4 471855 8228.55
    1 0 4 468789 7532.1
    1 0 4 461413 8167.58
    -1 0 -4 482242 8457.55
    1 0 4 468436 8033.19
    -1 0 -4 466973 7616.36
    -1 0 -4 460278 8019.54
    -1 0 -4 458861 7538.34
    -1 0 -4 475975 7810.95
    1 0 5 3.43895 35.4125
    -1 0 -5 21.4893 89.1062
    -1 0 -5 82.0949 61.7011
    1 0 5 1.29113 87.7525
    -1 0 -5 72.2484 98.8716
    -1 0 -5 326.837 225.791
    1 0 5 58.265 155.336
    1 0 5 -9.70518 82.0063
    1 0 5 187.964 254.107
    -1 0 -5 36.2025 214.937
    -1 0 -5 -20.1343 79.5742
    -1 0 -5 84.8255 53.7772
    1 0 5 24.9863 93.2536
    -1 0 -6 218480 3914.54
    1 0 6 213263 4049.59
    -1 0 -6 206692 4170.93
    1 0 6 204211 4410.74
    1 0 6 212306 4410.91
    1 0 6 209961 4164.19
    -1 0 -6 206177 4144.39
    -1 0 -6 173690 5006.6
    1 0 6 234953 5613.37
    -1 0 -6 214002 4672.23
    1 0 6 204259 4101.04
    -1 0 -6 214695 3752.31
    -1 0 -7 236.941 226.026
    1 0 7 -84.2453 145.119
    -1 0 -7 87.9204 93.9815
    1 0 7 -57.3339 125.551
    1 0 7 -82.0317 128.821
    1 0 7 -47.4288 102.452
    -1 0 -7 98.8759 59.1731
    -1 0 -7 94.1959 95.9916
    1 0 7 70.1686 376.525
    -1 0 -7 120.047 108.323
    1 0 7 4.11224 107.406
    -1 0 -7 90.7858 141.128
    -1 0 -8 224.396 148.145
    -1 0 -8 241.888 100.797
    -1 0 -8 -45.3785 119.514
    1 0 8 197.185 157.078
    1 0 8 204.327 151.806
    -1 0 -8 266.581 241.587
    -1 0 -8 301.829 155.339
    1 0 8 181.43 120.329
    1 0 8 178.337 110.508
    1 0 8 363.314 362.315
    1 0 9 147.212 352.615
    1 0 9 32.6891 156.592
    -1 0 -9 -191.99 131.359
    -1 0 -9 -29.6043 142.96
    -1 0 -9 28.1581 137.835
    1 0 9 90.2925 119.872
    1 0 9 50.9208 112.973
    1 0 9 -65.9247 117.798
    -1 0 -9 151.577 106.544
    -1 0 -9 136.61 234.189
    1 0 10 102770 2882.91
    -1 0 -10 107697 2585.96
    -1 0 -10 107737 2954.64
    -1 0 -10 103976 2514.04
    -1 0 -10 102117 3463.4
    1 0 10 101756 3205.15
    1 0 10 102744 2746.43
    -1 0 -11 171.567 174.794
    -1 0 -11 225.658 330.947
    1 0 11 -182.717 178.06
    1 0 11 25.8696 142.065
    -1 0 -11 -91.6869 183.493
    1 0 11 33.9202 236.735
    -1 0 -11 -91.1978 205.665
    1 0 11 123.822 438.344
    -1 0 -12 164894 3702.66
    1 0 12 167014 4650.12
    1 0 12 160730 3980.98
    -1 0 -12 162197 4954.78
    -1 0 -12 162941 4211.17
    1 0 12 160820 4149.39
    -1 0 -12 168245 3732.74
    -1 0 -13 48.2147 133.411
    1 0 13 163.07 162.412
    -1 0 -13 -133.333 179.698
    1 0 13 481.148 303.143
    1 0 13 -320.74 210.754
    -1 0 -13 -96.0272 326.483
    1 0 13 95.4884 448.716
    -1 0 -13 83.2622 175.923
    1 0 14 973.558 435.222
    -1 0 -14 456.638 272.967
    -1 0 -14 15.5166 298.436
    1 0 14 52.7684 504.295
    1 0 14 471.634 225.365
    -1 0 -14 473.469 180.526
    1 0 14 821.985 284.143
    1 0 15 175.197 242.073
    -1 0 -15 -45.7298 259.298
    1 0 15 -810.915 459.148
    -1 0 -15 107.43 178.653
    -1 0 -15 -187.971 361.88
    1 0 15 156.945 446.763
    1 0 15 88.8754 231.138
    -1 0 -16 89652.3 3207.19
    -1 0 -16 79981.8 3806.41
    1 0 16 87533.2 3121.86
    1 0 16 83082.5 3536.3
    1 0 16 86397.4 2869.4
    1 0 17 1243.14 765.88
    -1 0 -17 16.7968 287.214
    -1 0 -17 253.628 415.777
    1 0 17 539.474 346.96
    1 0 18 74181.1 3015.62
    1 0 18 68375.4 3396.09
    -1 0 -18 70273.1 2975.52
    -1 0 -18 65840.2 3717.26
    -1 0 -19 198.608 333.537
    -1 0 -19 127.438 548.281
    1 0 19 109.797 442.113
    1 0 19 -23.0932 308.315
    -1 0 -20 488.904 433.532
    1 0 20 -463.394 378.591
    1 0 20 -461.549 580.914
    -1 0 -21 -436.873 619.37
    1 0 21 -1308.09 714.821
    -1 1 22 1612 595.502
    1 -1 -22 737.49 767.328
    -1 -1 22 1662.57 699.381
    -1 -1 22 1242.48 852.758
    1 -1 -22 717.893 613.07
    -1 1 22 1616.65 723.226
    1 1 -22 1011.3 688.877
    -1 1 21 13196.6 1391.11
    1 1 -21 11671.2 1293.67
    1 -1 -21 11903.4 1754.19
    1 1 -21 9334.84 1442.06
    -1 -1 21 14759.9 1899.63
    -1 -1 21 10076.6 1429.24
    1 -1 -21 10479.7 1550.21
    -1 1 21 10878.4 1440.02
    -1 -1 20 655.529 664.534
    1 -1 -20 399.504 422.433
    1 1 -20 613.425 602.522
    -1 1 20 3.31866 373.196
    -1 -1 20 333.274 450.112
    1 -1 -20 572.832 632.189
    1 1 -20 326.614 286.787
    -1 1 20 774.73 501.392
    1 1 -19 3430.53 888.256
    1 -1 -19 2331.24 803.819
    -1 1 19 2925.41 696.306
    -1 1 19 2390.92 634.674
    1 1 -19 5170.72 821.634
    -1 -1 19 3488.44 1019.92
    1 -1 -19 3828.09 620.335
    -1 -1 19 3991.56 764.818
    1 -1 -19 3081.65 862.947
    1 -1 -18 510.392 527.68
    -1 1 18 836.386 433.253
    1 1 -18 577.474 302.779
    1 -1 -18 674.058 315.486
    1 -1 -18 216.904 436.288
    -1 1 18 1606.2 512.624
    -1 -1 18 845.881 439.73
    1 1 -18 894.633 388.03
    -1 -1 18 1923.16 837.42
    1 1 -18 1424.5 589.387
    1 -1 -18 786.869 319.067
    1 -1 -17 79863.8 4215.8
    1 -1 -17 72223.3 3669.42
    -1 -1 17 76623 3355.6
    1 -1 -17 80400.6 3505.83
    -1 -1 17 93958.6 4517.67
    1 1 -17 76338.7 3043.82
    -1 1 17 78957.1 3398.96
    1 -1 -17 75106.8 2707.8
    1 -1 -17 81860.9 2966.31
    1 1 -17 84982.1 2757.44
    1 1 -17 70739.4 3465.78
    -1 1 17 75904.9 3094.32
    1 -1 -16 183.841 245.23
    1 -1 -16 194.867 298.637
    1 -1 -16 -56.0022 340.268
    1 1 -16 -390.851 415.515
    1 -1 -16 -85.2202 206.578
    -1 -1 16 -85.1572 283.331
    1 1 -16 784.47 538.304
    1 1 -16 160.631 229.991
    -1 1 16 410.781 320.252
    -1 -1 16 308.321 545.845
    1 -1 -16 -507.326 511.001
    -1 1 16 342.995 292.796
    -1 1 15 44921.2 2312.2
    -1 -1 15 51978.6 3195.74
    1 1 -15 49771.6 1902.58
    1 1 -15 44721.6 2426.44
    -1 1 15 42354.3 2106.4
    1 -1 -15 45831.4 1863.11
    -1 -1 15 47094.8 2374.38
    1 -1 -15 45895.1 2412.49
    1 -1 -15 51094.4 3066.87
    1 -1 -15 39970.9 2557.21
    1 1 -15 44887.1 2198.69
    1 -1 -15 45447.5 2024.82
    1 1 -15 43310.5 2073.22
    1 1 -14 152.683 190.931
    -1 -1 14 -377.082 328.152
    1 -1 -14 -7.10506 233.612
    1 1 -14 -5.78074 195.113
    1 -1 -14 198.576 352.632
    -1 1 14 285.135 291.483
    1 1 -14 164.603 154.801
    1 -1 -14 -25.8792 164.489
    1 1 -14 32.1186 170.146
    1 -1 -14 176.496 270.462
    -1 1 14 55.2203 226.86
    -1 -1 14 -770.638 665.951
    1 1 -14 92.9984 84.592
    1 -1 -14 67.0067 95.3399
    1 -1 -14 -399.548 427.552
    1 1 -13 4348.03 571.714
    1 -1 -13 5444.8 926.949
    -1 1 13 4674.7 695.307
    1 1 -13 4738.77 639.313
    1 -1 -13 5319.76 400.566
    -1 1 13 5449.38 674.655
    1 1 -13 4686.35 329.639
    1 -1 -13 5196.21 543.106
    1 1 -13 5398.84 553.41
    1 -1 -13 5764.42 645.799
    1 1 -13 5234.24 442.658
    -1 -1 13 4095.32 738.469
    1 -1 -13 5196.17 724.254
    -1 -1 13 5834.43 753.179
    1 -1 -12 554.529 270.943
    1 -1 -12 637.263 207.654
    1 1 -12 372.123 218.3
    1 1 -12 696.884 184.15
    -1 1 12 410.105 254.721
    1 -1 -12 306.903 256.885
    1 1 -12 393.011 190.22
    -1 1 12 261.653 190.926
    1 1 -12 570.144 178.68
    1 1 -12 457.349 118.035
    -1 1 12 617.833 202.083
    1 -1 -12 526.471 154.828
    1 -1 -12 274.245 277.739
    -1 -1 12 400.368 253.341
    -1 -1 12 -466.295 653.401
    -1 1 11 163844 3667.79
    1 1 -11 162170 4119.22
    1 -1 -11 171200 3479.4
    1 1 -11 167018 3412.88
    -1 1 11 162567 4354.5
    1 1 -11 168338 3163.33
    1 1 -11 161302 4165.3
    1 -1 -11 170119 4558.03
    -1 1 11 165382 4256.98
    1 -1 -11 166090 3719.72
    -1 -1 11 152667 5341.1
    -1 -1 11 168407 4417.28
    1 -1 -11 175196 5411.86
    1 -1 -11 169295 4059.88
    1 -1 -10 408.341 143.293
    -1 -1 10 324.823 270.766
    1 1 -10 686.465 167.58
    -1 -1 10 412.68 226.191
    1 -1 -10 748.715 247.011
    1 -1 -10 425.456 181.591
    1 1 -10 372.266 99.0517
    1 -1 -10 290.852 170.132
    1 1 -10 345.232 195.685
    1 -1 -10 490.814 301.54
    1 -1 -10 814.747 299.994
    1 1 -10 259.097 155.491
    -1 1 10 891.468 277.568
    -1 -1 10 457.462 271.206
    -1 1 10 541.996 153.078
    -1 1 10 467.161 250.991
    1 -1 -9 215537 4654.24
    -1 1 9 209916 4884.25
    1 1 -9 208893 4720.62
    1 1 -9 218433 3805.22
    1 -1 -9 210890 4476.45
    1 -1 -9 225359 5961.3
    -1 -1 9 217026 4924.8
    -1 1 9 209642 4224.76
    1 1 -9 213738 4725.05
    1 -1 -9 221031 5117.7
    -1 -1 9 224316 5945.38
    1 -1 -9 207925 4602.36
    -1 -1 9 209937 4681.05
    -1 -1 9 208831 4703.19
    1 1 -9 225305 4701.1
    1 -1 -9 213323 4246.02
    1 1 -9 217667 4052.26
    -1 1 9 212761 4855.91
    1 -1 -8 1434.81 383.888
    1 -1 -8 1743.09 222.666
    1 -1 -8 1671.55 279.599
    1 -1 -8 1999.91 364.771
    -1 1 8 1829.68 227.668
    -1 -1 8 1553.61 317.211
    -1 -1 8 1644.64 301.338
    -1 -1 8 1328.59 271.333
    1 -1 -8 1561.62 368.534
    1 1 -8 1498.16 273.819
    -1 1 8 1378.82 288.54
    -1 1 8 1372.88 308.007
    1 1 -8 1578.42 135.261
    -1 -1 8 2068.95 484.498
    1 1 -8 1599.72 273.838
    1 1 -8 1824.74 316.793
    -1 -1 8 1074.33 211.382
    1 -1 -8 1703.9 255.304
    1 1 -8 1496.46 132.276
    1 1 -8 1483.49 189.402
    1 -1 -8 1821.13 303.197
    -1 -1 7 23284.3 1036.17
    -1 -1 7 22121.8 1069.87
    1 -1 -7 23502.7 1020.09
    -1 1 7 22295.2 1131.08
    1 -1 -7 19633.2 1261.21
    1 -1 -7 23068.2 1450.86
    1 1 -7 23078.1 1059.74
    1 -1 -7 25053.9 1297.94
    1 -1 -7 24237 1317.24
    1 -1 -7 25250.4 1124.39
    1 -1 -7 23509.9 793.876
    1 1 -7 23366.7 986.084
    -1 1 7 23424.6 1100.18
    -1 1 7 22485 1074.59
    -1 -1 7 25631.1 1384.18
    -1 -1 7 23205.4 1057.92
    1 -1 -7 24184.4 1175.89
    1 -1 -7 22743.1 1155.58
    -1 -1 7 21863.2 968.52
    1 1 -7 23181.4 740.939
    1 -1 -7 23908.2 1042.71
    1 -1 -7 24037.1 1138.56
    1 1 -7 24148.8 1132.2
    1 -1 -7 23530.7 942.952
    1 1 -7 23808.2 1087.57
    1 1 -7 22773.3 1001.72
    -1 1 7 23367.5 782.856
    1 1 -7 23588.1 1207.47
    -1 1 7 21708.5 893.012
    1 1 -7 21808.8 625.826
    -1 1 7 24782.8 1031.12
    1 -1 -6 1142.07 140.702
    1 1 -6 1345.53 161.083
    -1 1 6 1340.71 226.104
    1 1 -6 1637.93 237.613
    1 1 -6 1408.84 228.295
    -1 1 6 1457.96 263.171
    -1 -1 6 497.986 141.834
    -1 1 6 1419.03 159.823
    1 -1 -6 1452.19 277.831
    1 -1 -6 1306.52 273.009
    1 -1 -6 1356.3 235.994
    1 1 -6 1241.35 243.972
    1 -1 -6 1245.21 248.833
    1 -1 -6 1235.12 314.216
    -1 -1 6 1307.02 149.081
    -1 -1 6 1480.03 249.081
    -1 -1 6 1350.26 258.94
    -1 1 6 1337.97 265.239
    1 -1 -6 1181.71 308.551
    1 -1 -6 1193.18 218.986
    -1 1 6 1375.59 203.42
    -1 -1 6 1751.8 358.803
    1 1 -6 1229.96 229.664
    1 1 -6 1354.29 139.055
    1 1 -6 1780.8 313.751
    1 1 -6 1556.36 258.916
    1 -1 -6 1248.5 340.046
    1 -1 -6 1518.15 219.352
    -1 1 6 1353.18 256.149
    1 -1 -6 1533.3 243.557
    -1 1 6 1157.51 248.127
    -1 1 6 1639.87 304.654
    1 -1 -6 1640.47 276.786
    -1 -1 6 1110.73 218.048
    -1 -1 5 176769 3154.18
    -1 1 5 170983 3770.26
    -1 1 5 173247 3695.03
    1 1 -5 171861 3464.36
    1 -1 -5 169373 4204.04
    1 -1 -5 177590 3996.29
    1 -1 -5 175117 3605.82
    -1 1 5 183358 3914.74
    1 1 -5 176446 3232.32
    1 1 -5 174379 3648.65
    1 -1 -5 168668 3094.43
    1 1 -5 177351 3700.67
    1 -1 -5 181295 3689.15
    1 -1 -5 180371 3816.29
    1 -1 -5 172195 3867.62
    -1 1 5 177277 3647.94
    -1 -1 5 179074 3681.1
    1 1 -5 170301 3735.7
    -1 1 5 178484 3595.28
    1 -1 -5 175801 3790.25
    -1 -1 5 178220 3663.64
    1 1 -5 179352 3492.66
    -1 -1 5 178868 3250.44
    -1 -1 5 172891 3802.34
    -1 1 5 175033 3415.4
    1 1 -5 177503 3144.28
    1 1 -5 178425 3673.37
    -1 -1 5 170969 3571.42
    1 -1 -5 171408 3426.1
    1 -1 -5 176128 3807.65
    -1 1 5 175071 3768.03
    1 -1 -5 182601 3698.87
    1 -1 -4 218.276 113.416
    1 1 -4 176.811 102.136
    -1 -1 4 87.8284 130.912
    1 1 -4 52.4757 81.7135
    1 -1 -4 32.2828 116.839
    1 1 -4 56.0026 94.2616
    1 1 -4 145.772 62.6394
    1 -1 -4 171.242 99.2775
    -1 1 4 246.872 125.857
    1 1 -4 44.929 64.3707
    -1 -1 4 135.385 79.3764
    1 -1 -4 173.559 103.894
    -1 -1 4 161.013 123.488
    -1 1 4 281.584 122.154
    1 -1 -4 158.815 111.154
    1 1 -4 272.52 145.661
    -1 1 4 220.648 101.191
    -1 -1 4 94.5641 95.5406
    1 1 -4 126.726 75.0629
    -1 -1 4 61.0203 56.2871
    1 -1 -4 70.1607 96.6275
    1 -1 -4 282.856 126.7
    -1 1 4 97.6909 92.6332
    -1 1 4 238.845 130.936
    -1 -1 4 115.93 61.6348
    -1 1 4 206.79 156.649
    -1 1 4 280.387 152.463
    1 -1 -4 302.344 110.685
    -1 1 4 11.0243 91.1643
    1 -1 -4 -12.9875 143.946
    1 -1 -3 80623.3 2042.43
    1 -1 -3 82754 1825.75
    1 -1 -3 83286.2 1944.63
    1 1 -3 81288.3 1818.61
    1 1 -3 82074.8 1914.35
    1 -1 -3 77977.7 1907.05
    -1 -1 3 83548.1 1710.89
    -1 1 3 83654.4 1921.32
    -1 -1 3 81381.6 1844.35
    -1 -1 3 82535.9 1868.28
    -1 1 3 84823.2 1819.97
    1 1 -3 79777.1 1866.52
    -1 1 3 78969.4 1752.63
    -1 -1 3 87235.4 1834.98
    -1 1 3 77729.6 2008.19
    1 -1 -3 78139.1 1830.55
    1 1 -3 85003.8 1683.04
    1 -1 -3 82523.6 1891.43
    -1 1 3 76775 1890.89
    -1 1 3 85594.1 1893.44
    -1 -1 3 81037.7 1638.06
    -1 1 3 80455.7 2039.9
    1 1 -3 80278.8 1774.74
    1 1 -3 84107.4 1884.73
    1 -1 -3 81515.9 2109.73
    1 -1 -3 80804.8 1889.76
    1 -1 -2 485.849 118.377
    -1 1 2 478.127 139.59
    -1 1 2 723.268 110.856
    -1 -1 2 605.158 95.2709
    -1 1 2 608.429 122.977
    1 1 -2 551.88 108.016
    1 1 -2 506.182 74.6509
    1 -1 -2 732.532 125.184
    1 1 -2 581.25 105.876
    -1 1 2 622.286 114.678
    -1 -1 2 778.579 132.688
    1 1 -2 475.889 110.008
    -1 -1 2 574.224 80.9916
    -1 -1 2 468.338 99.4426
    1 1 -2 651.516 130.824
    -1 1 2 505.808 108.614
    1 -1 -2 554.508 99.7563
    1 -1 -2 456.474 105.707
    1 -1 -2 518.165 151.523
    -1 1 2 488.768 131.175
    -1 -1 2 562.504 120.599
    1 1 -2 582.068 102.564
    1 -1 -2 457.542 117.99
    -1 1 2 489.043 112.376
    -1 -1 2 539.224 100.597
    1 -1 -2 505.992 132.782
    1 1 -1 1271.49 118.909
    -1 1 1 1320.33 142.011
    1 1 -1 1085.27 160.505
    -1 1 1 1347.2 141.67
    -1 -1 1 1311.74 150.887
    1 1 -1 1368.38 151.386
    1 -1 -1 1303.75 116.844
    1 -1 -1 1178.45 153.201
    -1 1 1 1518.44 219.693
    1 -1 -1 1155.44 114.216
    -1 -1 1 1341.81 151.678
    1 -1 -1 1122.35 139.064
    -1 1 1 1194.64 151.777
    -1 -1 1 1386.03 175.85
    1 1 -1 1344.58 138.003
    1 1 -1 1272.2 145.301
    -1 -1 1 1151.72 130.303
    1 -1 -1 1386.13 160.79
    -1 1 1 1192.44 144.761
    -1 1 1 1321.37 115.675
    1 -1 -1 1347.38 143.713
    -1 -1 1 1314.87 146.411
    1 1 0 192.024 74.3279
    -1 -1 0 180.858 72.5631
    -1 1 0 60.8821 54.7844
    1 -1 0 120.024 47.9287
    1 -1 0 89.7225 57.4464
    1 -1 0 162.735 75.8917
    -1 -1 0 215.397 79.1859
    -1 1 0 161.731 67.4031
    -1 -1 0 53.3274 58.1657
    1 1 0 122.307 75.0928
    1 -1 0 146.712 59.9148
    -1 1 0 110.547 53.8062
    1 1 0 205.545 79.2868
    1 1 0 129.408 68.8031
    -1 -1 0 139.757 68.1281
    -1 1 -1 650088 10594.3
    1 1 1 694467 10968.4
    1 1 1 660388 11127.1
    1 1 1 672376 10899.1
    -1 -1 -1 649800 11145.4
    1 1 1 628641 10780.5
    -1 1 -1 677361 10926.8
    1 -1 1 661053 10577.6
    -1 -1 -1 668004 10852.5
    -1 1 -1 659275 10891.7
    1 1 1 651250 10906
    -1 -1 -1 658841 10915.1
    -1 -1 -1 652079 10907.5
    1 1 1 675254 10866.3
    1 -1 1 661224 10863.3
    1 -1 1 667910 10899.7
    -1 1 -2 22811.5 820.518
    1 -1 2 23545.1 835.436
    -1 -1 -2 24784.7 883.147
    1 1 2 25143.5 859.898
    1 1 2 25718 868.742
    1 -1 2 24527.6 652.223
    1 1 2 24849.8 1035.96
    -1 -1 -2 24335.3 760.573
    1 -1 2 23107 616.765
    -1 1 -2 24072.5 860.981
    1 1 2 25105.1 761.455
    -1 1 -2 24160.8 658.351
    -1 -1 -2 23174.2 805.318
    -1 -1 -2 24057.2 823.869
    1 -1 2 23003.5 808.992
    1 1 2 23386.9 832.582
    -1 -1 -2 23591.8 1021.63
    1 1 2 23951.9 769.898
    1 -1 3 282880 5319.66
    -1 1 -3 309125 5856.94
    -1 -1 -3 320190 5935.83
    1 1 3 320394 5803.18
    1 -1 3 313795 5741.68
    1 -1 3 307595 5742.39
    -1 -1 -3 313764 5663.45
    1 -1 3 320528 5428.83
    -1 -1 -3 320299 5494.36
    -1 -1 -3 299520 5693.13
    1 1 3 310214 5500.76
    1 1 3 311950 5742.76
    1 1 3 314593 5511.66
    1 1 3 317090 5466.31
    -1 1 -3 322619 5458.52
    -1 1 -3 313102 5720.35
    -1 -1 -3 294738 6255
    1 1 3 304508 6205.31
    -1 1 -3 313362 5247.95
    1 1 4 86003.6 1885.8
    -1 1 -4 84252.8 1724
    -1 -1 -4 86784.6 2086.27
    1 -1 4 82222.9 1695.17
    -1 -1 -4 86472.3 2214.94
    1 -1 4 88987.1 2162.34
    1 1 4 88990.9 2266.01
    1 1 4 87071.5 1980.47
    1 1 4 80615.8 2533.29
    -1 -1 -4 85584.5 2671.41
    -1 1 -4 82775.1 2135.27
    -1 -1 -4 87523.9 2324.13
    -1 -1 -4 94304.9 2480.33
    -1 1 -4 87577.1 1979.36
    -1 1 -4 89892 1808.91
    1 -1 4 87578.8 2272.8
    1 1 4 82618.1 2183.78
    1 1 4 88856.2 2022.09
    1 -1 4 85015.5 1993.8
    1 1 4 89037.1 1938.38
    1 1 4 88404.9 2161.04
    -1 1 -4 89933.1 2393.02
    1 -1 4 87659.2 1742.39
    1 1 4 86821.8 2151.03
    1 -1 4 84266.2 2154.69
    -1 -1 -4 88276.9 1900.96
    1 1 5 5594.25 508.606
    -1 -1 -5 5283.31 572.249
    -1 -1 -5 6020.7 681.564
    1 -1 5 5818.58 443.575
    -1 -1 -5 5602.15 606.596
    1 -1 5 6414.73 520.57
    -1 -1 -5 6057.92 538.598
    1 1 5 6223.89 526.801
    -1 -1 -5 5134.74 393.942
    -1 1 -5 5715.17 479.632
    -1 1 -5 5544.71 339.566
    1 -1 5 5304.95 322.897
    1 1 5 5731.27 609.769
    1 -1 5 5829.98 296.729
    -1 1 -5 5910.07 432.033
    -1 1 -5 4874.97 340.378
    1 -1 5 6529.45 616.446
    1 -1 5 5952.98 493.979
    -1 -1 -5 5832.33 364.824
    1 1 5 6093.14 382.937
    1 1 5 5247.45 458.871
    1 1 5 5963.36 408.853
    1 1 5 5431.12 484.712
    1 1 5 6116.19 392.797
    -1 -1 -5 5810.07 447.403
    -1 1 -5 5384.72 560.84
    1 1 6 148.756 121.054
    1 -1 6 296.111 262.506
    -1 1 -6 262.007 105.523
    -1 1 -6 389.734 150.836
    -1 -1 -6 286.09 133.602
    -1 -1 -6 239.939 123.109
    1 1 6 338.624 150.969
    -1 -1 -6 405.391 121.401
    -1 -1 -6 563.038 222.846
    1 -1 6 313.933 173.832
    -1 1 -6 433.202 163.475
    1 -1 6 161.838 91.4888
    1 -1 6 93.3466 80.67
    1 -1 6 77.9537 107.552
    1 -1 6 292.071 91.9473
    1 1 6 282.614 136.508
    -1 1 -6 123.958 160.389
    1 1 6 154.908 131.539
    -1 1 -6 241.427 97.4409
    -1 -1 -6 142.664 227.259
    1 1 6 335.792 134.122
    1 1 6 263.328 123.085
    1 1 6 84.6807 146.74
    -1 -1 -6 344.487 215.724
    1 -1 7 191742 4325.44
    1 1 7 191423 4345.04
    -1 1 -7 196450 4208.24
    -1 -1 -7 187865 3928.81
    -1 -1 -7 183497 4639.66
    1 -1 7 189412 3817.95
    -1 -1 -7 197651 3722.39
    1 -1 7 207025 5069.56
    -1 -1 -7 209526 5368.61
    1 1 7 196054 3964.79
    1 1 7 194724 4238.39
    -1 -1 -7 198690 3834.49
    1 1 7 193464 3943.73
    -1 1 -7 201744 3730.17
    1 1 7 193327 4407.03
    -1 -1 -7 196083 4120.9
    1 -1 7 193787 4420.16
    -1 1 -7 190694 3898.81
    1 -1 7 191474 4229.25
    -1 1 -7 191765 4301.41
    -1 1 -8 2320.99 299.409
    1 1 8 2524.75 372.065
    1 1 8 2284.11 299.178
    -1 -1 -8 2620.04 474.517
    1 -1 8 2074.16 320.466
    -1 1 -8 2731.97 268.593
    -1 -1 -8 2315.01 330.629
    -1 -1 -8 2415.8 318.682
    -1 1 -8 1616.18 308.303
    1 -1 8 2738.18 292.174
    1 1 8 2155.88 390.09
    1 1 8 2472.91 389.801
    1 -1 8 1987.42 359.841
    -1 -1 -8 2833.2 315.918
    -1 -1 -8 2512.62 252.269
    1 -1 8 2499.63 303.215
    1 -1 8 2582.25 550.455
    -1 -1 -8 2230.34 540.002
    -1 1 -8 2387.7 227.928
    1 1 8 2515.31 311.593
    -1 -1 -9 187193 3930.12
    1 1 9 183405 4540.69
    1 1 9 180350 4264.62
    -1 -1 -9 183320 4015.5
    1 -1 9 179837 3741.18
    1 1 9 177091 3973.12
    -1 1 -9 190744 3626.92
    -1 -1 -9 185171 4128.88
    -1 1 -9 179524 4015.99
    -1 1 -9 194485 3603
    1 -1 9 192203 4599.68
    1 1 9 181075 4387.78
    1 -1 9 180073 3905.95
    -1 1 -9 182683 4374.25
    1 1 9 185792 3979.32
    -1 -1 -9 186702 3606.34
    1 -1 9 177605 5309.71
    -1 -1 -9 187497 5457.64
    -1 1 -10 3398.77 319.003
    1 1 10 3172.4 389.62
    1 -1 10 1174.09 445.114
    -1 1 -10 3272.21 296.768
    1 -1 10 2820.19 371.248
    -1 1 -10 2746.46 393.894
    -1 1 -10 3826.85 336.628
    1 1 10 3001.42 398.956
    1 1 10 2447.59 494.694
    -1 -1 -10 3391.24 414.188
    1 -1 10 2700.11 315.836
    1 1 10 2580.93 415.812
    -1 -1 -10 3181.91 388.378
    1 -1 10 3194.65 518.876
    -1 1 -10 2327.1 423.121
    1 1 10 3219.9 479.365
    -1 -1 -10 3166.58 291.828
    -1 -1 -10 3331.39 677.004
    -1 -1 -11 193.891 145.655
    1 -1 11 -206.735 574.332
    -1 -1 -11 223.907 140.909
    1 1 11 302.634 218.31
    1 -1 11 40.241 239.726
    -1 1 -11 238.816 160.079
    -1 -1 -11 268.947 291.849
    1 1 11 714.565 286.921
    1 1 11 432.788 255.13
    1 -1 11 402.855 146.576
    -1 1 -11 479.691 153.884
    1 -1 11 160.6 140.297
    -1 1 -11 233.581 109.444
    -1 -1 -11 446.559 120.677
    -1 1 -11 116.819 131.731
    1 1 12 268.502 245.389
    1 -1 12 513.707 184.147
    1 -1 12 -167.381 223.599
    -1 1 -12 347.633 156.881
    1 -1 12 -21.516 132.42
    -1 1 -12 102.532 105.999
    -1 1 -12 415.261 316.869
    -1 1 -12 273.589 155.374
    1 -1 12 -681.053 574.735
    -1 -1 -12 -133.828 422.941
    -1 -1 -12 -41.5282 141.832
    1 1 12 392.329 233.228
    -1 1 -12 254.154 214.93
    1 1 12 138.601 215.655
    -1 -1 -12 237.411 112.168
    1 1 13 139825 4293.01
    -1 1 -13 150276 3249.78
    -1 1 -13 144301 3090.35
    1 1 13 144621 4097.42
    1 -1 13 144197 3679.49
    -1 -1 -13 143887 3728.74
    -1 1 -13 136450 3065.05
    -1 1 -13 142365 4460.8
    1 1 13 142367 3926.71
    -1 1 -13 145311 4076.43
    -1 -1 -13 146522 5268.48
    1 -1 13 143072 3385.73
    1 -1 13 158358 5497.36
    1 -1 13 144692 4343.41
    -1 1 -14 877.445 252.798
    1 1 14 1016.52 408.281
    1 -1 14 1056.14 525.941
    -1 -1 -14 1034.23 318.68
    1 1 14 1104.75 375.181
    1 -1 14 1124.81 294.6
    -1 -1 -14 -483.796 417.932
    1 -1 14 1476.21 396.94
    1 -1 14 453.53 354.474
    -1 1 -14 1399.66 534.585
    -1 1 -14 592.129 324.978
    1 1 14 1005.71 393.521
    1 1 15 148776 4270.77
    -1 -1 -15 150340 4116.1
    -1 1 -15 151882 4491.36
    1 1 15 148156 4446.56
    1 -1 15 145784 3668.39
    1 -1 15 152666 4841.96
    1 1 15 150744 4805.01
    -1 1 -15 154591 3546.28
    -1 -1 -15 150230 5708.46
    1 -1 15 152747 4118.8
    -1 1 -15 148671 4960.62
    1 -1 16 -463.732 471.328
    -1 -1 -16 215.973 410.695
    1 -1 16 -411.693 555.738
    -1 -1 -16 -653.852 583.52
    1 -1 16 398.504 265.766
    1 1 16 -31.9128 256.686
    -1 -1 -16 503.771 316.438
    -1 1 -16 -197.81 307.03
    1 1 16 25.3187 293.548
    1 1 16 -266.466 512.413
    -1 1 -16 88.435 333.134
    -1 -1 -17 483.38 297.599
    1 -1 17 1068.64 358.594
    -1 1 -17 1683.62 579.593
    1 1 17 594.142 354.375
    1 1 17 568.902 386.508
    1 -1 17 1263.09 729.982
    1 -1 17 1392.63 453.986
    -1 -1 -17 1556.2 704.878
    -1 -1 -17 648.454 455.758
    -1 1 -17 1233.38 439.29
    -1 -1 -18 -296.65 458.273
    -1 -1 -18 230.5 234.788
    1 -1 18 -209.169 451.906
    1 -1 18 744.683 620.117
    1 1 18 -554.12 542.738
    -1 1 -18 594.194 425.02
    1 1 18 -104.664 313.594
    -1 -1 -18 -817.036 720.82
    -1 1 -18 -406.382 527.781
    1 -1 19 32273.9 2325.74
    -1 1 -19 31189 2454.38
    1 1 19 31226.3 2294.11
    -1 1 -19 28829.8 2023.94
    -1 -1 -19 26762.4 2536.59
    -1 -1 -19 29606.5 2574.85
    1 1 19 28462.1 1952.67
    1 1 20 1079.31 487.334
    1 -1 20 2325.77 881.346
    1 1 20 1179.8 547.152
    1 -1 20 351.458 448.644
    -1 1 -20 1036.87 601.171
    -1 -1 -20 769.667 642.46
    -1 -1 -20 981.042 556.838
    -1 1 -20 1097.23 496.899
    1 1 21 38247.4 2736.05
    -1 1 -21 37520.6 2407.33
    1 -1 21 39496.2 2772.28
    -1 -1 -21 36170.5 3119.89
    -1 1 -21 35991 2888.49
    -1 -1 -21 33049.8 2898.61
    1 -1 21 44114.5 3180.2
    1 1 21 35851.5 2345.5
    1 1 22 621.961 435.136
    -1 2 23 1135.95 561.902
    1 2 -22 10849.9 1657.02
    1 2 -22 7696.42 1154.79
    -1 2 22 8837.31 1233.39
    1 -2 -22 9090.26 1525.36
    -1 -2 22 9468.67 1646.11
    1 -2 -22 9673.59 1868.89
    -1 2 22 10085.3 1399.89
    -1 -2 22 8807.84 1354.75
    -1 2 21 2499.43 688.509
    1 2 -21 2054.21 610.8
    1 2 -21 3519.38 972.014
    1 -2 -21 3717.73 1142.97
    -1 -2 21 1719.83 689.93
    -1 2 21 2674.54 783.518
    -1 -2 21 1652.29 844.835
    1 -2 -21 2923.72 884.92
    1 2 -20 47526.7 3084.6
    1 -2 -20 43890 3085.21
    1 2 -20 44613.4 2583.74
    -1 2 20 44805.2 2778.26
    -1 2 20 44631.5 2598.54
    -1 -2 20 52598.5 3609.34
    -1 -2 20 45640 2801.43
    1 -2 -20 46540.4 3731.39
    1 -2 -19 2294.83 1007.12
    1 2 -19 1314.55 421.426
    -1 -2 19 1167.22 480.243
    1 -2 -19 2209.15 907.509
    1 2 -19 1992.49 726.865
    -1 -2 19 2142.93 835.915
    -1 2 19 418.053 371.187
    -1 2 19 1532.11 594.141
    1 -2 -18 20135.6 1811.53
    1 -2 -18 22257.4 2476.92
    1 -2 -18 18454 1889.91
    -1 -2 18 19321 1669.23
    1 2 -18 20201 1602.1
    -1 -2 18 22965.9 2314.97
    -1 2 18 18942.1 1606.72
    -1 2 18 18198.7 1635.28
    1 2 -18 23662 1989.73
    1 -2 -17 864.484 406.299
    1 -2 -17 75.3354 469.489
    -1 2 17 505.032 305.519
    -1 -2 17 155.141 329.62
    1 2 -17 894.931 367.015
    1 -2 -17 782.487 281.151
    1 -2 -17 817.458 469.344
    1 2 -17 471.624 199.036
    -1 2 17 239.907 358.973
    -1 -2 17 25.1137 647.99
    1 -2 -16 7673.21 666.752
    -1 2 16 9564.76 1045.94
    1 -2 -16 8451.3 1185.01
    1 2 -16 7347.19 913.513
    1 -2 -16 9439.71 1553.12
    1 -2 -16 8838.6 934.055
    1 2 -16 9935.01 818.73
    -1 -2 16 6503.03 1184.92
    -1 2 16 8019.03 1003.65
    1 -2 -16 9258.67 1148.82
    -1 -2 16 7892.21 990.038
    1 -2 -15 2019.1 614.432
    1 2 -15 1479.49 409.867
    -1 -2 15 104.152 546.895
    -1 -2 15 1063.94 377.814
    -1 2 15 1455.59 472.03
    1 -2 -15 2106.85 572.902
    1 -2 -15 2752.38 792.635
    -1 2 15 2699.73 553.312
    1 -2 -15 1708.97 322.865
    1 -2 -15 2513.75 517.237
    1 2 -15 1922.01 378.913
    1 -2 -14 107615 5071.44
    1 -2 -14 111417 3943.68
    -1 2 14 101295 3543.37
    1 -2 -14 109044 3434.07
    1 -2 -14 99450 2642
    -1 -2 14 108506 3665.63
    1 -2 -14 111850 4235.62
    1 -2 -14 99515.1 2687.71
    1 2 -14 105616 3521.72
    -1 2 14 104811 3616.12
    -1 -2 14 97905 4360.71
    -1 2 13 569.351 227.499
    1 2 -13 568.882 269.403
    1 -2 -13 702.807 341.034
    -1 -2 13 238.396 405.379
    1 -2 -13 835.211 225.658
    1 -2 -13 970.475 613.842
    1 -2 -13 514.63 369.008
    1 2 -13 733.309 226.185
    1 -2 -13 975.405 243.26
    -1 -2 13 221.793 260.337
    -1 2 13 430.035 309.704
    1 -2 -13 931.563 355.916
    1 2 -13 714.218 254.043
    1 -2 -12 100352 2645.77
    1 2 -12 100962 3223.67
    -1 2 12 103699 3314.07
    1 -2 -12 102284 3756.52
    1 -2 -12 103132 3147.1
    1 -2 -12 93288.9 2357.48
    -1 -2 12 99898.9 3241.46
    1 2 -12 97539.9 2926.46
    -1 -2 12 103195 3965.42
    -1 -2 12 99509.8 3042.54
    1 -2 -12 103541 3521.25
    -1 2 12 100736 3246.85
    1 -2 -12 101413 4567.84
    1 2 -11 494.03 157.28
    1 -2 -11 383.972 340.499
    1 -2 -11 780.697 176.431
    1 -2 -11 1018.5 328.126
    -1 2 11 709.506 297.829
    1 -2 -11 799.251 190.753
    -1 -2 11 965.338 439.876
    1 -2 -11 676.701 291.415
    -1 -2 11 315.821 242.425
    -1 2 11 771.829 297.9
    -1 -2 11 510.061 249.221
    1 -2 -11 724.374 310.071
    1 -2 -11 1132.94 278.297
    1 2 -11 545.347 238.039
    1 2 -11 680.091 232.245
    1 -2 -10 7594.32 608.387
    -1 -2 10 7655.95 890.149
    1 -2 -10 6650.67 414.283
    1 -2 -10 7781.79 805.668
    1 2 -10 7031.88 611.227
    1 -2 -10 6360.53 981.085
    1 -2 -10 7567.31 849.333
    -1 2 10 8219.92 802.717
    -1 -2 10 6268.08 669.705
    1 2 -10 7294.9 617.828
    1 -2 -10 7568.03 715.183
    1 2 -10 6820.43 696.722
    1 2 -10 5842.52 465.367
    1 -2 -10 7620.32 588.563
    -1 -2 10 6174.39 631.208
    -1 2 10 6688.46 681.209
    -1 2 9 4543 565.625
    -1 2 9 3758.35 547.845
    -1 2 9 4850.28 429.348
    1 -2 -9 3580.81 724.928
    1 2 -9 4493.12 475.284
    1 2 -9 3986.92 430.344
    1 2 -9 4556.75 387.223
    1 -2 -9 4956.5 632.477
    -1 -2 9 4488.4 512.473
    1 2 -9 4527.27 560.887
    1 -2 -9 3796.75 285.011
    1 -2 -9 4516.05 622.649
    1 -2 -9 4666.01 456.608
    -1 -2 9 5490.12 715.387
    -1 -2 9 3080.95 305.007
    -1 2 9 4207.45 522.435
    1 -2 -9 5049.09 575.923
    -1 -2 9 4846.6 553.727
    1 -2 -8 264812 5809.14
    1 2 -8 259449 5616.59
    -1 -2 8 263099 4613.04
    1 2 -8 254250 4591.34
    1 -2 -8 230594 4422.42
    1 2 -8 278402 5179.53
    -1 2 8 265644 5682.56
    -1 2 8 268116 4974.91
    -1 -2 8 241611 4419.71
    -1 -2 8 262567 5445.05
    1 -2 -8 258503 5508.02
    -1 -2 8 269818 5839.72
    1 -2 -8 260833 5856.46
    -1 2 8 262354 5453.43
    1 -2 -8 227366 6445.76
    1 2 -8 250620 5037.73
    1 -2 -8 259885 5131.46
    -1 -2 8 259359 5330.25
    1 2 -8 275163 4804.84
    -1 2 8 257659 5649.7
    -1 -2 7 23431.3 1223.52
    -1 2 7 23167.3 1364.83
    1 2 -7 22537.8 786.839
    -1 2 7 24919.1 1242.43
    -1 2 7 24397 1112.59
    -1 -2 7 23119.5 671.732
    -1 2 7 26731.3 1190.59
    1 -2 -7 22254.7 1218.44
    -1 -2 7 25963.3 1150.6
    1 2 -7 23682.1 1129.42
    1 -2 -7 25488.5 1038.18
    -1 2 7 25765.9 951.81
    -1 2 7 27215.5 1306.33
    -1 -2 7 24205.5 772.944
    1 -2 -7 26743.2 1618.5
    1 -2 -7 24538.7 1216.9
    1 2 -7 24799.4 786.519
    1 -2 -7 25374.8 1171.1
    1 2 -7 24518.8 1222.31
    1 -2 -7 25827.6 1302.24
    1 2 -7 26819.1 1035.34
    1 -2 -7 24803.9 1193.89
    -1 -2 7 23412.5 1069.75
    1 2 -7 23193.9 925.224
    1 -2 -6 206059 5102.72
    -1 2 6 212780 4685.97
    1 -2 -6 217366 4466.96
    -1 -2 6 214493 4428.09
    -1 -2 6 202910 3757.89
    1 2 -6 214289 4689.83
    -1 -2 6 214390 4433.1
    1 2 -6 211474 3854.71
    -1 2 6 223049 4821.72
    1 -2 -6 215209 4745.82
    1 -2 -6 217842 4722.36
    -1 2 6 216482 4115.53
    1 -2 -6 213358 4636.59
    1 2 -6 221017 4728.75
    1 2 -6 209613 4043.95
    -1 -2 6 213849 4686.87
    -1 2 6 208392 5051.17
    1 -2 -6 216006 4397.47
    -1 -2 6 219394 4688.43
    1 2 -6 216777 4467.45
    1 -2 -6 224780 4857.54
    -1 2 6 213440 4777.91
    -1 2 6 217978 4432.37
    1 -2 -6 213187 4736.22
    -1 2 6 218337 4722.94
    1 2 -6 220501 4576.64
    -1 -2 6 214037 3959.96
    -1 2 6 225126 4615.38
    1 -2 -6 210053 5179.77
    1 2 -6 211104 4007.2
    -1 2 5 9509.95 738.565
    1 -2 -5 10597 745.166
    -1 -2 5 10537.4 607.888
    1 -2 -5 10045 793.133
    -1 2 5 9828.61 692.522
    -1 -2 5 9327.98 452.207
    1 2 -5 9688.47 584.353
    1 -2 -5 9975.49 590.527
    -1 -2 5 10225 689.267
    -1 2 5 9979.99 519.794
    -1 2 5 9188.48 678.679
    1 2 -5 9274.17 667.603
    1 -2 -5 9974.86 705.23
    -1 2 5 8862.12 764.688
    1 -2 -5 10359.6 846.269
    1 2 -5 9197.18 433.961
    1 -2 -5 9864.97 690.422
    1 2 -5 10009 652.412
    1 2 -5 8780.27 411.336
    -1 2 5 10431.6 680.76
    1 -2 -5 9327.24 633.3
    -1 -2 5 9192.43 654.998
    1 -2 -5 10342.4 715.065
    -1 2 5 10487.4 694.499
    -1 -2 5 10012.4 617.081
    -1 -2 5 9791.92 498.549
    -1 2 5 10100.2 592.027
    1 -2 -5 9982.27 684.242
    1 2 -5 9399.96 677.378
    1 2 -5 8984.18 493.578
    -1 2 4 506.007 156.173
    1 -2 -4 331.996 115.534
    1 2 -4 616.784 182.73
    -1 -2 4 684.957 177.402
    1 2 -4 768.293 162.706
    1 2 -4 424.234 167.381
    1 -2 -4 781.737 206.293
    1 2 -4 622.031 134.208
    -1 -2 4 643.517 94.8653
    1 -2 -4 1009.44 230.778
    -1 -2 4 547.843 138.64
    1 -2 -4 611.976 191.806
    -1 -2 4 533.724 129.859
    -1 2 4 742.056 212.123
    -1 2 4 543.305 153.888
    1 2 -4 732.309 102.234
    -1 2 4 901.941 257.164
    -1 -2 4 713.457 181.571
    1 -2 -4 738.544 232.529
    -1 -2 4 614.981 198.165
    1 -2 -4 491.711 174.133
    1 -2 -4 689.859 149.589
    1 -2 -4 814.274 254.367
    1 2 -4 636.968 190.679
    -1 2 4 655.521 156.809
    -1 2 4 644.481 170.884
    -1 2 4 913.248 251.7
    -1 2 4 716.117 152.688
    1 -2 -4 703.411 180.662
    -1 -2 4 525.153 126.442
    1 2 -3 131.584 73.2191
    -1 -2 3 171.214 86.0283
    -1 2 3 58.3459 111.354
    1 2 -3 242.02 135.683
    -1 -2 3 201.342 113.944
    1 -2 -3 89.1241 107.286
    1 2 -3 73.204 67.3087
    1 -2 -3 -71.8758 90.0693
    1 -2 -3 -76.7624 119.337
    -1 2 3 106.216 107.931
    -1 2 3 150.872 116.922
    1 -2 -3 180.115 149.343
    1 2 -3 153.727 97.681
    1 -2 -3 84.2269 137.012
    -1 2 3 351.703 165.817
    -1 -2 3 131.473 88.7138
    1 -2 -3 157.614 77.5585
    1 2 -3 170.596 125.966
    -1 -2 3 240.799 88.0713
    1 -2 -3 155.745 97.1113
    -1 -2 3 123.914 131.685
    -1 2 3 109.881 95.0115
    -1 2 3 -32.2573 159.846
    -1 2 3 75.6798 97.4275
    1 2 -3 -0.35317 123.269
    -1 -2 3 144.353 121.557
    -1 -2 3 120.065 103.932
    1 -2 -3 90.043 124.794
    1 -2 -2 229064 4013.04
    -1 2 2 221285 4877.48
    1 -2 -2 229315 4364.07
    1 2 -2 230167 4553.89
    -1 2 2 235282 4060.92
    -1 -2 2 224183 4394.76
    1 2 -2 230215 4176.06
    -1 2 2 235292 4494.73
    1 -2 -2 233990 4547.53
    1 -2 -2 231024 4561.83
    -1 -2 2 224428 4478.11
    -1 2 2 234385 4017.03
    -1 -2 2 226986 4050.2
    1 2 -2 228759 4418.4
    -1 -2 2 229404 4569.76
    -1 -2 2 235339 4183.59
    1 -2 -2 233047 4605.35
    1 2 -2 229837 4494.04
    1 -2 -2 235861 4078.39
    -1 2 2 234502 4599.94
    1 2 -2 230935 4068.23
    -1 2 2 239702 4644.67
    1 2 -2 229069 4593.89
    -1 -2 2 228933 4211.9
    -1 2 2 234465 4570.1
    -1 2 1 96245.2 2277.81
    -1 -2 1 97838.4 2326.37
    -1 -2 1 98317.3 2114.45
    1 2 -1 95157.8 2103.48
    1 2 -1 94697.1 2408.08
    -1 2 1 100282 2174.76
    1 2 -1 94920.1 2245.09
    -1 2 1 100317 2379.87
    -1 2 1 98623.9 1995.45
    -1 -2 1 96055.3 2222.58
    1 2 -1 93721.6 1801.37
    -1 2 1 98455.5 2339.34
    1 2 -1 97743.2 2307.16
    1 2 -1 93824.8 2161.75
    1 -2 -1 93431.5 1797.46
    1 -2 -1 96031.4 1986.33
    1 -2 -1 99659.5 2346.12
    1 -2 -1 95404 2261.47
    -1 -2 1 99483.5 2373.92
    1 2 0 107441 2434.05
    -1 2 0 103532 2180.91
    -1 -2 0 109041 2494.45
    -1 -2 0 108375 2608.55
    -1 2 0 100919 2228.77
    1 2 0 102311 2336.93
    1 -2 0 103149 2457.32
    1 2 0 108815 2623.27
    -1 -2 0 105844 2400.7
    -1 2 0 102873 2478.13
    1 2 0 110119 2483.98
    -1 -2 0 105384 2345.76
    1 -2 0 100508 2230.01
    -1 -2 -1 66497 1781.78
    -1 -2 -1 66583.6 1796.44
    -1 2 -1 69048.2 1738.73
    -1 -2 -1 67687.8 1872.03
    1 2 1 69590.3 2013.9
    1 2 1 68105.7 1668.95
    -1 -2 -1 70192.4 2025.31
    1 -2 1 68936.7 1739.54
    1 2 1 69160 1852.93
    1 2 1 67729.3 1800.65
    1 -2 1 71369.2 1470.27
    -1 2 -1 71094.7 1934.28
    1 -2 1 68959.9 1820.58
    1 2 1 70975.2 1839.52
    -1 2 -2 7539.25 395.223
    1 2 2 7407.1 512.675
    -1 2 -2 6932.91 491.604
    1 -2 2 7836.32 369.136
    1 2 2 6521.47 571.952
    1 -2 2 7316.21 522.58
    -1 -2 -2 7210.7 490.607
    -1 -2 -2 7509.01 527.281
    1 2 2 7738.12 542.944
    -1 2 -2 7407.69 548.683
    -1 -2 -2 6173.64 569.419
    1 2 2 6861.17 466.512
    1 2 2 7623.7 549.047
    1 -2 2 7459.29 506.464
    -1 -2 -2 7190.92 543.787
    1 2 2 7087.28 514.762
    -1 -2 -3 79628.5 2242.96
    1 2 3 82016.5 2099.38
    -1 -2 -3 79359.5 2236.2
    -1 -2 -3 80775.9 2479.07
    1 -2 3 75649.8 1535.47
    -1 2 -3 79376.1 1820.36
    1 -2 3 81578 2145.88
    1 2 3 82735.6 2137.61
    -1 2 -3 79503.7 2127.58
    1 2 3 84774.4 2501.24
    1 -2 3 79965 2139.27
    1 -2 3 80804.1 1904.02
    1 2 3 81227.9 2118.16
    1 2 3 79875.1 2169
    1 2 3 81963.1 2205.78
    1 -2 3 82343.4 1777.06
    -1 2 -3 82977.6 2254.41
    -1 -2 -3 78733.9 2048.57
    -1 -2 -3 81300 2176.25
    1 2 3 82175.3 1909.28
    1 2 4 540758 9578.82
    1 2 4 557502 9657.32
    -1 2 -4 518829 9488.56
    1 2 4 527762 9559.38
    -1 -2 -4 532604 9731.02
    1 -2 4 517245 8671.36
    -1 -2 -4 524957 9705.39
    -1 2 -4 535080 9708.07
    -1 -2 -4 517752 10199.9
    1 2 4 542778 10215.6
    1 -2 4 528430 9500.32
    1 2 4 538604 9254.79
    -1 2 -4 535368 9102
    1 2 4 544677 9383.73
    -1 -2 -4 532283 9559.33
    1 -2 4 539104 9549.84
    1 -2 4 535735 9258.82
    1 2 4 542637 9404.47
    -1 -2 -4 536967 9296.81
    1 -2 4 538023 8996.83
    -1 2 -4 485377 8562.59
    1 -2 5 33970.5 1063.48
    1 -2 5 32624.1 1358.96
    -1 -2 -5 34645.6 1381.54
    1 2 5 35226.9 1003.44
    1 -2 5 33498.2 1262.18
    -1 2 -5 31945.4 1339.37
    1 2 5 34967.2 1422.18
    1 2 5 35209 1732.72
    -1 -2 -5 33258.5 1746
    1 2 5 34980 1453.67
    1 -2 5 32919.3 1359.88
    1 2 5 33944.6 1285.44
    -1 -2 -5 30905.8 839.586
    -1 2 -5 32143.3 1458.49
    -1 -2 -5 35872.2 1525.97
    1 2 5 34807.9 1274.46
    -1 -2 -5 34013.6 1392.62
    1 2 5 36574.6 1487.02
    1 2 5 33214.2 1368.48
    -1 -2 -5 32939.1 1466.58
    -1 2 -5 30722 827.059
    1 2 5 35222.9 1274.06
    1 -2 5 33870.6 891.673
    -1 2 -5 32821.3 1151.72
    1 -2 5 32173.3 1090.81
    -1 -2 -5 32731.3 1196.81
    1 -2 6 208985 4181.9
    -1 -2 -6 211382 4296.49
    1 2 6 209945 4811.57
    -1 -2 -6 210321 4764.26
    -1 2 -6 212069 3830.03
    -1 -2 -6 222567 4715.43
    1 2 6 221800 4477.36
    -1 2 -6 211619 4363.6
    -1 -2 -6 198390 5479.57
    -1 -2 -6 213355 5035.41
    -1 -2 -6 189944 4849.6
    1 2 6 210930 3951.06
    1 -2 6 215857 4766.07
    1 -2 6 206069 4222
    1 2 6 206208 4675.01
    1 2 6 212994 4484.78
    -1 2 -6 205879 4654.94
    1 -2 6 213274 3873.62
    1 2 6 213765 4537.32
    1 -2 6 210187 4526.69
    1 -2 6 210871 3757.1
    -1 -2 -6 202118 3766.46
    -1 -2 -7 8895.92 1016.1
    -1 -2 -7 7713.37 721.226
    -1 2 -7 7771.76 698.427
    1 -2 7 7111.14 712.51
    -1 -2 -7 8851.6 850.761
    -1 -2 -7 8570.89 432.65
    1 -2 7 9451.77 728.988
    -1 2 -7 8174.94 452.885
    1 2 7 7821.03 728.327
    1 -2 7 8404.45 389.802
    1 -2 7 8348.94 586.742
    1 2 7 8621.53 652.827
    1 -2 7 8266.92 589.504
    -1 2 -7 7795.38 617.052
    1 2 7 9004.65 497.431
    -1 -2 -7 8399.43 570.587
    1 2 7 8993.33 671.255
    1 2 7 8342.8 719.684
    1 2 7 7945 667.6
    -1 -2 -7 8078.22 810.388
    1 -2 7 8572.46 349.91
    1 -2 8 2702.07 424.054
    1 -2 8 2674.87 186.847
    1 2 8 2670.23 439.791
    1 2 8 1760.07 344.909
    -1 -2 -8 2748.78 535.115
    -1 2 -8 2726.18 286.981
    -1 -2 -8 2730.28 335.12
    -1 -2 -8 2255.13 514.606
    1 2 8 2951.18 393.318
    1 -2 8 2375.95 177.764
    -1 2 -8 2260.97 407.376
    1 -2 8 2773 367.753
    -1 -2 -8 2671.66 261.672
    1 2 8 2563.47 290.002
    1 -2 8 3769.55 586.518
    1 2 8 2104.32 413.244
    1 2 8 2462.73 407.079
    1 2 9 6451.23 693.903
    1 -2 9 5740.39 652.01
    1 -2 9 6799.79 827.803
    -1 -2 -9 5504.57 933.243
    -1 2 -9 6265.22 472.83
    1 2 9 6425.97 685.491
    -1 -2 -9 5949.67 491.703
    1 -2 9 5659.2 557.228
    -1 -2 -9 4948.62 751.511
    1 2 9 5774.95 640.092
    1 2 9 6184.08 462.41
    -1 2 -9 5234.19 616.953
    -1 -2 -9 5709.71 417.791
    -1 -2 -10 156249 3489.92
    1 -2 10 165126 4804.02
    -1 2 -10 153228 4174.31
    -1 2 -10 155626 3516.86
    1 2 10 157915 3449.24
    1 -2 10 160258 4233.69
    -1 -2 -10 164895 5055.46
    1 2 10 158744 4218.7
    -1 -2 -10 153744 3354.73
    1 2 10 159125 4193.9
    -1 -2 -10 160764 5608.79
    1 2 10 159635 4289.48
    1 -2 10 154376 3136.17
    -1 -2 -11 942.594 421.756
    -1 -2 -11 692.938 176.952
    -1 2 -11 531.152 242.674
    1 2 11 168.101 232.326
    -1 -2 -11 512.643 175.717
    -1 2 -11 388.797 160.679
    1 -2 11 602.6 150.951
    -1 -2 -11 297.844 373.648
    1 -2 11 948.453 418.74
    1 2 11 387.085 265.516
    1 -2 11 1063.16 349.338
    1 2 11 213.775 203.64
    1 2 11 479.204 150.715
    -1 -2 -12 109781 4364.88
    1 2 12 104418 2788.31
    1 2 12 107974 3461.64
    -1 2 -12 106312 3470.46
    -1 -2 -12 114445 4913.53
    -1 -2 -12 99472 2700.36
    1 -2 12 107267 2460.2
    1 -2 12 109350 4199.77
    1 2 12 109750 3563.57
    1 -2 12 110776 3593.65
    -1 -2 -12 109600 2697.36
    -1 2 -12 116921 2575.35
    1 2 12 107669 3524.48
    -1 -2 -13 410.033 322.235
    1 -2 13 941.052 192.018
    1 -2 13 921.615 358.28
    1 2 13 705.088 296.964
    1 -2 13 366.076 573.681
    -1 2 -13 1455.09 438.498
    -1 -2 -13 613.506 527.61
    -1 2 -13 1458.45 247.55
    -1 -2 -13 789.615 286.927
    -1 -2 -13 909.156 204.547
    1 2 13 1274.19 389.465
    1 2 13 1516.64 422.029
    1 2 14 1418.43 467.364
    1 2 14 755.992 337.295
    -1 2 -14 751.955 183.252
    1 -2 14 441.987 273.223
    1 -2 14 -51.915 688.198
    -1 -2 -14 447.327 383.185
    -1 -2 -14 729.398 262.117
    1 2 14 984.186 345.916
    -1 2 -14 1030.2 394.094
    -1 -2 -14 529.303 407.728
    -1 2 -15 69.8122 253.385
    1 -2 15 430.479 313.872
    1 2 15 349.809 354.665
    1 2 15 220.279 321.685
    -1 -2 -15 -70.5465 506.969
    1 2 15 613.913 337.497
    -1 2 -15 181.962 155.797
    -1 -2 -15 1139.8 732.91
    -1 -2 -16 73578.7 4289.21
    1 2 16 67632.7 3129.98
    -1 -2 -16 58365.7 3535.55
    1 2 16 69084.1 3009.01
    -1 2 -16 73960.8 3408
    -1 2 -16 68212.6 3012.05
    1 -2 16 67841.3 3784.43
    1 2 16 72749 2965.55
    1 -2 16 70848 3202.65
    -1 2 -17 3372.61 792.434
    1 2 17 1259.12 491.955
    -1 -2 -17 1485.06 707.075
    1 -2 17 1461.69 499.935
    1 -2 17 1726.55 812.772
    -1 2 -17 1573.78 543.455
    1 2 17 1024.75 485.737
    -1 -2 -17 2046.41 832.342
    1 2 18 64874 3044.48
    -1 2 -18 67447.9 3493.63
    1 -2 18 72383 4031.51
    1 2 18 59535.5 3165.56
    -1 2 -18 63292.4 3041.82
    -1 -2 -18 65973.7 4282.83
    -1 -2 -18 57617.4 3659.33
    1 -2 18 61870 3220.54
    -1 -2 -19 -226.922 498.7
    1 2 19 243.454 351.529
    -1 2 -19 415.357 430.573
    1 2 19 311.599 416.072
    1 -2 19 -256.037 452.868
    -1 -2 -19 401.051 529.336
    -1 2 -19 897.916 610.009
    1 -2 19 54.3988 548.51
    -1 -2 -20 152.129 544.941
    1 -2 20 464.865 673.453
    -1 2 -20 171.198 406.967
    1 -2 20 -16.8516 417.132
    1 2 20 593.259 529.298
    -1 2 -20 1366.46 687.841
    1 2 20 251.553 362.329
    -1 -2 -20 -386.619 484.652
    1 2 21 -1468.52 744.691
    -1 -2 -21 -147.432 456.281
    1 2 21 -392.622 433.493
    -1 2 -21 1495.4 709.654
    1 -2 21 731.879 768.696
    1 -2 21 -1067.31 677.28
    -1 2 -21 271.03 370.609
    -1 -2 -21 318.855 583.401
    -1 2 -22 17875.4 1781.17
    1 2 22 15901.9 1679.42
    1 2 23 737.489 593.397
    1 3 -23 26953.9 2254.64
    1 -3 -22 3211.9 1242.92
    1 3 -22 1857.48 670.715
    -1 3 22 1322.03 549.247
    1 3 -21 22228.6 2247.47
    1 3 -21 16795 1696.88
    -1 3 21 17805.5 1807.3
    -1 -3 21 16914.4 1783.8
    -1 3 21 15710.4 1627.67
    1 -3 -21 17659.4 2524.53
    1 -3 -21 17186.1 2082.56
    -1 -3 21 19195.3 2326.52
    -1 3 20 723.761 531.961
    -1 -3 20 720.242 390.287
    -1 3 20 757.09 514.323
    1 -3 -20 1427.37 935.528
    1 3 -20 1989.09 613.235
    1 -3 -20 1622.26 698.445
    -1 -3 20 2003.52 829.251
    1 -3 -19 5350.29 1072.86
    1 -3 -19 10590.4 1934.38
    -1 3 19 6879.55 1065.23
    -1 -3 19 7651.2 1176.15
    -1 -3 19 7165.56 1342.26
    -1 3 19 7875.87 1092.37
    1 3 -19 6850.05 1055.6
    1 -3 -18 401.318 547.942
    -1 -3 18 2519.5 810.673
    1 3 -18 1451.06 541.197
    1 -3 -18 3013.48 808.567
    -1 3 18 2455.97 686.209
    -1 3 18 1737.53 605.586
    1 -3 -18 3355.43 786.295
    -1 -3 18 2150.64 652.766
    -1 -3 17 53215.5 2756.39
    1 -3 -17 55088.9 3288.66
    -1 3 17 51538.1 2704.43
    -1 -3 17 48477.1 3334.82
    1 -3 -17 53844.2 4065.72
    1 -3 -17 53338.7 3000.67
    -1 3 17 54568 2758.5
    1 3 -17 56484.3 2811.29
    -1 3 16 4002.02 751.575
    1 -3 -16 3623.42 1085.54
    -1 -3 16 3750.56 687.715
    -1 3 16 3147.03 650.831
    1 -3 -16 3850.45 923.816
    1 -3 -16 4678.31 896.842
    1 3 -16 3477.73 678.155
    -1 -3 16 3377.11 894.932
    1 -3 -15 24238.6 1856.42
    1 -3 -15 23299.5 2504.35
    1 3 -15 25019.4 1740.16
    -1 3 15 25954.1 1732.23
    -1 3 15 24724.7 1741.69
    1 -3 -15 25759.5 2061.54
    -1 -3 15 25529.2 2182.11
    -1 -3 15 24407 1681.49
    1 -3 -14 91.5939 339.146
    1 -3 -14 -180.573 563.666
    1 3 -14 472.488 302.465
    -1 3 14 -102.81 316.409
    -1 -3 14 110.294 295.192
    -1 3 14 -195.695 277.398
    -1 -3 14 205.314 364.011
    -1 -3 14 -33.5135 267.455
    1 -3 -14 22.6433 342.708
    -1 -3 13 11583.9 1263.05
    -1 -3 13 10225.6 931.35
    -1 -3 13 9965.86 959.537
    -1 3 13 10628.5 1081.96
    1 -3 -13 10682.6 1117.28
    1 -3 -13 9624.61 1433.51
    -1 3 13 9933.67 979.51
    1 3 -13 10389.9 1044.8
    1 -3 -13 11634.6 1273.37
    1 -3 -12 9149.47 1008.83
    -1 3 12 8074.35 835.751
    1 -3 -12 8569.54 1291.03
    1 -3 -12 8265.88 793.087
    -1 -3 12 7804.53 831.615
    -1 3 12 10148.4 1008.9
    -1 -3 12 8788.46 825.405
    1 -3 -12 9743.63 1108.45
    -1 3 12 8496.14 917.882
    1 3 -12 8856.69 921.32
    -1 -3 12 11079.7 1183.12
    1 -3 -11 129924 4211.49
    -1 -3 11 118716 2721.12
    -1 3 11 130818 3957.17
    -1 -3 11 128911 3694.5
    -1 3 11 126597 3676.04
    1 -3 -11 130858 3623.1
    1 -3 -11 130451 4074.86
    -1 -3 11 124642 3508.56
    1 3 -11 130779 3918.01
    -1 -3 11 135441 4185.26
    1 -3 -11 125233 4961.46
    -1 3 11 137330 3953.26
    -1 -3 10 15802.8 1031.41
    -1 -3 10 16729.6 1251.89
    1 -3 -10 18108.9 1647.91
    1 3 -10 16452.3 919.66
    1 -3 -10 16418.1 1246.6
    -1 3 10 17052.3 1102.93
    1 3 -10 14937 1144.59
    -1 -3 10 17295.2 1123.1
    -1 3 10 16501 1222.42
    -1 -3 10 16186.1 701.218
    1 -3 -10 17830.3 1351.56
    -1 3 10 18692.5 893.415
    -1 3 10 16742.2 1196.37
    1 -3 -10 17539.6 1124.41
    -1 -3 9 111741 2397.98
    -1 3 9 114291 3388.05
    -1 3 9 116492 3383.35
    1 3 -9 114266 2602.27
    -1 -3 9 113279 3057.83
    -1 -3 9 116789 3433.39
    1 3 -9 116017 3403.71
    1 3 -9 123811 2831.75
    1 -3 -9 111411 4002.5
    1 -3 -9 117441 3479.11
    1 -3 -9 112865 3503.05
    -1 -3 9 110990 2989.03
    1 -3 -9 111591 3153.8
    -1 3 9 110882 3032.94
    -1 3 9 119936 2626.69
    1 -3 -8 4691.62 623.729
    -1 -3 8 4215.94 497.355
    1 -3 -8 3751.09 507.977
    1 3 -8 4305.68 368.521
    -1 3 8 4695.08 602.967
    -1 3 8 3437.22 507.05
    -1 -3 8 3930.56 358.721
    -1 -3 8 3710.14 233.558
    -1 3 8 4117.57 382.605
    -1 -3 8 3934.92 490.148
    1 -3 -8 3818.26 553.073
    1 3 -8 3352.12 504.393
    -1 3 8 3792.81 459.833
    -1 -3 8 4780.75 629.256
    1 -3 -8 4665.18 709.158
    -1 3 7 34971.2 1655.17
    -1 -3 7 33610.7 1153.5
    -1 -3 7 33311.9 1317.62
    1 3 -7 32542.3 983.93
    1 3 -7 32381.1 1540.2
    -1 -3 7 31464.1 1337.86
    -1 -3 7 31350.3 912.351
    1 -3 -7 34057.4 1379.13
    1 -3 -7 35081.6 1648.25
    -1 -3 7 31990.1 1521.53
    1 -3 -7 34399.2 1584.53
    -1 3 7 35011.3 1139.1
    1 -3 -7 34235.8 1512.77
    -1 3 7 33244.7 1575.06
    -1 3 7 34427.3 1328.97
    1 -3 -7 35950.1 1838.1
    1 3 -7 32595.2 1339.14
    -1 -3 6 562.07 104.401
    -1 3 6 609.539 190.282
    1 3 -6 922.734 275.249
    1 -3 -6 797.84 223.026
    1 3 -6 643.085 188.994
    1 3 -6 678.105 216.124
    1 3 -6 795.625 123.079
    -1 -3 6 736.864 208.271
    -1 -3 6 711.869 164.281
    -1 3 6 837.428 189.058
    1 -3 -6 776.946 262.117
    -1 -3 6 618.518 182.235
    -1 3 6 753.803 269.398
    -1 -3 6 902.703 251.092
    -1 -3 6 697.816 276.746
    1 -3 -6 372.779 197.869
    -1 3 6 520.413 235.656
    1 3 -6 838.905 206.381
    1 -3 -6 449.742 245.256
    -1 3 5 262621 5882.82
    1 3 -5 255467 5117.99
    1 -3 -5 261785 5465.3
    -1 3 5 263938 4963.57
    -1 -3 5 258114 5079.24
    1 3 -5 261514 5434.58
    -1 3 5 256479 5411.43
    -1 3 5 267363 5990.25
    1 -3 -5 264663 5801.21
    -1 -3 5 268545 4885.07
    1 -3 -5 258772 5635.2
    1 3 -5 262081 4999.74
    -1 3 5 257769 5061.13
    -1 -3 5 259657 5542.04
    -1 3 5 261362 5576.77
    1 3 -5 240711 4330.55
    -1 -3 5 254272 4956.69
    -1 -3 5 263899 4663.2
    1 -3 -5 265824 5004.77
    -1 -3 5 259263 5221.61
    1 3 -5 266637 5581.99
    1 3 -4 11440.9 782.495
    -1 3 4 12437.2 784.685
    1 3 -4 11888.4 719.026
    1 3 -4 12211.9 816.277
    -1 -3 4 12795.7 584.641
    -1 -3 4 12497.7 626.088
    1 -3 -4 12121.4 874.466
    -1 3 4 12073.5 587.01
    -1 3 4 12129.5 902.859
    1 -3 -4 12485.7 772.631
    -1 -3 4 12437.2 706.155
    -1 3 4 12011 838.382
    1 3 -4 11421.7 581.785
    1 3 -4 12887 869.679
    -1 -3 4 11192.1 581.857
    -1 -3 4 12747.3 840.508
    -1 -3 4 13138.5 758.669
    -1 3 4 12837.2 418.875
    -1 -3 4 11985.6 797.543
    -1 3 4 12042.7 819.439
    1 -3 -4 11814.2 585.61
    -1 -3 4 12372.2 552.752
    1 -3 -4 12035.9 845.627
    -1 3 4 12223.6 941.936
    1 -3 -4 13106.3 881.663
    -1 3 3 91640.3 2516.64
    -1 3 3 92328.3 2578.15
    -1 -3 3 91375.3 1956.74
    1 3 -3 91070.2 2574.46
    1 -3 -3 92999.9 1961.41
    1 3 -3 93582.9 2149.88
    -1 -3 3 88928.5 2541.43
    1 -3 -3 91858.5 2629.64
    -1 -3 3 92364.9 2372.29
    -1 3 3 94907.5 1972.98
    -1 3 3 93123.3 1898.74
    1 -3 -3 89872.6 2623.78
    1 3 -3 92594.9 2410.2
    1 3 -3 93289.2 2623.94
    1 3 -3 89986.4 1947.26
    1 -3 -3 94921.1 2633.46
    -1 3 3 93794.4 2717.89
    -1 -3 3 91848 2413.58
    -1 -3 3 90423.4 2110.59
    1 -3 -3 88425.4 1904.41
    -1 3 3 90346.3 2868.86
    -1 3 3 95208.7 2557.59
    1 -3 -3 91753.4 2362.94
    1 3 -3 94253.3 2520.26
    -1 3 3 96618.5 2649.45
    -1 3 2 3219.43 411.319
    -1 3 2 2842.27 263.993
    1 -3 -2 2265.79 342.662
    -1 3 2 2906.63 379.103
    -1 -3 2 2589.98 348.892
    -1 -3 2 2775.15 343.786
    1 3 -2 2520.21 369.605
    1 3 -2 3293.69 387.439
    1 -3 -2 2631.1 192.817
    1 -3 -2 2868.4 389.272
    1 3 -2 2486.71 189.845
    -1 3 2 2531.57 370.491
    1 3 -2 2637.17 304.327
    -1 -3 2 2582.25 287.476
    1 -3 -2 2639.45 293.962
    -1 3 2 2745.17 355.469
    1 -3 -2 2773.84 377.973
    -1 -3 2 3416.43 432.142
    1 3 -2 2397.18 154.857
    1 3 -2 2471.23 348.338
    1 -3 -2 2597.95 256.264
    1 3 -1 10526.1 637.469
    1 -3 -1 10955.8 720.317
    -1 3 1 11597.5 585.871
    1 3 -1 11022.1 749.868
    -1 3 1 11921.4 796.294
    -1 -3 1 10670.4 736.886
    1 -3 -1 11339.6 598.609
    1 3 -1 11658.2 746.263
    1 3 -1 10353.1 352.932
    -1 -3 1 11449.1 707.202
    1 3 -1 11112.4 664.442
    -1 3 1 11739.1 678.525
    1 3 -1 11267.5 456.115
    -1 -3 1 10577.2 627.44
    1 -3 -1 11636.4 571.993
    -1 3 1 11691.8 802.437
    1 -3 -1 10883 756.955
    1 3 -1 11393.5 816.574
    -1 3 0 607.19 221.632
    -1 -3 0 656.873 226.619
    -1 -3 0 393.991 167.255
    -1 3 0 312.071 136.154
    1 -3 0 504.426 116.576
    1 3 0 677.12 204.737
    1 3 0 643.209 229.269
    1 3 0 438.645 151.499
    1 3 0 536.094 172.613
    1 -3 0 448.796 133.99
    1 3 0 619.158 135.915
    -1 -3 0 639.894 199.947
    -1 -3 0 576.59 201.4
    1 -3 0 555.198 174.364
    -1 3 0 830.429 181.003
    1 3 0 714.71 241.15
    1 3 1 350939 7175.4
    -1 -3 -1 343295 6942.44
    1 3 1 358079 6879.97
    -1 -3 -1 351298 6810.86
    1 -3 1 354757 6941.26
    -1 3 -1 352730 6630.77
    1 3 1 348555 6788.05
    1 -3 1 359273 6644.47
    1 3 1 360106 6933.27
    1 3 1 347972 6405.53
    -1 -3 -1 352193 6781.66
    -1 -3 -1 346029 7135.74
    -1 3 -1 358391 7052.78
    1 -3 1 357701 6303.32
    1 3 2 69797.7 2160.58
    1 -3 2 69120.3 2012.92
    -1 -3 -2 69195.2 2349.84
    1 -3 2 70437.9 1556.14
    -1 -3 -2 65686.7 2055.88
    1 3 2 69127.1 1552.15
    -1 -3 -2 68875.4 2099.34
    -1 3 -2 65608.4 1982.81
    -1 3 -2 68652.7 2229.89
    1 3 2 68859.5 2324.33
    -1 -3 -2 69031.6 2200.32
    1 -3 2 68145 2092.63
    1 3 2 68209.7 1893.9
    1 3 2 66331.5 2094.52
    1 -3 2 68658.4 1677.14
    1 3 2 66940.7 2082.69
    1 3 3 311320 6416.56
    -1 3 -3 325929 6661.48
    -1 -3 -3 318287 6849.11
    1 -3 3 314528 6302.17
    1 3 3 322396 6456.92
    1 3 3 322111 6820.35
    1 3 3 314525 6495.84
    1 3 3 312499 6183.58
    1 -3 3 315678 5728.63
    1 3 3 319535 5720.58
    -1 -3 -3 319950 6396
    -1 3 -3 315032 5952.98
    -1 -3 -3 319820 6319.49
    1 -3 3 319340 6388.04
    -1 3 -3 311189 6280.63
    1 -3 3 307329 5704.78
    -1 -3 -3 319723 6551.28
    1 -3 4 29440.8 1062.05
    1 3 4 23516.3 728.995
    1 -3 4 29882.5 1344.9
    -1 -3 -4 28125.8 1550.03
    1 -3 4 30429.5 1029.7
    1 3 4 29051.2 1368.29
    1 3 4 29423.2 1286.56
    -1 -3 -4 29500.9 1281.51
    1 3 4 29299 1052.22
    -1 3 -4 29987.9 1122
    1 3 4 29761.5 1346.89
    -1 -3 -4 28277.7 1391.3
    -1 3 -4 27445.2 1279.49
    1 -3 5 750.343 128.39
    1 -3 5 550.798 150.154
    1 -3 5 534.699 196.559
    -1 -3 -5 777.176 230.471
    -1 3 -5 531.913 244.717
    -1 -3 -5 502.493 273.623
    1 3 5 585.645 206.697
    -1 3 -5 559.855 184.037
    1 3 5 71.1608 169.827
    1 -3 5 376.211 72.8165
    1 3 5 510.422 234.822
    1 3 5 564.933 77.3962
    -1 -3 -5 807.119 308.038
    -1 -3 -5 497.107 241.671
    1 3 5 515.399 175.173
    1 -3 5 521.972 195.835
    1 -3 5 699.809 178.288
    1 3 6 3069.73 279.646
    -1 -3 -6 4074.17 528.19
    1 3 6 3233.23 494.394
    1 -3 6 3369.39 414.403
    1 -3 6 3901.62 392.602
    -1 -3 -6 3030.7 537.472
    -1 -3 -6 2964.32 578.865
    1 -3 6 4077.49 515.458
    1 -3 6 3634.09 359.839
    -1 3 -6 3075.81 461.171
    -1 3 -6 3128.06 383.17
    1 3 6 3679.57 422.727
    1 -3 6 3039.36 282.843
    1 -3 6 3602.53 252.21
    -1 3 -6 3594.33 260.073
    -1 -3 -6 3419.1 520.883
    1 3 6 3139.45 484.875
    1 3 6 3147.07 450.152
    1 3 7 228182 5490.55
    1 -3 7 211449 4091.61
    1 -3 7 233119 5335.34
    -1 3 -7 236245 5372.67
    1 -3 7 227976 4450.47
    1 3 7 231388 4966.48
    1 3 7 233527 5413.8
    -1 -3 -7 219894 6136.27
    1 -3 7 231187 4968.85
    1 3 7 225764 4201.62
    1 -3 7 229568 4461.46
    -1 3 -7 233086 4172.59
    -1 -3 -7 227141 5620.04
    1 -3 7 230725 4700.15
    1 3 7 237300 5142.57
    -1 -3 -8 48745.9 2276.45
    -1 3 -8 42743.1 1918.8
    1 3 8 45794.7 1787.15
    -1 3 -8 44812 1239.37
    1 3 8 47469.8 1256.8
    1 -3 8 44572.1 1312.6
    1 -3 8 44591.3 1588.04
    1 -3 8 45392.1 1988.59
    1 -3 8 42585 1023.77
    1 3 8 45899.7 2046.68
    1 3 8 46539.8 2010.84
    1 -3 8 42436.7 1733.16
    1 -3 8 44321.4 1467.31
    -1 -3 -8 41804 1350.19
    1 3 8 46085.2 1807.81
    -1 -3 -8 42178.8 2475.01
    -1 3 -9 90341.6 3017.96
    1 3 9 90294.2 2805.05
    1 -3 9 88850.9 2004.72
    -1 -3 -9 79873.7 2225.99
    1 3 9 90164.6 3034.2
    1 -3 9 86274.9 2529.38
    1 3 9 93385.2 2795.2
    1 3 9 89110.5 2038.31
    -1 -3 -9 80740.7 3730.79
    -1 3 -9 85627.6 2073.45
    1 -3 9 90286 3073.5
    1 -3 9 87069.9 2399.79
    -1 -3 -9 92117.6 3425.05
    1 -3 9 89393.6 2816.39
    1 3 9 90505.1 3105.5
    1 3 10 4940.92 633.972
    1 -3 10 4181.45 482.629
    1 3 10 5067.6 710.951
    1 -3 10 4344.43 304.793
    1 3 10 4947.04 384.234
    1 3 10 5086.27 638.775
    -1 3 -10 4282.34 389.965
    -1 3 -10 4267.72 637.848
    1 3 10 4177.79 616.028
    -1 -3 -10 4096.83 846.173
    1 -3 10 4583.38 613.535
    1 -3 10 4889.37 749.732
    1 -3 10 4517.42 548.649
    -1 -3 -10 5088.99 812.9
    -1 -3 -10 3893.94 412.15
    1 3 11 642.846 265.126
    -1 3 -11 624.806 174.464
    1 -3 11 715.566 115.105
    1 -3 11 601.871 300.834
    1 -3 11 1220.28 428.692
    -1 3 -11 740.593 315.318
    1 3 11 460.832 303.511
    -1 -3 -11 651.612 200.66
    1 -3 11 461.349 80.4861
    1 3 11 685.022 156.503
    -1 -3 -11 1297.73 489.833
    -1 -3 -11 899.367 424.522
    1 3 11 554.271 296.842
    1 3 12 2917.71 536.391
    -1 3 -12 2371.23 347.317
    -1 3 -12 3115.66 597.087
    -1 -3 -12 3049.45 742.937
    1 3 12 2617.18 532.481
    -1 -3 -12 4108.41 1020.8
    1 -3 12 2294.53 513.782
    1 -3 12 3144.56 772.174
    -1 -3 -12 2777.5 387.966
    1 3 12 3713.94 639.685
    1 -3 12 2397.8 197.712
    -1 3 -13 128531 4182.25
    -1 -3 -13 128644 5032.68
    1 -3 13 131864 4721.45
    -1 -3 -13 136978 5882
    1 3 13 123638 4135.55
    1 3 13 125338 4035.46
    1 -3 13 120262 3979.39
    1 3 13 127540 4156.45
    1 3 14 955.544 399.794
    -1 3 -14 2137.3 544.179
    -1 -3 -14 3436.55 1039.32
    -1 -3 -14 2368.02 760.394
    1 3 14 2155.65 537.483
    1 3 14 1620.05 480.307
    1 -3 14 2271.14 783.177
    1 -3 14 1872.96 482.822
    1 3 15 68124.3 3076.57
    -1 3 -15 71074.4 3116.88
    -1 -3 -15 80454.5 4668.63
    -1 -3 -15 68859.2 3822.22
    1 -3 15 64251.8 3527.75
    1 3 15 69790.1 3040.79
    1 3 15 68456.5 3049.22
    1 -3 15 70419.9 3073.22
    1 -3 16 -250.834 590.916
    -1 3 -16 -31.9611 275.567
    1 -3 16 -0.66196 411.645
    1 3 16 714.638 391.126
    1 3 16 292.708 313.332
    -1 -3 -16 993.396 565.643
    -1 -3 -16 200.886 616.504
    -1 3 -17 4238.08 757.828
    -1 -3 -17 3747.33 973.383
    1 3 17 2788.37 652.319
    1 -3 17 4181.57 787.277
    1 -3 17 1325.43 575.036
    1 3 17 3856.45 767.101
    -1 -3 -18 -245.969 569.114
    1 3 18 -492.003 465.434
    1 -3 18 -461.893 457.598
    1 3 18 -183.209 369.092
    -1 3 -18 307.198 403.277
    1 -3 18 -399.783 632.847
    1 -3 19 31094.8 2799.46
    -1 -3 -19 35447.2 3421.3
    -1 3 -19 31746.5 2269.02
    -1 -3 -19 27583 2721.47
    1 -3 19 28745.2 2222.55
    1 3 19 29041.3 2173.46
    -1 3 -19 37832.4 2725.22
    1 3 19 32929.3 2374.71
    1 3 20 3055.71 802.643
    -1 3 -20 3412.86 871.977
    -1 -3 -20 3358.51 1090.4
    1 -3 20 3109.96 1042.54
    1 3 20 4580.48 913.597
    1 -3 20 2375.94 760.697
    -1 -3 -20 5070.42 1412.67
    -1 3 -20 6426.38 1227.88
    1 3 21 26346.7 2296.85
    1 3 21 25623.8 2126.61
    1 -3 21 26230.2 2275.39
    -1 3 -21 23837.5 2081.73
    1 3 22 -286.187 437.973
    -1 3 -22 559.13 504.332
    1 4 -22 880.445 551.581
    -1 4 21 1621.91 596.474
    -1 -4 21 1351.73 661.827
    1 -4 -21 1971.86 1189
    -1 4 21 974.742 597.904
    1 4 -21 1475.93 627.297
    -1 4 20 38786.6 2623.54
    1 -4 -20 38619.9 3115.43
    1 -4 -20 33274.9 3552.65
    1 4 -20 40014.7 2657.06
    -1 -4 20 40413.7 2661.15
    -1 -4 20 35542.1 3112.54
    -1 4 20 40904.5 2707.12
    1 4 -19 4093.68 848.185
    -1 -4 19 2856.11 667.566
    1 -4 -19 6806.59 1372.82
    -1 -4 19 3297.77 972.138
    -1 4 19 3607.66 781.43
    1 -4 -19 3479.84 1133.22
    -1 4 19 4441.58 916.139
    -1 -4 18 13171.4 1797.39
    -1 4 18 14920.2 1530.52
    1 -4 -18 16386.7 1922.14
    1 4 -18 15347 1581.73
    -1 4 18 17005.1 1572.26
    1 -4 -18 10233 1865.75
    -1 -4 18 13963.7 1443.62
    -1 4 17 1097.95 397.28
    -1 4 17 1176.61 497.85
    -1 -4 17 804.911 718.798
    1 -4 -17 597.568 816.725
    1 -4 -17 1113.05 724.981
    -1 -4 17 587.049 381.497
    1 4 -17 1065.52 482.979
    1 -4 -17 959.703 523.673
    -1 4 16 8588.99 1115.02
    1 -4 -16 9453.19 1343.16
    -1 4 16 8324.24 1032.05
    1 4 -16 6754.03 1009.4
    -1 -4 16 7564.25 986.697
    -1 -4 16 9636.8 1402.78
    1 -4 -16 8347.55 1175.22
    1 -4 -16 6506.93 1352.33
    -1 4 15 3610.26 645.636
    -1 -4 15 4815.74 731.041
    1 -4 -15 5615.24 1315.75
    1 4 -15 2852.24 630.251
    -1 -4 15 5349.16 1032.49
    -1 4 15 3854.45 767.122
    1 -4 -15 5412.13 1025.52
    -1 -4 15 3568.48 657.257
    1 -4 -15 3773.94 795.194
    -1 -4 14 76469.1 3482.49
    -1 4 14 75527.5 3109.27
    -1 -4 14 68761.7 2865.57
    1 -4 -14 69536.6 4125.76
    -1 -4 14 68129.4 2695.12
    1 4 -14 69130.9 3083.34
    1 -4 -14 68699 3407.27
    -1 4 14 66299.1 2794.73
    1 -4 -14 72194.3 3268.46
    -1 4 14 64457.3 2997.13
    -1 4 13 26020.8 1709.34
    1 4 -13 22240.6 1639.79
    -1 -4 13 22476 1484.37
    1 -4 -13 28004.6 2418.69
    -1 4 13 26281.4 1766.08
    1 -4 -13 25577.3 1928.62
    -1 4 13 24442 1547.66
    1 -4 -13 24681.6 1780.72
    -1 -4 13 26912.1 1907.74
    -1 -4 13 24142.5 1476.68
    -1 4 12 31789.3 1876.6
    -1 -4 12 33585.3 1704.84
    -1 -4 12 37955.4 2157.34
    -1 4 12 34190.7 1986.91
    1 4 -12 35892 2031.88
    -1 -4 12 34823.7 1772
    1 -4 -12 32088.8 1854.54
    -1 4 12 32705.6 1720.71
    1 -4 -12 32865.4 2011.64
    1 -4 -12 33698.6 2516.47
    1 -4 -12 29963.8 2019.25
    -1 4 11 -129.917 226.724
    -1 4 11 50.5937 180.975
    1 -4 -11 154.433 287.803
    1 -4 -11 619.346 465.131
    -1 -4 11 -160.95 346.571
    -1 4 11 94.673 127.869
    1 -4 -11 331.586 276.489
    -1 -4 11 122.999 130.811
    1 4 -11 -334.104 340.33
    -1 -4 11 528.993 294.919
    1 -4 -11 -205.81 286.234
    -1 -4 11 -208.495 241.862
    -1 4 11 -101.982 245.557
    -1 4 10 14865.6 1215.26
    -1 4 10 16012.7 816.243
    1 -4 -10 14878.3 1291.85
    -1 4 10 15318.5 1033.32
    1 4 -10 14963.9 898.247
    1 -4 -10 15257.7 1100.65
    -1 -4 10 15831.6 1260.31
    1 -4 -10 14406 1204.35
    -1 -4 10 15821.4 1054.61
    -1 -4 10 13646.1 765.115
    -1 -4 10 13791.8 1022.5
    -1 4 10 17100.2 1302.5
    1 -4 -10 16815.8 1526.2
    1 4 -10 16027.8 1259.2
    -1 -4 9 14076 977.211
    -1 -4 9 13316.5 1106.6
    -1 -4 9 14440.1 803.865
    -1 4 9 14940.5 966.948
    1 4 -9 14254.7 1146.8
    -1 -4 9 10480.2 452.905
    1 -4 -9 11495.1 1203.4
    -1 4 9 14053.5 1147.45
    1 -4 -9 14609.1 1160.17
    -1 4 9 16017 1215.72
    -1 -4 9 13821.1 932.553
    -1 4 9 14804.5 752.814
    1 -4 -9 14890.9 1225.65
    -1 -4 8 153262 3863.28
    -1 -4 8 143334 3104.12
    -1 4 8 159514 4477.12
    -1 -4 8 158504 3599.05
    1 -4 -8 155962 4725.21
    1 -4 -8 157639 4312.49
    -1 4 8 164613 4438.14
    -1 -4 8 155322 3732.25
    1 -4 -8 154217 4440.8
    1 4 -8 157601 4331.16
    -1 -4 8 152779 2884.39
    -1 -4 8 161401 4316.18
    -1 4 8 161736 3390.27
    -1 4 8 157872 3745.39
    1 -4 -7 19714.6 1406.59
    -1 -4 7 18996 858.641
    1 -4 -7 18938.7 1218.21
    -1 -4 7 20306.1 1278.13
    1 -4 -7 20065.3 1012.45
    -1 4 7 18193.2 1241.2
    1 4 -7 17818.1 971.816
    -1 -4 7 19025.3 718.652
    -1 4 7 20265 900.078
    1 4 -7 17519.6 1203.14
    -1 -4 7 18120.5 958.616
    -1 -4 7 18391.8 1065.69
    -1 4 7 17975.1 946.834
    -1 4 7 20983.5 1408.09
    1 -4 -7 18152.6 1276.53
    -1 -4 7 19173.2 991.534
    -1 -4 6 91283.3 2380.64
    -1 -4 6 94267 2604.87
    -1 -4 6 94697.4 2210.5
    1 -4 -6 92138.1 3082.56
    1 -4 -6 94916.8 3224.16
    1 -4 -6 96246.1 2443.56
    -1 4 6 92484.5 2483.48
    -1 -4 6 93674.6 2672.21
    1 4 -6 93568.1 2434.67
    1 4 -6 94343.4 2980.29
    -1 4 6 96625.1 3048.65
    -1 -4 6 98813.5 3043.77
    1 -4 -6 94085.4 2883.32
    -1 4 6 94419.2 2393.47
    -1 4 6 97296.9 3297.02
    -1 -4 6 96099 2361.17
    -1 -4 5 32767.4 1217.85
    -1 -4 5 32431.7 1154.59
    -1 -4 5 33244.3 1145.28
    -1 4 5 33538.5 866.826
    1 -4 -5 32996.8 1160.2
    -1 -4 5 33529.6 1611
    -1 4 5 34307.3 1469.68
    1 4 -5 32410.2 1553.93
    1 -4 -5 32705.3 1659.91
    -1 4 5 33939.9 1616.42
    -1 4 5 33981 1148.69
    -1 -4 5 34903.5 1423.91
    -1 4 5 33257.3 1806.05
    1 -4 -5 33254.3 1484.71
    -1 -4 5 33651.1 1115.89
    1 4 -5 32081.5 1145.76
    1 -4 -5 32249.2 1686.19
    1 4 -4 28594.6 1401.24
    -1 -4 4 27648.6 1443.01
    1 -4 -4 30132.7 1559.83
    1 -4 -4 29289.2 1305.99
    -1 -4 4 30289.2 1326.7
    -1 4 4 31823.5 937.903
    -1 4 4 31855.7 1501.78
    1 -4 -4 31220.3 1581.46
    -1 4 4 28192.3 1398.24
    -1 4 4 31831.6 999.265
    1 4 -4 28443.4 969.524
    -1 -4 4 30707 1129.03
    1 -4 -4 32687.4 1012.65
    -1 4 4 29947.5 1708.11
    -1 -4 4 29090.2 969.929
    1 4 -3 26849.8 816.08
    -1 -4 3 25739.1 1083.18
    1 -4 -3 27906.9 818.496
    1 -4 -3 26406.3 1417.77
    1 -4 -3 25562.8 1394.95
    1 4 -3 27036.6 1312.74
    -1 4 3 29451.8 1709.43
    -1 4 3 27551.7 813.606
    -1 4 3 28402.1 964.756
    -1 4 3 27353.2 1332.04
    -1 -4 3 25526.2 799.362
    -1 -4 3 28132.4 1276.69
    -1 -4 3 27425.2 1404.43
    1 -4 -3 27238.3 1182.53
    1 4 -2 183733 3907.82
    -1 -4 2 176978 4336.01
    1 4 -2 156824 3055.17
    -1 4 2 174002 4077.48
    1 -4 -2 165659 4240.52
    -1 4 2 177491 3577.87
    1 -4 -2 176301 4345.3
    -1 -4 2 177931 4099.96
    1 -4 -2 175597 3601.16
    1 -4 -2 176883 3720.71
    -1 -4 2 179780 3856.59
    1 4 -2 166343 3015.39
    1 -4 -2 174178 3016.39
    1 4 -2 173633 4011.07
    1 4 -1 65055.1 1546.12
    -1 -4 1 65041.1 2300.97
    1 -4 -1 65773.6 1759.34
    1 -4 -1 68426 1908.83
    -1 4 1 66623.7 2073.61
    1 4 -1 63260.1 2029.7
    -1 -4 1 64532.3 2026.85
    1 4 -1 64264.4 2029.17
    1 -4 -1 63846.1 2279.52
    -1 4 1 66460.1 1874.51
    -1 -4 1 68700.1 2283.52
    -1 -4 0 195185 4397.39
    1 -4 0 195860 4220.44
    1 4 0 192316 3824.34
    1 -4 0 196313 3771.16
    -1 -4 0 199321 4720.74
    1 -4 0 198772 4445.02
    -1 4 0 189581 4168.27
    1 4 0 194317 4199.71
    1 4 0 192783 4417.99
    1 -4 0 186230 4617.17
    -1 -4 -1 16676.5 1164.84
    1 -4 1 18375.8 985.856
    -1 -4 -1 18393.4 1151.86
    1 -4 1 20246.4 899.205
    1 4 1 17780.7 495.266
    1 4 1 18648.5 904.724
    1 4 1 18851.2 862.117
    1 -4 1 17556.2 1116.04
    1 -4 1 18671.9 1000.82
    1 -4 1 18715.1 659.088
    1 4 1 18789.5 1081.49
    -1 4 -1 18589.7 983.322
    -1 -4 -2 9890.18 848.56
    1 4 2 11015.8 844.421
    1 -4 2 10688.3 718.155
    1 -4 2 10087.7 428.972
    -1 -4 -2 10028.6 913.916
    1 4 2 10229.5 676.221
    1 4 2 10669.6 441.24
    1 4 2 9938.06 617.898
    1 -4 2 10989.6 842.479
    1 -4 2 11441.3 643.083
    -1 4 -2 11144.6 777.553
    1 -4 2 9806.81 396.789
    -1 4 -3 4355.14 522.996
    -1 -4 -3 4412.1 636.327
    1 -4 3 4494.29 450.741
    1 4 3 4453.75 484.185
    1 -4 3 4626.21 408.139
    1 -4 3 4288.1 322.432
    1 4 3 3835.78 522.579
    1 4 3 3529.53 344.511
    1 4 3 3661.7 552.305
    1 4 3 4142.65 323.617
    -1 -4 -3 3259.26 515.952
    1 -4 3 4346.27 554.436
    -1 4 -4 246469 5457.37
    -1 -4 -4 236123 5981.93
    1 -4 4 236295 5181.65
    -1 -4 -4 238804 5723.86
    1 4 4 245580 4640.12
    1 4 4 231526 5623.61
    1 4 4 237989 5564.35
    1 -4 4 236702 4603.78
    -1 4 -4 252803 5214.48
    1 4 4 228515 4677.96
    1 -4 4 243025 5510.55
    1 -4 4 247204 4790.17
    1 4 5 37141.1 1304.65
    1 4 5 39327.4 1864.49
    1 -4 5 36856.7 1719.96
    1 -4 5 38903 1357.55
    -1 -4 -5 37902.3 1865.39
    1 -4 5 36997.9 1502.79
    -1 -4 -5 39988.6 2097.88
    -1 4 -5 38890.3 1542.02
    1 4 5 38758.7 1806.94
    -1 4 -5 35713 1677.07
    1 4 5 39709.1 1820.8
    1 -4 5 36243.4 1294.62
    1 4 5 36628.2 1026.37
    1 -4 6 231620 4863.84
    1 4 6 237911 5610.97
    1 4 6 215887 3888.19
    1 4 6 240595 5454.86
    1 -4 6 235837 5414.62
    -1 -4 -6 238276 5750.54
    1 -4 6 208679 3940.48
    1 4 6 238158 4759.89
    1 -4 6 246181 4739.22
    -1 -4 -6 232662 6146.87
    1 4 6 239218 5695.91
    -1 4 -6 236789 5033.3
    1 -4 6 207096 3993.84
    -1 4 -6 237412 5469.74
    1 -4 6 231984 4730.09
    1 4 7 14138.3 616.629
    1 -4 7 14855.2 846.716
    1 4 7 13388.1 843.503
    1 4 7 13208 1022.95
    1 4 7 13468.1 1109.19
    -1 -4 -7 15917.2 1253.56
    1 -4 7 13740.4 1080.38
    -1 4 -7 13405.2 1061.6
    1 -4 7 12866 551.143
    1 -4 7 13639.7 855.042
    -1 -4 -7 14362.8 1326.35
    1 -4 7 14806.9 574.547
    1 -4 7 13090.8 790.476
    1 4 7 15253.7 1168.57
    1 4 7 12122 405.45
    1 -4 8 2241.31 484.943
    1 4 8 1820.53 350.021
    1 -4 8 1679.7 225.666
    1 4 8 1667.77 193.641
    -1 4 -8 1569.3 430.464
    1 4 8 1891.7 462.38
    -1 -4 -8 2056.95 580.164
    1 4 8 1985.72 430.159
    1 4 8 1756.46 437.921
    1 -4 8 1907.03 201.308
    -1 -4 -8 1568.51 455.737
    -1 4 -8 2009.17 226.211
    1 -4 8 2083.35 376.878
    1 -4 8 1817.65 322.232
    1 -4 8 1586.39 279.74
    1 4 9 19441.8 1402.23
    1 -4 9 19846.7 1178.39
    -1 4 -9 17850.6 727.944
    1 4 9 20546.2 1279.52
    1 -4 9 18330.8 899.109
    1 -4 9 18331.4 1332.08
    1 -4 9 14674.2 569.543
    1 4 9 18942.8 1154.83
    -1 -4 -9 18402.3 1479.97
    1 -4 9 19841.3 1085.91
    -1 4 -9 17336.9 1317.36
    1 4 9 18289.1 1389.97
    1 -4 9 18814.9 852.696
    1 4 9 18262 656.476
    -1 -4 -9 17904.4 1687.7
    1 4 10 93050.2 3027.44
    1 4 10 92134 2913.18
    1 4 10 93114.4 3400.5
    -1 -4 -10 85872.1 4038.22
    -1 4 -10 88266.9 2070.79
    1 4 10 85310.3 1854.59
    1 -4 10 88927.4 2221.51
    1 -4 10 90534.8 2907.26
    1 4 10 93709.6 3357.86
    1 -4 10 92425.2 2731.14
    -1 4 -10 95788.9 3346.81
    1 -4 10 82237.6 2281.7
    1 -4 10 94404.9 3347.54
    -1 -4 -10 94630.8 3686
    1 4 11 6307.46 857.633
    1 4 11 5869.12 733.948
    1 -4 11 5105.52 667.383
    1 4 11 7007.1 898.449
    -1 4 -11 6067.05 843.308
    -1 -4 -11 4660.26 847.155
    1 -4 11 5936.6 673.38
    1 -4 11 4626.54 778.681
    -1 -4 -11 4449.39 966.202
    1 4 11 5939.98 733.024
    1 -4 12 64148.8 2926.36
    -1 4 -12 58434.8 2749.38
    -1 -4 -12 58182.7 3629.42
    1 4 12 62479.8 2826.16
    -1 -4 -12 61763.6 3268.59
    1 4 12 60198.5 2529.6
    1 4 12 59417.4 2800.39
    1 -4 12 61870.1 2558.33
    1 4 12 60836.1 2521.52
    1 4 13 385.368 276.407
    -1 -4 -13 871.207 534.996
    -1 4 -13 98.8505 323.393
    1 4 13 280.856 307.709
    1 4 13 343.61 354.508
    -1 -4 -13 -198.47 435.288
    1 -4 13 48.8536 250.595
    -1 -4 -14 -1102.47 737.49
    -1 4 -14 -20.1995 276.205
    1 -4 14 765.887 524.381
    1 -4 14 -357.385 409.439
    -1 -4 -14 -91.6842 386.731
    1 4 14 -436.294 401.6
    1 4 14 42.1647 279.325
    1 4 14 -27.2472 300.648
    1 -4 15 3869.79 907.38
    1 -4 15 2970.55 649.561
    -1 -4 -15 2338.56 876.164
    -1 -4 -15 4504.72 1045.58
    1 4 15 3631.95 762.107
    1 4 15 2815.51 611.224
    -1 4 -15 3028.93 700.359
    1 4 16 36487 2297.05
    -1 -4 -16 47862.2 3845.87
    1 4 16 39991.1 2478.92
    -1 4 -16 39975.5 2480.64
    -1 -4 -16 39181.4 3040.74
    1 -4 16 38517.1 2345.66
    1 -4 16 46177.4 3016.55
    1 4 17 5135.34 942.336
    -1 -4 -17 6183.03 1309.17
    1 4 17 5209.82 982.057
    1 -4 17 4412.46 1055.31
    -1 4 -17 5247.77 950.226
    1 -4 17 5164.07 898.088
    -1 -4 -17 5192.43 1367.43
    1 -4 18 36177.7 2421.12
    1 -4 18 34904.9 2913.59
    -1 4 -18 37608.7 2559.34
    -1 -4 -18 37952.9 3173.51
    -1 -4 -18 42537.9 3848.86
    1 4 18 38465.8 2543.39
    1 4 18 40596.9 2563.42
    1 -4 19 511.281 421.92
    1 4 19 368.97 391.013
    1 4 19 712.704 500.225
    -1 4 -19 -616.077 514.008
    -1 -4 -19 1115.59 618.084
    1 -4 19 -886.627 756.648
    -1 -4 -19 699.439 697.157
    -1 4 -20 421.183 450.356
    1 -4 20 263.112 515.898
    1 4 20 683.025 466.252
    -1 -4 -20 967.405 688.268
    1 4 20 840.728 449.892
    1 4 21 1654.18 655.758
    -1 4 -21 2544.39 768.678
    -1 -5 21 7932.08 1224.88
    -1 5 21 6997.68 1185.54
    1 5 -20 1820.18 687.449
    -1 5 20 1539.45 613.783
    1 -5 -20 1871.74 685.814
    -1 -5 20 636.93 401.716
    -1 5 20 777.214 463.411
    -1 -5 19 3718.91 803.461
    1 -5 -19 3095.8 903.245
    1 5 -19 3135.88 843.268
    1 -5 -19 1890.27 982.116
    -1 5 19 3649.64 847.15
    -1 5 19 2439.52 667.467
    -1 -5 19 1992.96 621.637
    -1 -5 18 430.998 342.985
    -1 5 18 2184.74 642.36
    1 5 -18 629.69 431.341
    1 -5 -18 1187.51 698.538
    -1 5 18 770.636 383.536
    -1 -5 18 919.913 812.208
    1 -5 -18 391.438 508.107
    -1 5 17 43591.9 2695.14
    1 -5 -17 40578.8 3573.68
    -1 5 17 45296.4 2528.96
    1 5 -17 40901 2638.5
    -1 -5 17 41697.5 2459.69
    -1 -5 17 51761.4 3278.48
    1 -5 -17 45816 3161.21
    -1 -5 16 13856.1 1279.71
    -1 -5 16 15906.2 1739.6
    1 5 -16 14803.3 1556.41
    -1 5 16 16770.4 1631.61
    1 -5 -16 16674.9 2154.69
    -1 5 16 13616.3 1327.87
    -1 -5 16 13154.2 1318.62
    1 -5 -16 14385.7 1705.13
    1 -5 -16 12535.6 1501.56
    1 -5 -15 14340.3 1659.55
    -1 -5 15 16641.4 1385.5
    1 5 -15 16812.2 1623.54
    1 -5 -15 15998.6 2034.4
    -1 5 15 18720.7 1663.26
    -1 5 15 16813.2 1520.16
    1 -5 -15 18043.1 1687.09
    -1 5 15 16269.5 1372.82
    -1 -5 15 19986.5 1890.84
    -1 -5 15 18129.8 1390.31
    -1 5 14 616.17 409.895
    1 -5 -14 118.069 401.423
    -1 -5 14 638.308 442.443
    -1 5 14 476.708 257.466
    -1 -5 14 632.541 330.359
    1 -5 -14 1239.28 511.589
    1 -5 -14 -201.191 620.065
    1 5 -14 726.718 353.738
    -1 5 14 55.7653 395.224
    -1 -5 14 1936.51 526.699
    -1 5 13 19750.9 1619.81
    -1 5 13 20530.6 1409.63
    1 5 -13 18078.5 1546.24
    1 -5 -13 20453.6 1792.97
    1 -5 -13 18857.8 1984.1
    -1 5 13 19375.3 1535.53
    -1 -5 13 17604 1579.04
    -1 -5 13 18583.3 1331.35
    -1 -5 13 17668.2 1304.26
    1 -5 -13 17934.8 1562.21
    -1 -5 12 7719.52 1015.01
    1 -5 -12 8920.37 1085.23
    -1 5 12 8717.63 1054.77
    -1 5 12 8966.61 885.937
    -1 5 12 9122.65 1087.65
    1 -5 -12 7610.45 1063.82
    -1 -5 12 7836.83 883.543
    1 5 -12 8127.16 1032.61
    1 -5 -12 9793.1 1329.96
    -1 5 12 9269.43 652.272
    -1 -5 12 8476.83 855.565
    1 5 -11 100108 3733.95
    -1 -5 11 107459 3317.02
    1 -5 -11 104269 4001.02
    1 -5 -11 100559 4269.43
    -1 5 11 109993 2652.25
    -1 5 11 99722.9 3682.49
    -1 -5 11 98669.5 3694.7
    -1 -5 11 104091 3222.67
    -1 5 11 100761 3184.13
    1 -5 -11 100301 3714.65
    -1 5 11 97078.8 3692.02
    1 -5 -10 21875 1777.26
    -1 -5 10 25188.9 1403.46
    1 -5 -10 23235.5 1576.46
    1 5 -10 22911.8 1597.34
    1 -5 -10 21259.6 1639.23
    -1 5 10 23343.4 1632.34
    -1 5 10 24143.1 1013.4
    -1 5 10 23550.4 1632.88
    -1 -5 10 21291.4 1249.49
    -1 5 10 22253.5 1250.93
    -1 -5 10 23117.5 1599.25
    1 -5 -9 54943.7 2432.69
    -1 -5 9 55174.8 2136.63
    1 -5 -9 54601.8 2613.21
    1 -5 -9 54693 2769.93
    -1 5 9 53501.9 1948.53
    -1 -5 9 47860.4 1468.01
    1 5 -9 53514.1 2446.71
    -1 5 9 56726.4 2598.2
    -1 -5 9 55077.8 1982.11
    -1 5 9 55014.6 2524.74
    -1 -5 9 57541.5 2511.05
    -1 5 9 56292.5 1692.64
    -1 -5 9 52418.3 1348.1
    1 5 -8 1165 332.015
    -1 -5 8 1552.82 369.081
    -1 5 8 1368.94 252.747
    1 -5 -8 791.331 300.925
    -1 -5 8 1084.9 409.048
    -1 5 8 927.503 228.302
    -1 5 8 1086.62 384.601
    -1 5 8 766.943 372.451
    1 -5 -8 880.887 414.86
    -1 -5 8 1157.05 243.598
    -1 -5 8 1002.03 231.236
    -1 -5 8 1145.01 198.758
    1 -5 -8 913.023 337.163
    1 -5 -7 11393.1 1148.86
    -1 5 7 11578.2 765.84
    1 5 -7 11360.9 1027.85
    -1 5 7 12569 1228.87
    -1 5 7 11997.2 752.265
    -1 -5 7 11128.8 666.496
    -1 -5 7 11370.3 875.207
    -1 -5 7 12123.2 753.716
    1 -5 -7 12408.8 1168.67
    -1 5 7 13195.4 1129.89
    -1 -5 7 11579.7 748.447
    1 -5 -7 11634.8 996.446
    -1 -5 7 12373.9 1077.52
    -1 -5 6 20461.8 936.233
    1 -5 -6 21063.6 1480.3
    -1 5 6 21521.7 683.716
    -1 -5 6 20091.4 969.94
    1 -5 -6 20946.6 1497.15
    1 -5 -6 22116.4 1315.82
    -1 -5 6 22104.5 1060.86
    -1 -5 6 20537 937.875
    -1 -5 6 22392.4 1446.12
    -1 5 6 22183 1222.84
    1 5 -6 19423.9 1311.47
    -1 5 6 20820.6 1397.4
    -1 5 6 21574.8 948.076
    -1 -5 6 18925.3 1141.28
    -1 5 6 23548.6 1660.73
    -1 -5 5 110791 2481.64
    1 5 -5 105199 3300.73
    1 -5 -5 102524 3558.14
    -1 5 5 108336 2352.86
    -1 -5 5 106210 3044.48
    1 -5 -5 105077 3562.3
    1 -5 -5 108797 3151.63
    -1 5 5 111922 3469.36
    -1 5 5 109754 3867.92
    -1 -5 5 104120 2764.3
    -1 -5 5 108903 3478.96
    -1 -5 5 107166 2725.6
    -1 5 5 102115 3201.71
    -1 -5 5 107473 2832.57
    -1 5 5 113291 2490.37
    -1 -5 4 28392.9 1248.93
    -1 5 4 30089.4 1583.05
    -1 -5 4 29003.4 1615.42
    -1 5 4 29248.9 1886
    -1 5 4 29440.3 922.122
    1 -5 -4 29680.3 1696.92
    -1 5 4 32452.5 1646.81
    1 -5 -4 29466.4 1696.73
    -1 5 4 28885.7 1050.69
    -1 -5 4 29112.9 1410.79
    1 -5 -4 29343.5 1378.53
    1 5 -4 29121 1525.1
    -1 -5 3 143944 3740.43
    1 5 -3 143544 3827.12
    -1 5 3 144105 4633.28
    -1 5 3 150183 3988.84
    1 -5 -3 145683 3531.99
    -1 5 3 146327 3233.99
    1 -5 -3 140400 4145.58
    1 -5 -3 136533 4089.3
    -1 -5 3 148111 3564.13
    -1 -5 3 137960 4036.76
    1 -5 -2 9920.37 939.461
    1 5 -2 11232 860.932
    -1 -5 2 11843.9 1017.49
    -1 5 2 10891.3 702.805
    -1 5 2 11045.2 883.487
    1 -5 -2 10793.6 713.237
    -1 -5 2 10702.5 857.473
    -1 -5 1 10855.9 903.583
    -1 5 1 12115.7 880.88
    -1 5 1 11748.3 768.75
    1 -5 -1 10962.4 667.424
    -1 -5 1 9946.5 938.245
    1 -5 -1 11056 765.947
    1 -5 -1 11480 994.412
    1 5 -1 10864.5 806.763
    1 5 -1 10964.9 548.166
    -1 -5 0 26138.6 1541.05
    1 -5 0 27769.4 1265.22
    1 5 0 25946.3 1018.88
    1 -5 0 26572.2 1543.45
    1 5 0 26857 1266.55
    -1 5 0 25951.9 1241.39
    1 5 0 27529.5 1405.3
    1 -5 0 27405.8 997.027
    1 -5 1 153581 4356.16
    1 -5 1 161213 3723.18
    1 5 1 156817 4167.46
    -1 5 -1 160516 3956.7
    1 5 1 155550 3562.15
    -1 -5 -1 160471 4467.09
    1 -5 1 166699 3196.56
    1 5 1 162288 3778.59
    1 5 2 53560.5 1192.17
    1 -5 2 64797.6 1907.57
    -1 -5 -2 61606.6 2589.41
    -1 5 -2 63793.5 2200.19
    1 -5 2 54066.9 1183.75
    -1 -5 -2 62599.6 2505.21
    1 5 2 59573.1 2306.47
    1 5 2 63856.3 1924.28
    1 -5 2 63870.5 2397.04
    1 5 2 63128 1960.01
    1 -5 2 60878.9 1323.34
    -1 -5 -3 188761 5284.39
    1 5 3 193799 4116.11
    1 5 3 192785 3567.39
    -1 -5 -3 191607 5140.18
    1 -5 3 195940 4173.28
    -1 5 -3 192754 4700.28
    1 -5 3 183302 3536.73
    1 5 3 192361 4929.94
    1 5 3 196285 5354.47
    1 -5 3 187694 4882.4
    -1 -5 -4 12704.5 1136
    1 5 4 12103.7 1137.49
    1 -5 4 11276.5 788.634
    -1 -5 -4 11706.2 1148.89
    -1 5 -4 11787.3 976.814
    1 5 4 11136.1 682.469
    1 -5 4 11163.3 581.485
    1 5 4 12536.8 1075.8
    1 -5 4 12131 1021.52
    1 5 4 12534.2 615.147
    1 -5 4 13045.3 787.307
    -1 -5 -5 43.9506 253.203
    -1 5 -5 13.4894 188.366
    1 -5 5 105.216 226.922
    1 5 5 170.942 129.531
    1 -5 5 158.418 159.56
    1 5 5 235.062 259.107
    1 5 5 -133.911 276.898
    1 5 5 349.803 246.819
    1 -5 5 248.782 147.768
    1 5 5 158.309 110.733
    -1 -5 -5 199.537 246.527
    1 -5 5 172.161 122.83
    1 5 5 162.428 124.891
    1 5 6 5464.11 501.019
    -1 5 -6 5765.75 735.149
    1 5 6 5461.35 742.365
    1 5 6 4828.79 701.728
    1 5 6 5206.84 401.431
    -1 -5 -6 5811.29 892.856
    1 5 6 5543.32 364.066
    -1 -5 -6 5267.72 769.947
    1 5 6 5555.8 755.552
    1 -5 6 5752.42 546.676
    1 -5 6 5452.93 499.037
    1 -5 6 6429.85 782.644
    1 -5 6 5274.97 491.922
    -1 -5 -7 74238.5 3378.71
    1 -5 7 80450 2317.52
    1 -5 7 79822.7 2142.54
    1 5 7 80484.6 2955.5
    1 5 7 77778.7 2298.97
    1 5 7 69360.8 1584.78
    1 5 7 78855 3056.06
    1 -5 7 71615.9 1756.16
    1 5 7 78473.7 1826.62
    1 -5 7 82063.7 2957.8
    1 -5 7 74134.5 1857.01
    -1 5 -7 81516.3 2984.45
    1 5 7 76095.1 3053.96
    -1 -5 -7 82216.2 3240.51
    1 -5 7 82569.1 2395.18
    1 5 8 33578.3 1456.29
    1 -5 8 32272.8 1125.95
    -1 5 -8 34684.8 1896.31
    1 5 8 31752.6 956.215
    1 -5 8 32435.1 986.762
    1 5 8 36041.3 1863.66
    1 -5 8 36352.7 1499.4
    -1 -5 -8 32958.1 2033.57
    1 5 8 34847.3 2000.08
    1 -5 8 34077.4 1847.14
    1 5 8 28022.6 710.795
    1 -5 8 31449.2 1417.71
    1 5 8 33093.2 915.928
    -1 -5 -8 34224.8 2279.28
    1 5 8 33818.4 1935.83
    1 5 9 72980.5 2443.08
    -1 -5 -9 70798.6 3522.02
    1 -5 9 72175.1 2425.97
    1 5 9 75308.6 2815.76
    -1 5 -9 74986.7 2995.12
    1 -5 9 66448.8 1626.31
    1 5 9 63296.6 1469.37
    -1 -5 -9 73054.8 3223.3
    1 -5 9 74297.9 2940.08
    1 -5 9 74238.2 2381.15
    1 5 9 75389.4 3094.25
    1 5 9 74741.9 3128.38
    1 -5 10 2736.4 477.853
    1 -5 10 4558.33 789.505
    -1 5 -10 4495.73 759.864
    1 -5 10 3603.66 537.293
    -1 -5 -10 2463.26 681.947
    1 5 10 3537.38 675.48
    1 5 10 4493.79 795.71
    1 5 10 3146.62 526.495
    -1 -5 -10 5143.1 868.198
    1 5 10 4220.18 687.936
    1 5 11 4442.93 788.395
    1 -5 11 5013.98 674.187
    1 5 11 3887.33 714.683
    -1 -5 -11 2401.43 716.303
    1 5 11 4841.3 740.608
    -1 -5 -11 4601.71 916.914
    1 5 11 4861.79 680.045
    1 -5 11 4863.84 633.201
    1 -5 11 5675.73 869.107
    -1 5 -11 4772.6 790.11
    1 5 12 13482.4 1363.11
    1 5 12 11679.6 1254.65
    1 -5 12 12346 1023.78
    1 5 12 14489.1 1223.97
    -1 -5 -12 11276.4 1571.42
    1 -5 12 11112.9 1042.63
    1 -5 12 12024.7 1322.81
    -1 -5 -12 12678.7 1474.37
    1 5 12 13547.4 1150.61
    -1 5 -12 12404.8 1300.71
    -1 -5 -13 33393.2 2914.16
    -1 -5 -13 39543.6 2761.84
    -1 5 -13 42646.2 2482.26
    1 5 13 43623.8 2236.84
    1 -5 13 39764.9 2452.76
    1 5 13 40385.2 2455.28
    1 5 13 42004 2158.9
    1 -5 13 42245.1 2169.77
    1 -5 14 17462.3 1731.98
    1 5 14 14374.2 1507.79
    1 5 14 13752.7 1271.11
    1 5 14 15258.8 1373.46
    -1 -5 -14 11021.8 1870.58
    1 -5 14 13697.2 1257.33
    -1 -5 -14 15885.1 1815.67
    -1 5 -14 13854.3 1430.38
    1 -5 15 52723.3 3090.46
    -1 5 -15 48084.6 2798.24
    1 5 15 48734.7 2832.67
    1 5 15 48242.5 2539.67
    -1 -5 -15 47293.4 3309.45
    1 -5 15 43357.6 2421.62
    -1 -5 -15 41862.2 3533.15
    -1 -5 -16 68.5917 706.755
    1 -5 16 992.069 394.295
    -1 5 -16 1317.13 663.029
    1 5 16 1321.6 543.059
    -1 -5 -16 2217.29 866.998
    1 -5 16 1977.99 819.656
    1 5 16 2386.66 694.545
    1 5 17 405.382 486.46
    1 5 17 210.572 388.438
    -1 -5 -17 -266.229 672.001
    -1 -5 -17 -179.977 652.373
    -1 5 -17 396.281 442.879
    1 -5 17 -21.101 402.206
    1 -5 17 284.709 542.436
    -1 5 -18 3196.31 858.921
    -1 -5 -18 3509.59 1096.88
    1 5 18 4355.52 963.997
    1 -5 18 3873.61 1061.07
    1 -5 18 4063.54 873.213
    -1 -5 -18 2819.93 1205.32
    1 5 18 4658.7 907.06
    1 5 19 15745.6 1657.23
    1 5 19 14801.7 1701.11
    -1 5 -19 14929.5 1739.43
    1 -5 19 13143.2 1511.38
    -1 -5 -19 14209.7 2357.03
    -1 -5 -19 11055.4 1839.51
    1 5 20 5503.98 1040.37
    1 -5 20 5310.31 1037.31
    -1 6 21 2537.9 782.018
    -1 6 20 22953.6 2000.1
    -1 6 19 7688.71 1142.66
    -1 -6 19 7798.12 1143.69
    1 -6 -19 5964.41 1479.84
    -1 -6 18 10882.9 1325.48
    -1 6 18 10581.2 1266.54
    1 -6 -18 11401 1714.95
    1 6 -18 13402.1 1620.39
    -1 -6 18 15681.2 1934.42
    1 -6 -18 13455 2149.3
    -1 6 18 10567.5 1390.47
    1 6 -17 1009.68 486.221
    -1 6 17 989.356 514.438
    1 -6 -17 1655.48 708.249
    -1 -6 17 1207.57 804.227
    -1 -6 17 1414.28 557.597
    1 -6 -17 460.483 701.319
    -1 -6 17 817.417 427.654
    -1 6 17 240.664 421.67
    -1 6 16 4013.47 746.155
    -1 -6 16 8000.09 1340.47
    1 -6 -16 5898.64 1166.89
    -1 -6 16 4796.67 776.781
    1 6 -16 3704.1 844.018
    1 -6 -16 6202.53 1318.37
    -1 -6 16 4624.75 821.957
    -1 6 16 5598.65 989.508
    -1 6 16 4663.59 930.573
    -1 -6 15 4542.01 936.589
    1 -6 -15 3124.27 815.552
    -1 -6 15 4261.01 750.227
    -1 6 15 3810.82 836.575
    1 -6 -15 3462.9 978.677
    -1 6 15 4340.8 825.324
    -1 -6 15 2970.99 624.13
    1 6 -15 3160.15 805.484
    1 -6 -15 2604.25 701.198
    -1 6 15 2953.62 633.909
    -1 6 14 48227.4 2339.56
    -1 -6 14 46172 2778.78
    -1 -6 14 50606.7 2412.66
    1 6 -14 47576.1 2798.89
    -1 6 14 49591.2 2845.84
    -1 6 14 50214 2751.75
    1 -6 -14 47384.2 3337.3
    1 -6 -14 50391.9 2859.95
    1 -6 -14 50379.3 3094.6
    -1 -6 14 47426.6 2343.67
    1 6 -13 33742 2262.9
    -1 -6 13 36164.5 1976.82
    -1 6 13 35917.2 1921.94
    -1 6 13 39825.8 2359.13
    1 -6 -13 38910.3 2624.78
    1 -6 -13 33976.7 2670.31
    -1 -6 13 37862.6 1955.65
    -1 -6 13 38778.5 2432.19
    -1 6 13 38440.3 2426.83
    1 -6 -13 36626.5 2340.13
    -1 -6 12 18893.4 1371.49
    1 6 -12 18824.6 1621.28
    -1 -6 12 19868.4 1661.39
    -1 -6 12 18850.5 1301.83
    -1 6 12 17997.6 1593.61
    -1 6 12 19358.7 1302.06
    -1 6 12 18635.2 1612.13
    1 -6 -12 19328.4 1790.99
    1 -6 -12 18811.1 1904.46
    1 -6 -12 17112.1 1531.36
    -1 6 11 4332.23 584.166
    1 -6 -11 4240.55 830.868
    -1 -6 11 4200.09 770.176
    -1 -6 11 5001.05 719.696
    -1 -6 11 4321.56 592.66
    -1 6 11 5625.77 882.06
    1 6 -11 3719.63 718.724
    1 -6 -11 4460.72 785.762
    -1 6 11 4578.59 825.273
    1 -6 -11 4758.47 914.388
    1 -6 -10 18109.4 1697.38
    1 6 -10 15992.8 1415.62
    -1 6 10 20094.9 1598.11
    -1 6 10 18393.7 1578.09
    -1 -6 10 16940 1252.32
    1 -6 -10 18326.6 1627.53
    -1 -6 10 18804.4 1141.44
    1 -6 -10 16626.5 1405.19
    -1 -6 10 16545 1443.65
    -1 6 10 17510.8 1108.05
    1 -6 -9 9385.02 1006.71
    -1 6 9 10208.7 691.424
    -1 -6 9 10429.1 1114.39
    1 6 -9 9036.23 1024
    -1 6 9 10540.9 1133.17
    -1 6 9 9291.74 750.775
    -1 -6 9 9475.32 912.276
    -1 -6 9 9598.12 764.318
    -1 -6 9 7120.98 601.607
    -1 6 9 9371.68 1139.69
    1 -6 -9 9688.72 1166.58
    1 -6 -9 8292.86 1118.58
    1 -6 -8 72964.3 3239.92
    1 -6 -8 72802.5 2874.57
    1 6 -8 71608.2 2968.24
    1 -6 -8 70719.9 3257.32
    -1 -6 8 77345.3 2663
    -1 6 8 73448.5 3294.05
    -1 6 8 73250.9 2232.34
    -1 6 8 70971.6 2198.12
    -1 -6 8 70546.6 2225.91
    -1 -6 8 76091.9 3078.91
    -1 6 8 74484.1 3102.59
    -1 -6 8 71106.4 2210.95
    -1 -6 7 34702.9 1324.35
    1 -6 -7 31083.3 2043.19
    1 -6 -7 34042.2 2109.06
    -1 6 7 35581.5 1337.04
    -1 -6 7 32033.7 1421.41
    -1 6 7 34153.6 1554.35
    1 -6 -7 31776.4 1743.15
    -1 -6 7 36575.1 2058.25
    1 6 -7 34788.6 1934.42
    -1 -6 7 34494.7 1410.76
    -1 6 7 33876.3 1951.47
    -1 -6 7 34518.7 1668.9
    -1 6 7 30269.5 858.976
    -1 6 7 36022.9 2236.8
    -1 6 6 58423.2 1544.12
    -1 -6 6 61219.8 2276.83
    1 -6 -6 56017.1 2718.67
    -1 6 6 60156.1 1696.77
    1 -6 -6 57239.1 2757.14
    -1 -6 6 57418 1932.66
    -1 6 6 59788.5 2954.72
    -1 -6 6 58797.4 2058.44
    1 6 -6 59681 2543.62
    -1 -6 6 60869.8 2685.02
    -1 6 6 55643.8 2294.01
    -1 -6 6 59201.4 1696.38
    1 -6 -6 57427.9 2324.06
    -1 6 6 57318 2560.35
    1 -6 -5 14918.1 1065.05
    -1 -6 5 15208.2 1075.98
    1 6 -5 15462 1190.34
    1 -6 -5 11499.8 1192.58
    -1 6 5 14567.4 742.707
    -1 -6 5 15488.2 1293.21
    1 -6 -5 15465.9 1360.44
    -1 6 5 14050.8 1196.01
    -1 6 5 13897.2 1416.18
    -1 6 5 13884.2 1161.45
    -1 -6 4 515.379 367.338
    1 -6 -4 722.679 349.757
    1 -6 -4 750.106 345.105
    1 -6 -4 1178.83 317.521
    1 6 -4 785.958 270.78
    -1 -6 4 622.763 255.231
    -1 6 4 1364.53 250.666
    -1 6 4 1559.67 542.977
    -1 6 4 939.757 342.11
    -1 -6 3 24430 1413.05
    -1 6 3 27376.7 2007.6
    -1 6 3 27460.4 1594.42
    -1 6 3 28264.3 1219.82
    1 6 -3 24410.2 1456.41
    1 -6 -3 26472.4 1721.94
    -1 -6 3 28835.9 1727.68
    1 -6 -3 26773.2 1302.55
    1 -6 -2 110852 2939.56
    -1 -6 2 112394 3802.96
    1 -6 -2 109679 3775.18
    -1 6 2 111490 2984.7
    -1 -6 2 109225 3380.34
    -1 6 2 115665 3507.6
    1 6 -2 107770 3299.39
    -1 -6 1 42183.8 2176.05
    1 -6 -1 39703.6 1448.87
    -1 6 1 40246.4 1658.7
    -1 6 1 41575.7 1876.2
    1 6 -1 39566.8 1760.84
    1 -6 -1 39456.1 2104.33
    -1 -6 1 39628.5 1916.29
    1 6 0 88392.1 2722.57
    -1 6 0 85417.2 2674.46
    -1 6 0 88974.8 2828.91
    1 -6 0 80120.1 3143.68
    -1 -6 0 83113 3217.48
    1 -6 0 82941.6 2646.88
    1 -6 0 87430.2 2205.79
    1 -6 1 2368.23 517.242
    -1 6 -1 2616.4 437.615
    1 6 1 3252.29 451.136
    1 -6 1 2627.59 403.883
    1 6 1 2238.26 341.789
    1 -6 1 2901.06 285.898
    -1 -6 -1 2430.21 566.207
    -1 6 -2 241.26 228.421
    1 6 2 46.3664 186.315
    1 -6 2 293.554 218.151
    1 -6 2 72.4962 327.178
    -1 -6 -2 352.749 256.956
    1 6 3 9104.5 363.971
    1 -6 3 12020 1115
    1 6 3 12471.5 810.731
    -1 -6 -3 10770.3 1123.41
    -1 -6 -3 12072.3 1229.04
    -1 6 -3 12593.8 1029.32
    1 6 3 12128.9 1267.79
    1 -6 3 11347.6 791.474
    -1 -6 -4 101159 3898.65
    1 -6 4 106525 3600.3
    1 6 4 104310 2721.47
    1 6 4 108869 3972.22
    1 -6 4 105261 2868.18
    1 6 4 103805 2239.93
    1 -6 4 100363 2216.16
    -1 -6 -4 101137 3775.84
    -1 6 -4 107498 3438.61
    1 6 5 47428.1 1578.6
    1 6 5 46747.1 2462.63
    1 -6 5 48475.2 2324.43
    -1 6 -5 47789.3 2214.8
    1 6 5 47999.3 2360.79
    1 -6 5 46797.1 1417.49
    -1 -6 -5 47079.3 2605.77
    1 -6 5 48969.6 1791.64
    -1 -6 -5 48656.4 2533.77
    1 6 5 44014.9 2305.63
    1 6 5 45951.9 1413.3
    1 6 5 43780.4 1758.55
    1 6 6 67334.2 2973.97
    1 6 6 69357.8 2957.95
    -1 6 -6 66979.7 2758.88
    1 -6 6 70669 2268.52
    1 6 6 65424.4 2936.39
    1 6 6 60463.7 1855.06
    -1 -6 -6 71470 3340.99
    -1 -6 -6 65002.3 3050.47
    1 6 6 70218.1 1894.66
    1 6 6 68063.6 1958.04
    1 -6 6 65072.3 2779.62
    1 -6 6 67262.3 1950.43
    1 6 7 9959.36 1109.23
    -1 -6 -7 7334.74 1096.65
    1 -6 7 8247.87 994.372
    1 6 7 7804.9 455.079
    1 -6 7 8801.43 754.851
    -1 -6 -7 10069.7 1165.68
    1 6 7 8545.76 1031.49
    1 6 7 8429.84 666.091
    -1 6 -7 8325.91 954.839
    1 6 7 8873.12 530.286
    1 -6 7 7486.67 629.654
    1 6 7 9093.42 1079.5
    1 6 8 1522.18 511.825
    1 6 8 1492.16 455.459
    1 6 8 1788.56 545.636
    1 -6 8 1507.21 511.343
    -1 6 -8 1597.68 473.284
    -1 -6 -8 1349.23 497.296
    -1 -6 -8 2090.55 645.857
    1 -6 8 1767.35 325.766
    1 6 8 1891.19 374.292
    1 -6 8 1493.47 345.233
    -1 6 -9 15448.8 1394.07
    1 6 9 14891.2 1022.43
    1 -6 9 15648.1 1393.68
    1 -6 9 15081.1 1071.48
    1 -6 9 14877.9 1015.41
    -1 -6 -9 14741.2 1496.21
    -1 -6 -9 14174.9 1637.64
    1 6 9 15403.4 1443.48
    1 6 9 19066.3 1462.19
    1 -6 10 67122.7 2458.92
    -1 -6 -10 62543.2 3581.34
    1 -6 10 64338.9 2394.21
    1 6 10 64841.8 2415.77
    1 6 10 65493.7 2872.01
    -1 6 -10 65115.1 3028.66
    -1 -6 -10 65606 3344.22
    1 -6 10 65476.3 3000.8
    1 6 10 62105 3078.56
    1 -6 11 21265.6 1701.42
    -1 6 -11 21480 1752.98
    1 -6 11 19142.2 1306.65
    1 6 11 20977 1772.12
    1 -6 11 22877.5 1389.25
    1 6 11 19823.2 1331.87
    1 6 11 21247.5 1589.01
    -1 -6 -11 20862.8 2130.86
    -1 -6 -11 21542 1960.77
    -1 6 -12 48241.9 2724.62
    1 6 12 49642.8 2483.57
    1 -6 12 54131.3 2288.3
    -1 -6 -12 50357.7 3116.43
    1 6 12 48701.7 2787.14
    -1 -6 -12 44317.3 3257.03
    1 -6 12 48085.6 2673.94
    1 6 12 47173.2 2232.32
    1 -6 12 50103.3 2269.7
    1 -6 13 2443.86 534.975
    -1 -6 -13 2523.75 789.653
    1 -6 13 2524.89 644.206
    1 -6 13 1583.15 442.279
    1 6 13 3139.96 831.594
    -1 6 -13 2587.54 691.111
    -1 -6 -13 3057.97 933.06
    1 6 13 2504.69 606.246
    1 6 13 2208.25 527.467
    -1 6 -14 9.72611 399.605
    1 6 14 714.206 375.305
    -1 -6 -14 -370.928 682.161
    1 -6 14 -555.725 390.042
    1 6 14 989.562 509.241
    1 6 14 384.689 304.82
    1 -6 14 862.234 600.411
    -1 -6 -14 532.778 496.534
    -1 -6 -15 8573.24 1498.26
    1 6 15 7164.24 1017.76
    -1 6 -15 7172.9 1166.74
    1 6 15 6638.06 1140.4
    1 -6 15 7246.53 953.349
    1 6 15 6829.67 938.278
    1 -6 15 8810 1345.91
    -1 -6 -15 4623.56 1314.9
    1 -6 16 19710.7 2029.02
    -1 6 -16 21209.6 1978.18
    1 -6 16 16923.7 1554.86
    1 6 16 17804.3 1557.64
    -1 -6 -16 21605.3 2377.3
    -1 -6 -16 15104.1 2220.09
    1 6 16 17402 1854.86
    1 -6 17 16706.1 1940.21
    -1 -6 -17 14207.6 2295.28
    -1 -6 -17 17267.5 2272.16
    1 6 17 13896.4 1437.9
    1 -6 17 13264.1 1444.79
    1 6 17 15969.4 1787
    -1 6 -17 12001.3 1559.51
    -1 -6 -18 23131.9 3011.96
    1 -6 18 23357.4 1943
    1 6 18 25287.8 2010.55
    1 -6 19 2999.4 785.764
    1 6 19 2237.81 708.386
    1 6 20 723.656 513.867
    1 -7 -18 4520.57 1314.99
    -1 -7 17 29318.1 2546.53
    1 -7 -17 27458.6 2920.1
    1 -7 -17 25024.6 2541.63
    -1 7 17 23445.5 2052.67
    -1 -7 17 25267.6 1933.83
    -1 -7 16 14745.9 1769.07
    -1 7 16 12623.5 1494.04
    1 -7 -16 14810.6 2048.29
    1 7 -16 12535.3 1587.3
    1 -7 -16 11537.8 1680.71
    -1 -7 16 12441.4 1332.39
    -1 7 16 14062.7 1641.28
    -1 7 15 9261.32 1355.44
    1 -7 -15 10736.1 1549.43
    1 7 -15 9417.71 1315.74
    -1 -7 15 8900.56 1345.73
    1 -7 -15 8893.53 1533.68
    -1 -7 15 10186.5 1197.74
    -1 7 15 9411.21 1249.59
    1 -7 -14 3508.85 892.726
    -1 7 14 3478.32 812.501
    -1 -7 14 3350.59 850.718
    -1 7 14 3740.73 830.46
    -1 -7 14 3265.77 706.802
    1 7 -14 2739.28 718.65
    1 -7 -14 2012.13 799.114
    -1 7 13 10488.5 1319.05
    -1 7 13 7628.99 1146.95
    1 -7 -13 11066.3 1483.42
    -1 -7 13 9340.17 1258.83
    -1 -7 13 9119.8 1034.63
    1 -7 -13 10418.6 1510.94
    1 7 -13 8099.91 1154.71
    -1 7 12 9045.94 1194.07
    -1 7 12 7910.48 1156.31
    1 7 -12 6816.08 1067.91
    1 -7 -12 9383.58 1336.5
    -1 -7 12 10293.9 1065.26
    -1 -7 12 10042.6 1284.05
    1 -7 -12 9071.71 1172.21
    1 -7 -12 8012.48 1297.6
    1 7 -11 72214.6 3399.24
    -1 -7 11 79842.6 3013.22
    -1 7 11 79393.2 3583.85
    -1 7 11 77743.3 3594.02
    1 -7 -11 79440 3851.51
    1 -7 -11 72188.9 3802.97
    1 -7 -11 73962.9 3336.32
    -1 -7 11 76770.9 3474.45
    1 7 -10 40600.2 2422.57
    -1 7 10 45335.3 2712.33
    1 -7 -10 41689 2696.6
    1 -7 -10 44654.7 2430.06
    -1 -7 10 42214.9 2083.65
    -1 7 10 43076.9 2538.5
    1 -7 -10 38716.7 2653.4
    -1 -7 10 43602.1 2525.48
    -1 7 9 25014.2 1875.04
    1 -7 -9 23701.5 2000.43
    1 -7 -9 23104.2 1660.74
    1 -7 -9 24455.3 2007.36
    -1 7 9 24720.5 2008.74
    -1 -7 9 26366.8 1577.33
    -1 7 9 26202 1280.45
    -1 -7 9 24364.3 1836.44
    1 7 -9 25382.8 1843.48
    -1 7 8 15432.7 1407.37
    1 -7 -8 14295 1509.86
    -1 7 8 16523.5 913.637
    1 7 -8 13927.3 1333.32
    1 -7 -8 17843.5 1655.31
    -1 -7 8 17105.7 1520.91
    -1 -7 8 18725.2 1300.76
    1 -7 -8 15899.7 1324.5
    -1 7 8 18528.9 1724.31
    1 -7 -7 33.6258 355.377
    -1 -7 7 296.319 247.934
    -1 -7 7 618.578 395.554
    -1 7 7 -92.5786 340.312
    1 7 -7 -479.77 427.788
    -1 7 7 -61.0895 422.534
    -1 -7 7 -420.579 309.572
    1 -7 -7 -88.8922 407.358
    -1 7 7 446.322 335.819
    1 -7 -7 -335.262 358.959
    1 -7 -6 18355.4 1621.65
    -1 7 6 17051.8 1321.14
    1 -7 -6 18615.6 1310.59
    1 7 -6 16585.2 1372.92
    -1 -7 6 16463.5 1457.48
    -1 -7 6 16954.6 1137.13
    -1 7 6 19184.8 1781.51
    1 -7 -6 19691 1671.2
    -1 7 6 19028.9 1504.96
    -1 -7 6 19020.9 1286.35
    -1 -7 5 74225.7 2709.31
    -1 7 5 72200.7 2104.25
    -1 7 5 73970.1 3612.07
    -1 7 5 73629 3053.33
    1 -7 -5 69588.9 3234.59
    1 -7 -5 73526.5 2684.01
    -1 -7 5 72801.2 3155.02
    1 -7 -5 65532.8 3121.5
    -1 7 5 66657.8 2911.74
    1 7 -5 73835.5 2953.32
    1 -7 -4 39622.1 2344.35
    -1 -7 4 43371 2343.8
    -1 7 4 40018.6 2147.88
    -1 -7 4 37734.7 1875.46
    -1 7 4 38691 1550.48
    -1 7 4 39882.7 2637.01
    1 7 -4 38979.8 2030.22
    1 -7 -4 41393.3 1845.72
    -1 -7 3 51879.8 2569.81
    1 -7 -3 48975.6 1933.14
    1 7 -3 48208.6 2218.52
    -1 7 3 45937.6 1797.39
    -1 7 3 46505.2 2874
    -1 7 3 47404 2280.72
    1 -7 -3 47144.2 2553.34
    -1 -7 3 49774.9 2191.6
    1 -7 -2 3923.58 742.786
    -1 -7 2 5646.99 874.421
    -1 7 2 5352.58 742.97
    1 7 -2 5132.97 672.763
    1 -7 -2 5722.66 599.657
    -1 7 2 6053.45 630.005
    -1 -7 2 5481.15 722.692
    -1 7 1 308.544 264.288
    1 7 -1 1.24175 323.954
    -1 7 1 162.545 184.778
    -1 -7 1 276.274 251.075
    1 -7 -1 -279.815 315.194
    -1 -7 1 -282.35 361.351
    1 -7 -1 -373.03 452.52
    -1 -7 0 8114.63 1029.08
    -1 -7 0 9601 1026.85
    1 7 0 8633.7 824.212
    1 -7 0 9151.72 1055.19
    -1 7 0 9043.12 890.255
    1 -7 0 8334.36 792.975
    -1 7 0 8726.5 832.375
    1 -7 1 105692 3943.97
    -1 7 -1 110983 3419.19
    -1 -7 -1 99923.2 3912.25
    1 -7 1 107582 3180.65
    -1 7 -1 111904 3400.7
    1 7 1 104829 3197.28
    1 -7 2 37163 2140.09
    -1 -7 -2 35963.4 2234.32
    1 7 2 37417.1 1674.3
    -1 7 -2 37481.7 1888.02
    1 -7 2 35934.9 1638.49
    -1 7 -2 38574.4 1782.16
    1 7 3 32808.9 2277.05
    1 7 3 36047 1568.93
    -1 7 -3 32768.1 1818.77
    1 -7 3 34080.8 2040.01
    -1 -7 -3 34543.9 2206.23
    1 -7 3 33285.3 1553.4
    1 -7 4 10556.5 848.702
    1 7 4 11277 808.376
    -1 7 -4 11456.9 1087.62
    -1 -7 -4 10960.1 1323.97
    1 7 4 10761.2 1161.92
    -1 -7 -4 9816.46 1164.28
    1 -7 4 10832.9 1162.22
    1 7 4 11895.2 1365.46
    1 7 5 10823.2 1275.19
    1 7 5 12616 1296.59
    1 -7 5 11916.6 1239.04
    1 7 5 11014.8 750.603
    -1 -7 -5 12428.7 1417.39
    -1 -7 -5 13083.9 1386.19
    1 7 5 9282.06 880.007
    -1 7 -5 10711.3 1091.03
    1 -7 5 12100.9 917.734
    -1 7 -6 13106.3 1224.05
    1 -7 6 13495.5 988.237
    1 7 6 12144.5 1353.97
    -1 -7 -6 11867.3 1352.61
    -1 -7 -6 12025.5 1406.59
    1 -7 6 13121.9 1304.15
    1 7 6 11031.2 1245.51
    1 7 7 59085.4 1879.43
    1 7 7 57064.5 2938.19
    -1 -7 -7 55713.4 3071.99
    -1 7 -7 58573.5 2784.48
    1 7 7 59602.9 2969
    1 -7 7 63547 2295.82
    1 -7 7 62937.2 2914.63
    -1 -7 -7 53341.4 3140.38
    1 -7 8 36169.3 1700.74
    1 7 8 32464 2142.52
    -1 -7 -8 30117.3 2373.39
    -1 7 -8 30555 2008.32
    1 7 8 31598.2 2174
    1 -7 8 32268 2085.01
    -1 -7 -8 32144.7 2352.4
    1 7 8 30136.1 1379.81
    -1 7 -9 29914.5 2050.96
    1 -7 9 33552.5 1687.35
    -1 -7 -9 32959.5 2579.92
    1 7 9 29766.5 2056.71
    -1 -7 -9 29271.3 2291.16
    1 7 9 33903.5 1553.46
    1 -7 9 31172.2 2075.89
    1 7 9 30817 2184.81
    -1 -7 -10 5285.8 1021.7
    1 7 10 5398.47 876.213
    1 7 10 5603.09 954.931
    -1 7 -10 5122.17 901.603
    -1 -7 -10 5872.82 1176.5
    1 -7 10 5290.26 908.601
    1 -7 10 5636.74 711.205
    1 7 11 924.108 414.063
    -1 7 -11 -76.4744 380.288
    -1 -7 -11 114.545 433.076
    1 -7 11 729.165 489.019
    1 -7 11 1222.54 437.199
    1 7 11 786.11 443.729
    -1 -7 -11 973.68 618.682
    1 -7 12 11606.4 1452.21
    1 -7 12 11710.5 1118.26
    1 7 12 12269.7 1464.85
    1 7 12 11383.5 1309.55
    -1 -7 -12 12414.6 1787.54
    -1 7 -12 11387.7 1358.67
    -1 -7 -12 10652.9 1528.08
    1 -7 13 18785.6 1437.33
    -1 -7 -13 17381.2 2181.36
    1 7 13 17857 1603.34
    -1 7 -13 20013.5 1876.7
    -1 -7 -13 21337.8 2178.73
    1 -7 13 21480.1 1939.95
    1 7 13 16575.9 1741.03
    -1 -7 -14 26035.3 2529.16
    1 -7 14 24136.7 2130.26
    -1 -7 -14 30533.1 3025.44
    1 -7 14 26771.1 1783.67
    1 7 14 25025.9 2207.46
    1 7 14 24911.5 1888.15
    -1 7 -14 25559.1 2167.76
    -1 -7 -15 25372.6 2606.02
    1 7 15 19882 1994.4
    -1 -7 -15 19765.7 2545.72
    -1 7 -15 18954.3 1923.15
    1 7 15 21049 1787.39
    1 -7 15 19247.7 1944.4
    -1 7 -16 4195.06 1008.59
    1 7 16 6169.73 1211.04
    -1 -7 -16 5351.32 1541.24
    -1 -7 -16 6392.9 1374.33
    1 7 16 5970.31 1003.14
    1 -7 16 7689.75 1314.74
    -1 8 17 3002.31 896.357
    -1 8 16 2203.11 740.478
    1 -8 -16 2471.1 930.536
    -1 -8 15 7924.83 1065.23
    1 -8 -15 7923.31 1380.55
    1 -8 -15 6700.17 1407.06
    -1 -8 15 7388.1 1269.78
    -1 8 15 6707.11 1138.39
    1 -8 -14 23205.9 2333.65
    -1 -8 14 22273.3 1709.49
    -1 -8 14 19150.1 1930.42
    -1 8 14 20105.9 1908.87
    1 8 -14 20271.6 1995.67
    -1 8 14 21651.9 2046.87
    1 -8 -14 20896.9 2313.59
    -1 8 13 18397.8 1864
    1 8 -13 17890.8 1827.35
    1 -8 -13 19254.7 2105.5
    -1 -8 13 18714.5 1531.11
    -1 -8 13 16656.4 1769.16
    1 -8 -13 18784.1 2038.8
    -1 8 13 18294.9 1804.64
    -1 8 12 6411.82 1112.26
    1 -8 -12 5721.53 1148.47
    1 8 -12 5962.64 1019.4
    -1 -8 12 7314.85 1150.11
    1 -8 -12 8014.84 1346.69
    -1 8 12 5651.96 1076.65
    -1 -8 12 7922.05 978.301
    -1 8 11 12605.1 1460.84
    1 -8 -11 13067.6 1629.42
    -1 -8 11 11905.9 1426.57
    -1 8 11 11513.4 1511.75
    1 8 -11 10490.2 1298.38
    -1 -8 11 11533.9 1170.21
    1 -8 -11 11485.6 1532.46
    -1 -8 10 7113.62 1104.8
    1 -8 -10 5746.45 1092.23
    1 8 -10 5002.82 900.129
    -1 8 10 6932.63 1057.46
    -1 8 10 5153.22 1011.9
    -1 -8 10 5640.52 792.706
    1 -8 -10 6664.81 1142.49
    1 8 -9 8759.06 1152.04
    -1 8 9 8926.64 1189.49
    -1 -8 9 9261.03 1005.86
    -1 -8 9 8513.91 1180.53
    -1 8 9 9881.34 1389.3
    1 -8 -9 9927.43 1372.15
    1 -8 -9 9161.15 1319.07
    1 -8 -8 39299 2666.76
    -1 -8 8 39571.5 2043.91
    -1 8 8 42046.1 2523.08
    1 -8 -8 38629.3 2634.79
    1 8 -8 37467.1 2337.06
    -1 -8 8 42878.8 2602.79
    -1 8 8 41000.3 2808.23
    -1 8 7 47215.2 2653.81
    1 -8 -7 43911.6 2769.74
    1 8 -7 45509.9 2531.23
    -1 -8 7 52359.4 2852.28
    -1 -8 7 49709.4 2285.71
    -1 8 7 49382.3 3081.89
    1 -8 -7 46476.8 2873.52
    1 8 -6 28620.7 1923.97
    1 -8 -6 27172.4 2140.65
    -1 8 6 26970.8 2296.54
    -1 -8 6 27198.6 1648.36
    -1 8 6 25592.5 1896.55
    -1 -8 6 26326.8 1576.11
    -1 -8 6 28664.2 2068.16
    1 8 -5 5111.34 784.934
    1 -8 -5 4577.77 910.474
    -1 8 5 4435.28 852.993
    -1 8 5 4111.5 908.686
    -1 8 5 5257.89 840.586
    -1 -8 5 4881.23 887.983
    -1 -8 5 5271.71 719.898
    1 8 -4 1873.42 474.345
    -1 8 4 3278.7 682.861
    -1 -8 4 3052.31 575.683
    1 -8 -4 3790.83 813.568
    -1 8 4 3950.76 957.744
    -1 8 4 2633.07 696.342
    -1 -8 4 2532.25 651.798
    -1 8 3 8813.83 1359.82
    -1 -8 3 9394.56 993.775
    -1 8 3 9698.9 836.621
    -1 8 3 11230.9 1153.03
    1 8 -3 9400.31 1043.14
    -1 -8 3 8616.53 1147.68
    1 -8 -3 10051.4 1264.96
    -1 -8 2 58186.4 3051.34
    -1 8 2 58535.6 2267.07
    1 -8 -2 55530.2 2969.58
    -1 -8 2 54671.4 2872.83
    1 -8 -2 54931.5 2499.11
    -1 8 2 54378.1 2599.4
    -1 -8 2 55437.6 2514.04
    1 8 -2 57034 2528.84
    -1 8 2 59063.1 3493.59
    1 -8 -1 42150.4 2558.42
    1 -8 -1 41477.7 2042.65
    1 8 -1 43437.8 2119.53
    -1 8 1 44742.2 2241.48
    -1 -8 1 43937.5 2264.31
    -1 8 1 41769.8 1961.58
    -1 -8 1 43739 2617.15
    1 -8 0 28584.9 2100.9
    -1 8 0 28981.3 1751.38
    1 8 0 28968.7 1658.56
    -1 -8 0 30269.2 1904.86
    1 -8 0 28283.6 1602.75
    -1 8 0 29485 1658.83
    -1 -8 0 27448 2077.82
    1 8 1 3770.12 564.494
    -1 -8 -1 4780.35 879.241
    1 -8 1 3092.73 731.198
    1 -8 1 4145.23 599.463
    -1 8 -1 3755.67 609.715
    -1 -8 -1 4371.49 752.209
    -1 8 -1 2808.32 521.391
    1 8 2 714.856 347.531
    -1 -8 -2 406.691 398.563
    -1 8 -2 354.496 223.96
    1 -8 2 -127.245 288.24
    1 8 2 -133.252 298.255
    1 -8 2 2.77024 389.485
    1 8 2 245.783 491.232
    -1 8 -2 -295.099 329.066
    -1 -8 -3 5999.09 1024.14
    1 8 3 6401.43 694.829
    -1 8 -3 6399.05 742.716
    -1 8 -3 5771.06 819.056
    1 -8 3 6873.82 1025.79
    1 8 3 6060.64 1021.52
    1 8 3 6823.39 989.975
    1 -8 3 5294.15 628.852
    1 -8 4 33774.5 1647.08
    -1 -8 -4 28906.2 2211.87
    1 8 4 32677.6 2420.66
    -1 8 -4 32851.9 1976.66
    -1 8 -4 30908.1 1625.53
    1 8 4 32043.6 2175.01
    1 -8 4 33083.1 2180.36
    1 -8 5 52373.9 2112.42
    -1 -8 -5 44755.9 2880.37
    1 -8 5 51517.1 2769.56
    1 8 5 47197.3 2717.21
    -1 -8 -5 46617.2 2887.46
    1 8 5 48108.2 2925.02
    -1 8 -5 44382.3 2413.03
    -1 -8 -6 36614.9 2644.26
    1 -8 6 34669 2277.71
    1 8 6 33868.5 2322.29
    1 -8 6 39963.4 1846.06
    -1 8 -6 36443.3 2204.68
    1 8 6 35858.1 2482.05
    -1 -8 -6 35174.6 2537.12
    1 8 7 7664.79 1153.87
    1 -8 7 7533.99 1076.76
    1 -8 7 7721.74 817.051
    1 8 7 7148.12 1065.79
    -1 -8 -7 8008.67 1273.69
    -1 -8 -7 5997.62 1075.88
    -1 8 -7 6472.6 950.354
    -1 -8 -8 358.758 394.197
    1 8 8 218.84 401.286
    -1 8 -8 933.861 423.906
    1 -8 8 416.583 485.556
    1 -8 8 1499.94 408.949
    -1 -8 -8 1185.66 551.465
    1 8 8 514.396 382.826
    1 -8 9 9543.53 956.481
    -1 8 -9 7012.79 1046.46
    -1 -8 -9 8837.59 1448.09
    -1 -8 -9 8831.14 1364.14
    1 -8 9 7256.7 1126.73
    1 8 9 8412.51 1197.71
    1 8 9 8715.57 1199.74
    1 -8 10 22301 1898.2
    1 8 10 19703.5 1754.44
    -1 -8 -10 20635.9 2210.56
    1 8 10 19306.5 1867.48
    -1 -8 -10 20634.6 2083.33
    -1 8 -10 21018.3 1856.88
    -1 -8 -11 31102.8 2770.04
    -1 -8 -11 31214.6 2689.96
    1 8 11 29388.5 2181.3
    1 -8 11 33110.8 2372.73
    1 8 11 30333.7 2376.78
    -1 8 -11 29129.3 2245.75
    1 -8 12 25675.7 2132.54
    1 8 12 21987 1884.2
    -1 -8 -12 25247.1 2602.34
    -1 -8 -12 28182.8 2587.34
    1 8 12 25271.1 2230.64
    -1 8 -12 25451.4 2153.88
    -1 8 -13 4636.59 1022.44
    1 -8 13 6562.91 1136.99
    -1 -8 -13 4362.85 1082.91
    1 8 13 6563.3 1030.36
    1 8 13 5263.19 1068.38
    -1 -8 -13 6291.81 1406.89
    1 8 14 215.304 426.202
    -1 8 -14 -581.362 507.749
    1 8 14 161.332 469.409
    1 -8 14 267.29 493.252
    -1 -8 -14 238.502 590.528
    -1 -8 -14 964.007 568.828
    1 8 15 1721.98 622.882
    -1 9 14 5252.12 1087.22
    1 -9 -14 2007.18 785.435
    -1 9 13 3429.07 883.888
    1 -9 -13 3406.13 1033
    1 -9 -12 7522.97 1361.8
    -1 9 12 7162.38 1290.23
    1 -9 -12 9629.8 1510.81
    -1 9 12 7427.6 1264.4
    1 9 -12 6272.7 1146.74
    -1 -9 12 7530.74 1245.57
    1 9 -11 17934.9 1820.85
    -1 9 11 18034.9 1852.09
    -1 -9 11 14674.7 1689.75
    -1 9 11 15196.7 1780.09
    1 -9 -11 18069.1 2027.93
    1 -9 -11 16208.4 1902.78
    -1 9 10 35348 2540.61
    -1 9 10 32830.4 2639.14
    1 -9 -10 31182.6 2609.58
    1 -9 -10 34806.2 2756.24
    1 9 -10 30718.4 2354.79
    -1 -9 10 38302.7 2138.77
    -1 -9 10 37007.7 2614.12
    -1 9 9 18064.4 1756.59
    -1 -9 9 22864.8 1624.61
    1 -9 -9 16883.7 1890.54
    1 -9 -9 20556.2 2057.6
    1 9 -9 18645.6 1759.76
    -1 9 9 17350.9 1929.61
    -1 -9 9 19647.5 1906.33
    1 9 -8 10157.8 1294.16
    -1 -9 8 10702.1 1098.09
    -1 9 8 9433.3 1475.45
    -1 -9 8 11809.4 1480.37
    1 -9 -8 10273.1 1451.78
    -1 9 8 9333.44 1258.13
    -1 9 7 2210.44 826.652
    1 9 -7 2352.3 654.107
    -1 9 7 2497.63 698.142
    1 -9 -7 2319.16 768.152
    -1 -9 7 2915.8 610.336
    -1 -9 7 3121.98 808.464
    -1 9 6 9450.09 1511.17
    1 -9 -6 8053.45 1251.7
    1 9 -6 9059.56 1135.69
    -1 -9 6 8497.42 983.65
    -1 9 6 9888.38 1214.45
    -1 -9 6 8404.34 1237.12
    -1 9 5 21850.6 2253.13
    1 9 -5 26482.7 1922.89
    1 -9 -5 27794.4 2291.33
    -1 -9 5 25082.6 1671.26
    -1 -9 5 25339.1 2079.67
    -1 9 5 25252.4 1931.44
    -1 9 4 39158.5 3000.98
    -1 -9 4 42474.7 2211.38
    1 9 -4 37609.3 2281.55
    -1 9 4 40487.6 2429.49
    1 -9 -4 41765.7 2803.44
    -1 -9 4 40960.9 2640.85
    1 -9 -3 28976 2292.31
    -1 9 3 27683.6 1948.5
    -1 -9 3 32757.6 2349.89
    -1 -9 3 30666.9 1872.1
    -1 9 3 26269.7 2455.46
    1 9 -3 29621 1934.47
    1 -9 -3 25442.6 1811.04
    -1 9 2 3729.95 689.066
    1 9 -2 3569.84 691.051
    -1 -9 2 3496.57 838.981
    1 -9 -2 3516.02 808.714
    -1 9 2 3717.26 1033.9
    1 -9 -2 3762.72 676.939
    -1 -9 2 5106.91 818.875
    -1 -9 1 12511.7 1247.72
    1 9 -1 13151.1 1194.71
    1 -9 -1 11623.6 1098.77
    -1 -9 1 11893.1 1470.12
    -1 9 1 13328.5 1145.48
    1 -9 -1 13633.9 1552.48
    -1 9 1 14594.1 1336.66
    1 -9 0 7520.65 879.437
    -1 -9 0 6944.99 977.138
    1 -9 0 9063.39 1300.84
    -1 9 0 9597.69 1011.63
    -1 9 0 8795.51 1018.5
    1 9 0 6967.3 1006.76
    -1 -9 0 8364.79 1229.03
    1 9 0 7936.78 924.046
    1 9 1 12756.4 1387.33
    1 -9 1 17182 1270.58
    -1 -9 -1 15028.7 1656.59
    1 -9 1 17667.9 1701.21
    -1 9 -1 16522.4 1351.59
    1 9 1 16805.1 1303.62
    -1 9 -1 15159.9 1316.19
    -1 -9 -1 13893.2 1404.7
    1 -9 2 51489.6 2934.86
    1 9 2 47063.7 3225.54
    1 9 2 50157.2 2773.2
    -1 -9 -2 51035.4 3101.8
    -1 9 -2 47855.1 2452.83
    -1 -9 -2 48376.8 2764.5
    1 -9 3 26440.6 2093.67
    -1 -9 -3 26987.3 2273.79
    -1 9 -3 24334.4 1765.87
    1 9 3 25160.6 1996.95
    1 9 3 20784.4 2113.12
    -1 9 -4 9086.67 1081.87
    -1 -9 -4 9440.76 1394.58
    1 9 4 8384.5 1329.75
    1 9 4 10333.2 1308.33
    1 -9 4 10112.5 1291.24
    1 -9 5 -640.662 560.255
    -1 -9 -5 224.417 446.806
    1 9 5 655.405 501.815
    1 9 5 -369.51 509.901
    -1 9 -5 -289.895 432.544
    -1 9 -6 6718.6 994.405
    1 9 6 5454.35 1045.23
    -1 -9 -6 5126.68 1061.24
    1 9 6 7112.7 1239.06
    1 -9 6 7375.2 1104.87
    -1 9 -7 14269.6 1479.79
    -1 -9 -7 11895.4 1591.94
    1 -9 7 15299.6 1645.22
    1 9 7 13188.6 1607.54
    1 9 7 10560.9 1383.7
    -1 -9 -7 14137.3 1767.4
    -1 -9 -8 23431.1 2303.53
    -1 9 -8 20560.2 1820.24
    1 9 8 24350.4 2112.32
    1 9 8 19975.9 1955.42
    -1 -9 -8 27236.1 2449.98
    1 -9 8 25959.3 2116.8
    -1 -9 -9 20452.8 2178.08
    1 9 9 22436.5 2095.39
    -1 9 -9 20875.1 1909.41
    1 -9 9 20471.2 1909.25
    1 9 9 19232 1881.98
    -1 -9 -9 19253.5 2147.45
    -1 9 -10 5087.48 1001.98
    -1 -9 -10 7941.34 1395.95
    1 -9 10 6513.49 1114.56
    -1 -9 -10 7640.34 1435.45
    1 9 10 6022.83 1059.68
    1 9 10 7415.27 1264.44
    -1 -9 -11 164.464 515.825
    1 -9 11 1483.05 692.653
    1 9 11 314.933 541.759
    1 9 11 585.136 543.913
    -1 -9 -11 -155.463 667.512
    -1 9 -11 435.352 427.632
    -1 -9 -12 4241.87 1133.55
    1 9 12 3562.88 855.944
    1 9 13 4998.04 981.594
    1 -10 -11 3821.16 1032.42
    -1 10 10 1667.35 721.725
    -1 10 10 113.174 637.63
    -1 10 9 9158.92 1353.87
    1 10 -9 8621.06 1298.11
    -1 10 9 7651.36 1377.74
    -1 10 8 19144.9 2160.87
    1 -10 -8 20885.7 2215.89
    -1 10 8 21579.7 2026.22
    -1 -10 8 23101 2146.21
    1 10 -8 17675.3 1809.67
    -1 10 7 26033.3 2159.6
    1 -10 -7 26009.5 2439.96
    -1 -10 7 29329.6 2429
    -1 10 7 23425.5 2438.79
    1 10 -7 22152.1 1980.5
    -1 10 6 11770.5 1728.38
    -1 10 6 13108.1 1496.55
    -1 -10 6 13013.3 1618.38
    1 -10 -6 12750.9 1716.74
    1 10 -6 13028.7 1464.59
    -1 10 5 2794.57 724.395
    1 -10 -5 3126.53 970.898
    -1 -10 5 3580.51 888.729
    1 10 -5 3091.59 690.755
    -1 10 5 3289.91 954.044
    -1 10 4 1862.7 599.824
    -1 10 4 2603.87 946.001
    1 10 -4 1416.52 454.79
    -1 -10 4 2570.06 802.287
    1 -10 -4 2297.7 750.933
    -1 -10 3 8775.81 1337.05
    -1 10 3 9174.85 1181.95
    1 10 -3 7681.2 1049.79
    -1 10 3 7338.3 1433.76
    1 -10 -3 9523.03 1455.99
    1 10 -2 16012.8 1476.66
    -1 10 2 13447.3 1864.3
    -1 10 2 14771.5 1468.53
    -1 -10 2 14710.8 1717.45
    1 -10 -2 13852.2 1704.68
    -1 -10 1 34772.4 2195.63
    1 -10 -1 36588.9 2778.92
    -1 10 1 35350 3141.95
    1 10 -1 35311.6 2364.7
    -1 -10 1 37189.1 2659.32
    1 -10 0 8072.56 1268.74
    -1 -10 0 9186.01 1435.3
    1 10 0 4478.35 904.839
    -1 -10 0 6397.64 968.86
    -1 -10 -1 9795.9 1213.33
    1 10 1 10413.1 1305.6
    -1 -10 -1 8349.26 1417.24
    1 10 1 8559.16 1551.76
    1 -10 1 9607.7 1328.52
    -1 -10 -2 1209.13 675.359
    -1 -10 -2 1177.14 449.222
    1 -10 2 1337.34 602.779
    1 10 2 176.627 521.516
    -1 10 -2 2070.42 561.903
    1 10 2 2462.61 823.871
    -1 10 -3 16146 1530.11
    1 -10 3 19136.6 1910.39
    -1 -10 -3 16495.3 1910.9
    1 10 3 15621.9 1679.29
    1 10 3 14766.3 1902.63
    -1 -10 -3 13861.8 1573
    -1 -10 -4 10252.1 1528.87
    1 10 4 7541.93 1378.25
    1 10 4 7638.3 1224.56
    1 -10 4 11576.9 1498.63
    -1 10 -4 8425.51 1173.13
    1 10 5 21532.9 2263.13
    -1 -10 -5 24670.7 2368.21
    -1 10 -5 22913.4 1907.04
    1 -10 5 26667.3 2239.45
    1 10 5 23936.1 2136.63
    -1 -10 -6 13505.5 1806.25
    1 -10 6 14039.2 1666.63
    1 10 6 12705.1 1552.51
    1 10 6 11080.4 1618.29
    -1 10 -6 12834.5 1454.41
    -1 10 -7 6192.1 1051.95
    -1 -10 -7 7827.03 1402.45
    1 10 7 6807.42 1233.65
    1 10 7 6440.8 1232.16
    1 -10 7 7323.35 1221.67
    -1 10 -8 258.545 473.286
    1 10 8 39.8106 490.728
    1 10 8 -64.6136 502.623
    1 10 9 4270.62 1013.09
    -1 10 -9 6058.63 1088.6
    1 10 10 8859.81 1387.43
    1 10 11 20697.6 2072.54
    -1 11 7 309.043 445.767
    -1 11 6 7078.93 1167
    1 11 -6 5550.23 1075.42
    1 11 -5 14043.9 1574.5
    -1 11 5 12750.4 1600.72
    1 11 0 11571.1 1936.88
    1 11 1 10733.4 1830.98
    1 11 2 32045.6 3043.21
    1 11 2 28825.6 2359.99
    1 11 3 1493.47 576.557
    1 11 3 1059.62 696.094
    1 11 4 -557.031 765.539
    1 11 4 3446.19 906.104
    -1 11 -5 -596.668 577.971
    1 11 5 -440.539 617.616
    1 11 5 -483.377 631.42
    -1 11 -6 8296.83 1208.34
    2 0 -23 -314.646 657.219
    2 0 -23 -300.307 525.802
    2 0 -22 27790.7 2512.44
    -2 0 22 28957.8 2361.67
    2 0 -22 28304.5 2664.65
    -2 0 21 -6.94365 397.531
    2 0 -21 57.9102 476.464
    2 0 -21 271.22 493.48
    2 0 -20 35765.4 2046.69
    2 0 -20 32860.8 2680.93
    -2 0 20 36626.6 2463.86
    2 0 -19 689.652 476.443
    -2 0 19 -308.599 466.866
    2 0 -19 -183.503 449.069
    2 0 -19 -30.7967 290.466
    2 0 -19 79.837 340.201
    -2 0 18 6524 1156.63
    2 0 -18 5070.7 745.521
    2 0 -18 7012.62 842.535
    -2 0 18 5805.63 947.241
    2 0 -18 4927.01 1014
    2 0 -18 5139.39 834.182
    -2 0 17 -196.268 289.068
    2 0 -17 -131.679 231.909
    -2 0 17 423.721 483.612
    2 0 -17 -117.767 293.449
    2 0 -17 242.747 351.045
    2 0 -17 28.7951 275.193
    2 0 -16 71426 3447.75
    -2 0 16 74913.4 2869.24
    -2 0 16 84796.4 3979.09
    2 0 -16 68273.9 3051.65
    2 0 -16 78007.1 2741.29
    2 0 -16 77866.5 2745.09
    -2 0 16 73519.9 3146.03
    2 0 -15 122.262 198.622
    2 0 -15 -75.7842 226.515
    2 0 -15 104.386 58.7226
    2 0 -15 261.423 206.411
    -2 0 15 30.6105 285.054
    2 0 -15 -161.798 263.271
    2 0 -15 42.7533 202.249
    -2 0 15 105.409 224.472
    -2 0 15 -20.081 434.452
    2 0 -14 45808.7 1882.68
    -2 0 14 45767.5 2015.17
    2 0 -14 47623.1 2498.36
    2 0 -14 48438 1921.65
    2 0 -14 51510.8 2346.2
    -2 0 14 45063.9 2211.27
    2 0 -14 40453.2 1141.08
    -2 0 14 55924.9 3037.24
    2 0 -13 -299.633 291.215
    2 0 -13 208.656 196.642
    -2 0 13 19.767 182.39
    -2 0 13 -384.049 484.686
    2 0 -13 167.219 318.019
    2 0 -13 -107.802 141.431
    2 0 -13 169.727 160.341
    -2 0 13 -180.685 213.564
    2 0 -13 -18.2866 94.2251
    -2 0 12 795.684 270.208
    2 0 -12 586.071 226.883
    2 0 -12 742.384 235.014
    2 0 -12 872.153 357.547
    2 0 -12 461.734 150.6
    2 0 -12 391.598 179.066
    -2 0 12 836.06 410.362
    2 0 -12 382.966 150.378
    -2 0 12 988.027 306.281
    2 0 -11 277.041 239.932
    2 0 -11 -29.0877 152.227
    -2 0 11 -40.9406 176.853
    -2 0 11 -230.932 446.433
    2 0 -11 -31.5456 169.141
    2 0 -11 -47.798 109.01
    2 0 -11 144.599 137.575
    2 0 -11 -263.748 209.691
    2 0 -11 -124.032 185.301
    -2 0 11 184.558 196.96
    2 0 -10 220255 4413.79
    -2 0 10 217700 6077.34
    -2 0 10 205588 4892.72
    -2 0 10 200952 4653.8
    2 0 -10 197280 4407.92
    2 0 -10 207693 4923.89
    2 0 -10 199357 4454.11
    2 0 -10 201666 4234.71
    -2 0 9 -62.6679 326.434
    2 0 -9 -141.128 134.82
    -2 0 9 -50.8419 149.977
    2 0 -9 -40.3032 126.913
    -2 0 9 319.098 172.277
    2 0 -9 -16.7457 137.264
    -2 0 9 235.719 228.61
    2 0 -9 144 149.528
    2 0 -9 -113.287 157.078
    -2 0 8 286177 5914.95
    2 0 -8 299054 5958.52
    -2 0 8 301496 6142.87
    2 0 -8 311305 6557.66
    2 0 -8 316741 5717.91
    2 0 -8 287810 6098.68
    -2 0 8 292409 7161.62
    2 0 -8 298253 5615.47
    2 0 -8 274589 6099.98
    -2 0 8 299558 5936.3
    2 0 -8 299451 5754.39
    2 0 -7 -27.4637 80.8309
    2 0 -7 73.9889 120.88
    2 0 -7 -1.06024 120.492
    2 0 -7 43.8587 76.3071
    -2 0 7 -118.374 327.453
    2 0 -7 18.2532 98.3969
    2 0 -7 280.675 213.268
    -2 0 7 42.0815 125.727
    2 0 -7 21.7782 117.145
    2 0 -7 110.173 101.974
    2 0 -7 19.6824 93.5847
    -2 0 7 8.38486 102.116
    -2 0 7 105.59 134.43
    2 0 -7 -45.4257 105.274
    -2 0 7 -29.0117 104.76
    -2 0 6 3823.06 383.767
    2 0 -6 5072.5 447.383
    2 0 -6 4608.64 371.033
    2 0 -6 4571.1 472.494
    2 0 -6 4669.91 434.776
    -2 0 6 5164.77 629.688
    2 0 -6 4172.03 362.45
    -2 0 6 4614.83 401.544
    2 0 -6 4933.39 462.363
    -2 0 6 4881.93 451.704
    2 0 -6 4740.14 422.38
    -2 0 6 4298.73 410.308
    2 0 -6 6231.87 578.423
    2 0 -6 4498.89 407.84
    -2 0 6 4718.48 373.85
    -2 0 5 -60.391 185.305
    2 0 -5 184.208 170.419
    -2 0 5 -104.78 131.097
    -2 0 5 -122.154 102.319
    2 0 -5 152.606 127.229
    2 0 -5 14.0746 119.905
    2 0 -5 -17.4888 80.3222
    -2 0 5 47.1905 88.1257
    2 0 -5 44.9285 111.235
    2 0 -5 74.3158 92.1819
    -2 0 5 106.147 115.252
    2 0 -5 45.0564 86.9026
    2 0 -4 236672 4269.69
    -2 0 4 235360 4431.67
    -2 0 4 232426 4382.36
    2 0 -4 225296 4431.76
    2 0 -4 232079 4401.76
    2 0 -4 228610 4349
    2 0 -4 232715 4523.16
    -2 0 4 228744 4313.67
    -2 0 4 236426 4263.35
    2 0 -4 241055 4461.28
    2 0 -4 239664 4406.51
    -2 0 3 31.5026 70.7876
    -2 0 3 101.562 74.625
    -2 0 3 -20.8858 106.523
    2 0 -3 16.1549 72.7465
    2 0 -3 34.8974 69.008
    2 0 -3 59.1462 81.889
    2 0 -3 -0.72944 86.2421
    2 0 -3 -11.3839 83.3508
    2 0 -3 77.6827 98.7721
    2 0 -3 16.1774 63.9815
    -2 0 3 142.448 94.1635
    -2 0 3 5.44347 78.6194
    -2 0 2 136588 2579.43
    2 0 -2 137316 2694.03
    -2 0 2 128343 2537.98
    -2 0 2 139445 2694.03
    2 0 -2 138472 2646.03
    2 0 -2 130235 2618.57
    -2 0 2 130853 2663.81
    2 0 -2 131179 2549.16
    2 0 -2 134801 2589
    -2 0 2 138916 2647.49
    -2 0 1 -37.8402 72.4675
    2 0 -1 58.1209 54.3422
    2 0 -1 -4.23881 60.0406
    -2 0 1 -36.9244 71.5219
    -2 0 1 58.1455 62.2033
    -2 0 1 37.203 50.8761
    2 0 -1 1.97514 62.9479
    2 0 -1 -0.69883 72.1732
    2 0 -1 9.93488 94.5505
    -2 0 1 80.5744 73.9033
    2 0 -1 10.2666 56.3913
    2 0 0 144238 2762.09
    -2 0 0 148207 2758.38
    2 0 0 147793 2989.56
    -2 0 0 148872 3008.58
    -2 0 0 135868 2932.15
    -2 0 0 153347 3366.96
    2 0 0 140711 2946.07
    2 0 0 150056 3225.71
    -2 0 0 134543 2939.14
    2 0 0 144324 3003.14
    2 0 1 70.6227 78.6654
    2 0 1 77.1648 82.4226
    2 0 1 -9.74054 71.9261
    -2 0 -1 95.6569 104.242
    -2 0 -1 74.3068 99.0776
    -2 0 -1 -12.3144 139.084
    2 0 1 -83.5238 116.276
    2 0 1 19.5835 106.129
    -2 0 -1 44.6593 145.421
    2 0 1 72.45 81.5974
    -2 0 -1 97.1051 88.3417
    -2 0 -2 175533 3386.55
    2 0 2 192116 3787.51
    -2 0 -2 174345 3674.59
    -2 0 -2 181133 3590.75
    2 0 2 173692 3586.05
    2 0 2 180744 3486.54
    2 0 2 170374 3888.79
    -2 0 -2 182760 3704.52
    2 0 2 177685 3482.66
    2 0 2 181800 3450.39
    -2 0 -2 179236 3464.27
    -2 0 -2 169862 3961.85
    2 0 3 -40.8936 95.2131
    -2 0 -3 -5.86796 99.0952
    2 0 3 92.457 96.8383
    2 0 3 91.6207 71.4993
    -2 0 -3 32.1776 76.489
    -2 0 -3 -32.7558 196.424
    2 0 3 209.955 212.992
    -2 0 -3 110.057 72.4537
    -2 0 -3 3.47173 121.808
    -2 0 -3 -29.0201 84.2143
    2 0 4 140303 2943.69
    -2 0 -4 140359 2898.81
    2 0 4 141801 2700.59
    2 0 4 135660 2496.84
    -2 0 -4 156041 3027.67
    -2 0 -4 147963 3436.26
    2 0 4 153675 3896.65
    -2 0 -4 141524 3109.95
    -2 0 -4 137679 2859.55
    -2 0 -4 147113 3889.88
    2 0 4 140457 3114.46
    2 0 5 67.7264 63.7346
    2 0 5 39.36 118.051
    -2 0 -5 260.857 196.983
    2 0 5 81.3724 93.6942
    2 0 5 -6.44129 37.8363
    -2 0 -5 -36.4748 103.602
    2 0 5 -19.1688 211.905
    -2 0 -5 -2.45744 100.171
    2 0 5 35.616 107.545
    -2 0 -5 88.5005 89.4484
    -2 0 -5 141.318 189.76
    -2 0 -6 48230.4 1631.3
    2 0 6 45203.1 1123.71
    2 0 6 48663.8 1478.37
    2 0 6 49801.3 1179.44
    2 0 6 50523.8 1770.17
    -2 0 -6 49326.2 1426.46
    2 0 6 56446.6 2387.98
    2 0 6 50728 1650.36
    2 0 6 46760.8 1509.34
    -2 0 -6 49886 1387.9
    2 0 6 47655.9 1751.95
    -2 0 -6 50452.8 1908.49
    -2 0 -6 49741.3 2255.91
    2 0 7 90.9997 57.3996
    2 0 7 -36.816 127.564
    -2 0 -7 133.078 186.266
    2 0 7 -25.9499 106.749
    2 0 7 -20.7792 123.295
    2 0 7 214.37 245.296
    -2 0 -7 -15.599 106.206
    2 0 7 -84.3739 175.517
    -2 0 -7 24.7369 197.82
    -2 0 -7 -200.468 141.139
    2 0 8 80857.8 2255.79
    2 0 8 81572.8 2600.51
    2 0 8 77350.8 1622.36
    -2 0 -8 82003.4 2781.44
    2 0 8 77342 2220.29
    -2 0 -8 84053.4 2390.66
    -2 0 -8 80467.3 2049.39
    2 0 9 59.0862 183.829
    -2 0 -9 64.2056 168.601
    2 0 9 230.17 376.205
    2 0 9 -108.601 143.502
    -2 0 -9 139.369 263.402
    2 0 9 -61.0732 139.266
    -2 0 -9 119.528 142.998
    -2 0 -10 119442 3952.8
    2 0 10 123177 3234.84
    -2 0 -10 127732 3437.6
    2 0 10 123499 3293.77
    -2 0 -10 126051 3020.04
    2 0 10 126794 3766.88
    -2 0 -11 94.1419 157.582
    2 0 11 -21.1216 166.365
    -2 0 -11 -85.1126 218.995
    -2 0 -11 250.281 263.149
    2 0 11 -278.593 323.778
    2 0 11 -48.887 349.779
    2 0 11 384.497 185.69
    -2 0 -12 31306.6 1599.89
    -2 0 -12 31636.2 1966.54
    2 0 12 30406.7 1512.22
    2 0 12 28271.3 1723.31
    2 0 12 30093.9 1449.35
    2 0 13 -420.983 312.151
    2 0 13 -150.176 224.901
    2 0 13 180.316 174.742
    2 0 13 -226.016 383.38
    -2 0 -13 488.439 288.896
    -2 0 -13 -109.856 337.403
    2 0 14 72905.6 3094.09
    -2 0 -14 70397.1 2758.86
    -2 0 -14 71768.9 3340.26
    2 0 14 71192.6 2543.1
    2 0 14 72449.3 2639.73
    -2 0 -15 -63.3122 265.448
    2 0 15 287.759 379.022
    -2 0 -15 -33.1754 341.678
    2 0 15 562.647 577.603
    2 0 15 -31.5748 229.817
    2 0 15 160.194 263.531
    -2 0 -16 74013.8 2992.68
    2 0 16 73631.4 3356.15
    -2 0 -16 69810.2 3543.83
    2 0 16 71802.5 2694.45
    2 0 16 75778.7 2883.98
    2 0 17 476.523 306.878
    -2 0 -17 22.5378 273.204
    2 0 17 -512.281 523.066
    -2 0 -17 -144.534 448.148
    -2 0 -18 3984.75 950.973
    2 0 18 5284.34 966.801
    -2 0 -18 3855.96 744.005
    2 0 18 4454.46 744.328
    -2 0 -19 -441.604 502.691
    2 0 19 28.2085 480.892
    -2 0 -19 -118.219 366.289
    2 0 19 -21.0072 273.298
    -2 0 -20 6644.55 1276.97
    2 0 20 8085.91 1227.02
    -2 0 -21 -443.979 807.303
    2 -1 -23 16926.4 2008.11
    2 -1 -23 18016.4 2344.89
    2 -1 -22 506.817 466.592
    -2 1 22 -154.153 556.232
    -2 -1 22 1213.66 736.78
    2 1 -22 1374.17 695.575
    -2 -1 22 554.468 443.653
    2 1 -21 588.456 525.727
    2 -1 -21 -364.15 830.49
    2 1 -21 -42.8314 413.878
    2 -1 -21 95.9017 515.805
    -2 1 21 488.786 340.454
    -2 -1 21 -135.944 493.755
    -2 1 21 159.648 434.155
    -2 -1 21 -72.1541 455.396
    2 -1 -20 57.3567 345.023
    2 -1 -20 434.293 522.481
    2 -1 -20 367.692 344.01
    2 1 -20 663.323 377.962
    2 -1 -20 -178.159 588.292
    2 1 -20 1438.18 631.038
    -2 -1 20 -588.042 514.905
    -2 1 20 518.626 372.317
    -2 -1 20 1305.32 578.089
    -2 1 20 564.755 453.832
    -2 -1 19 55633.8 2958.37
    2 1 -19 52736.2 3160.51
    -2 1 19 50512.3 2630.16
    -2 1 19 50306.7 2826.09
    2 -1 -19 51392.1 3560.5
    2 -1 -19 47253 2976.23
    2 1 -19 51588.3 2561.3
    2 1 -19 59243.5 2452.41
    -2 -1 19 57948 3586.29
    2 -1 -19 53851.6 2550.21
    2 -1 -19 52361 2969.23
    2 -1 -18 844.516 579.552
    2 1 -18 782.006 347.103
    2 1 -18 119.116 291.424
    2 -1 -18 261.603 521.838
    2 -1 -18 606.515 354.462
    2 1 -18 736.749 517.848
    -2 -1 18 996.164 586.656
    2 1 -18 442.743 307.455
    -2 -1 18 914.123 448.176
    2 -1 -18 510.003 387.003
    -2 1 18 -51.3106 268.176
    2 -1 -18 650.4 278.96
    -2 1 18 670.837 425.717
    2 1 -17 56103.5 2236.8
    2 1 -17 48760.5 2323.84
    -2 1 17 51526.9 2671.69
    2 -1 -17 51416.7 3330.54
    -2 -1 17 48841.2 2604.28
    2 1 -17 50594.9 2534.48
    2 -1 -17 49271.4 2066.43
    2 -1 -17 52892.3 2379.75
    2 -1 -17 54562.8 2814.23
    2 1 -17 49530.9 2766.39
    -2 1 17 49820.9 2458.07
    2 -1 -17 49091.6 2833.92
    -2 -1 17 51772.4 3314.56
    2 -1 -16 1207.99 380.923
    -2 1 16 587.178 356.182
    2 -1 -16 981.315 303.461
    2 1 -16 1081.18 509.092
    2 -1 -16 382.693 417.598
    2 1 -16 596.567 280.25
    -2 -1 16 748.706 401.408
    2 -1 -16 1750.46 528.308
    2 1 -16 700.763 293.338
    2 1 -16 579.131 300.603
    -2 1 16 791.41 350.881
    -2 -1 16 341.31 465.873
    2 -1 -16 329.895 327.608
    2 -1 -15 261.352 202.088
    2 1 -15 86.3541 246.153
    -2 1 15 568.609 268.771
    -2 -1 15 568.004 304.979
    -2 1 15 118.715 239.236
    2 -1 -15 789.107 470.087
    2 1 -15 48.9403 230.891
    2 -1 -15 708.068 302.175
    2 1 -15 305.445 232.581
    2 -1 -15 117.6 400.732
    2 -1 -15 105.598 307.931
    -2 -1 15 779.752 554.217
    2 -1 -14 71.0141 352.895
    2 1 -14 68.9725 172.672
    -2 1 14 575.078 317.49
    2 -1 -14 -157.275 330.497
    2 1 -14 17.8257 87.7757
    2 -1 -14 93.9464 170.42
    2 1 -14 -79.9915 249.64
    2 -1 -14 253.518 294.229
    2 1 -14 -205.187 235.991
    2 -1 -14 -61.5111 294.895
    2 1 -14 201.624 162.007
    -2 1 14 193.141 334.67
    -2 -1 14 404.028 307.764
    -2 -1 14 -702.675 603.325
    -2 1 13 101141 3178.42
    2 -1 -13 101442 4145.43
    2 1 -13 96720.4 2994.09
    2 -1 -13 101519 3012.55
    2 -1 -13 95117.7 3544.73
    2 1 -13 101841 2813.04
    2 1 -13 99175.1 3155.72
    2 -1 -13 102608 2662.64
    2 1 -13 100547 2095.25
    -2 -1 13 92209.1 4167.32
    -2 -1 13 98184.7 3267.31
    -2 1 13 97824.4 3264.82
    2 -1 -13 99612.8 3420.89
    2 1 -13 94858.2 2396.32
    2 1 -12 41.4534 204.104
    -2 1 12 -88.3461 214.235
    2 -1 -12 -319.067 345.877
    2 -1 -12 27.8581 119.327
    2 1 -12 -39.7207 165.822
    2 -1 -12 -209.886 283.858
    -2 1 12 -23.177 208.218
    -2 -1 12 -655.981 529.421
    2 -1 -12 78.4609 275.497
    2 1 -12 108.484 68.5471
    -2 -1 12 9.16122 223.075
    -2 -1 12 139.177 208.029
    2 1 -12 35.1209 110.144
    2 -1 -12 292.623 237.401
    2 -1 -11 154784 4292.01
    2 -1 -11 159369 3912.46
    -2 -1 11 139874 5015.16
    2 -1 -11 150728 3414.15
    2 -1 -11 161097 4531.92
    -2 1 11 151640 4105.49
    2 1 -11 153242 3985.83
    2 1 -11 154087 3313.47
    -2 -1 11 156640 4148.35
    -2 1 11 156951 4059.8
    -2 -1 11 151091 3930.23
    2 1 -11 148928 2867.84
    2 1 -11 152054 3900.84
    2 -1 -11 167427 5174.83
    2 -1 -10 -223.477 217.82
    2 1 -10 186.861 154.634
    -2 -1 10 151.072 377.211
    2 -1 -10 -99.5709 189.379
    2 -1 -10 15.5955 89.4894
    2 1 -10 33.6699 68.2744
    -2 1 10 166.731 179.855
    -2 -1 10 142.809 171.269
    2 -1 -10 87.9798 267.081
    -2 1 10 90.1736 201.875
    2 -1 -10 -163.868 236.917
    2 1 -10 117.869 92.3992
    2 -1 -10 172.449 160.65
    -2 -1 10 157.831 190.971
    2 1 -10 -26.2157 128.883
    2 1 -10 235.428 129.711
    -2 1 9 230.415 148.866
    -2 -1 9 61.0379 175.373
    -2 -1 9 716.961 351.391
    2 -1 -9 404.888 299.223
    2 -1 -9 124.703 91.1796
    -2 1 9 261.047 155.75
    2 -1 -9 -131.602 251.89
    2 1 -9 39.8821 185.532
    2 -1 -9 242.622 162.125
    2 1 -9 209.995 129.641
    -2 1 9 -93.6494 178.87
    -2 -1 9 51.5788 146.896
    2 1 -9 283.714 110.556
    2 -1 -9 152.956 123.558
    2 1 -9 44.4422 64.3181
    2 1 -9 139.284 81.4686
    2 -1 -9 233.756 149.808
    2 -1 -9 54.2558 155.343
    2 1 -9 268.735 83.3657
    2 -1 -9 173.821 146.828
    2 1 -8 5012.36 311.615
    2 -1 -8 5888.18 395.618
    2 1 -8 5032.37 333.671
    -2 -1 8 5449.28 534.303
    -2 -1 8 5112.91 538.826
    -2 -1 8 5343.21 387.756
    -2 -1 8 5628.13 695.544
    2 1 -8 5695.03 543.814
    2 1 -8 5237.43 284.254
    2 -1 -8 6621.23 564.109
    -2 1 8 5526.36 551.924
    2 -1 -8 5144.47 499.323
    -2 1 8 5473.91 551.263
    2 -1 -8 2437.64 466.585
    -2 1 8 4823.13 467.119
    2 -1 -8 4961.1 473.94
    2 1 -8 5600.31 576.127
    2 1 -8 5760.27 409.69
    2 -1 -8 5198.85 571.213
    2 -1 -8 5687.26 525.216
    2 1 -8 5391.65 517.394
    2 -1 -8 5059.54 579.623
    2 -1 -8 5122.97 724.119
    2 1 -8 5931.13 546.861
    2 1 -7 195206 3791.52
    -2 1 7 196786 4266.47
    2 -1 -7 195762 4304.11
    2 -1 -7 198761 4185.8
    2 -1 -7 197382 4661.08
    -2 -1 7 194627 4259.02
    2 -1 -7 208225 4226.75
    2 1 -7 187011 4070.6
    2 1 -7 198408 4151.35
    2 1 -7 187384 3449.09
    2 -1 -7 189037 4375.95
    2 -1 -7 188851 4878.28
    -2 1 7 186721 4237.95
    2 1 -7 185285 3612.2
    -2 1 7 192839 4445.43
    2 -1 -7 164058 4563.63
    -2 1 7 192412 4036.21
    2 -1 -7 206618 4237.73
    2 1 -7 195672 4222.84
    2 -1 -7 192070 4064.02
    -2 -1 7 186948 4136.03
    -2 -1 7 196634 4652.18
    2 1 -7 198326 4313.74
    2 1 -7 190579 4247.44
    2 1 -7 199298 4295.99
    2 -1 -7 198613 4388.65
    2 -1 -7 185291 4127.97
    2 1 -7 205767 4325.97
    2 -1 -7 194900 3673.71
    2 -1 -7 202494 4379.95
    -2 -1 7 191746 3716.79
    2 -1 -6 2394.98 327.418
    2 1 -6 2445.21 332.487
    2 -1 -6 2897.72 382.388
    2 -1 -6 2807.8 333.102
    -2 1 6 2854.27 395.652
    2 1 -6 2326.71 206.548
    2 -1 -6 3181.33 365.763
    2 1 -6 2432.69 302.189
    2 1 -6 2406.71 236.934
    -2 -1 6 2586.75 338.424
    2 1 -6 2403.99 330.136
    2 -1 -6 2552.82 224.048
    2 -1 -6 2600.14 391.521
    -2 -1 6 2414.5 245.867
    2 -1 -6 2895.73 338.127
    2 1 -6 2620.18 347.288
    2 -1 -6 3269.58 441.85
    -2 -1 6 2417.81 310.134
    2 1 -6 2074.1 279.528
    -2 -1 6 2643.21 390.348
    2 -1 -6 2244.01 324.44
    -2 1 6 2745.61 318.166
    2 1 -6 2293.55 321.978
    -2 1 6 2760.79 352.134
    -2 -1 6 1531.87 264.424
    2 1 -6 3025.56 357.171
    2 -1 -6 2719.11 433.288
    2 -1 -6 2822.22 336.404
    -2 1 6 3374.72 388.142
    2 -1 -6 2964.12 359.309
    2 1 -6 2545.67 274.012
    2 -1 -5 273049 5650.21
    -2 -1 5 271422 5253.17
    2 -1 -5 273139 5210.72
    2 1 -5 233387 4845.2
    -2 1 5 275119 5140.54
    -2 -1 5 275766 5269.93
    2 -1 -5 237777 5536.84
    2 -1 -5 278655 5265.34
    2 -1 -5 293847 5173.95
    2 -1 -5 266060 5210.89
    2 -1 -5 279401 5298.69
    2 1 -5 275949 4930.46
    -2 1 5 272061 5529.48
    -2 -1 5 280455 5235.87
    2 1 -5 269675 5272.32
    2 1 -5 284325 5326.48
    2 -1 -5 262192 5345.51
    -2 1 5 287011 5259.18
    2 -1 -5 266894 5330.43
    2 1 -5 284818 5172.43
    -2 1 5 278418 5271.77
    -2 -1 5 275543 5294.01
    2 1 -5 273350 5326.43
    2 1 -5 273833 5157.12
    -2 1 5 284806 5291.32
    -2 -1 5 273395 4920.12
    2 1 -5 281367 5319.21
    2 -1 -5 273158 5262.62
    -2 1 5 279779 5325.13
    2 -1 -5 282304 5398.89
    -2 1 4 899.615 184.336
    -2 1 4 936.119 209.181
    2 -1 -4 649.131 200.806
    2 -1 -4 1027.42 202.979
    2 -1 -4 703.911 166.942
    2 1 -4 740.638 161.15
    2 1 -4 966.363 190.092
    -2 -1 4 902.381 124.159
    -2 -1 4 699.543 169.564
    2 -1 -4 665.79 150.65
    2 1 -4 821.935 174.833
    2 1 -4 1017.79 162.885
    2 1 -4 950.178 157.902
    2 -1 -4 804.771 161.376
    -2 1 4 1086.39 189.013
    -2 -1 4 619.72 158.18
    -2 -1 4 918.299 150.287
    2 -1 -4 725.009 170.851
    2 -1 -4 1073.53 204.289
    -2 1 4 926.344 190.058
    2 -1 -4 857.354 167.44
    2 -1 -4 887.657 155.829
    -2 1 4 799.78 169.54
    -2 -1 4 749.944 155.046
    2 1 -4 891.218 177.654
    -2 -1 4 971.887 198.154
    2 1 -4 657.405 151.813
    -2 1 4 921.64 175.301
    -2 1 4 916.258 186.499
    2 1 -3 4688.32 405.354
    -2 -1 3 4437.15 320.02
    -2 1 3 5306.57 464
    2 1 -3 4429.34 321.527
    -2 1 3 5415.7 363.205
    2 1 -3 4855.84 360.52
    -2 1 3 5552.97 350.898
    2 -1 -3 5070.74 383.385
    2 1 -3 4605.83 384.743
    -2 -1 3 5205.71 335.517
    -2 -1 3 4862.38 363.153
    -2 -1 3 4350.14 367.313
    -2 1 3 5520.1 413.251
    2 -1 -3 5097.72 361.895
    -2 -1 3 5089.14 344.76
    2 -1 -3 4700.69 443.821
    2 -1 -3 5587.58 352.91
    2 1 -3 4970.34 334.614
    -2 1 3 5031.46 379.617
    2 1 -3 4592.5 350.126
    2 -1 -3 5253.38 372.925
    -2 1 3 5239.45 350.744
    -2 -1 3 4800.11 384.239
    2 -1 -3 4808.3 375.023
    -2 1 3 5517.6 386.861
    -2 1 3 4602.14 360.909
    2 -1 -3 5705.2 323.664
    -2 -1 3 4412.89 333.775
    2 1 -3 4442.38 317.792
    2 -1 -3 5205.77 453.114
    -2 1 3 5507.63 310.201
    2 -1 -3 5725.02 354.012
    -2 1 2 4762.64 338.939
    -2 -1 2 4144.85 303.453
    2 1 -2 4061.02 306.275
    -2 -1 2 4181.01 277.626
    2 -1 -2 4422.38 315.594
    2 -1 -2 4557.67 326.851
    2 -1 -2 4304.88 327.385
    -2 -1 2 4101.74 298.463
    2 -1 -2 4303.66 438.649
    -2 1 2 4221.87 226.122
    -2 1 2 4573.95 314.355
    2 -1 -2 4572.12 242.751
    2 -1 -2 4575.83 233.327
    2 1 -2 4051.24 356.562
    2 -1 -2 4248.98 408.763
    2 1 -2 4063 348.472
    2 1 -2 4319.92 264.201
    -2 1 2 3827.75 382.676
    -2 -1 2 4024.21 351.869
    -2 -1 2 3808.81 343.386
    2 1 -2 4191.93 298.69
    2 -1 -2 4367.68 287.485
    -2 1 2 4276.69 292.006
    -2 1 2 4298.7 404.748
    2 1 -2 3919.87 300.292
    2 -1 -2 4482.9 311.122
    -2 -1 2 3359.82 283.236
    -2 1 2 4481.75 256.449
    2 1 -2 4117.26 299.268
    -2 1 2 4569.84 340.991
    -2 1 1 110278 2566.08
    -2 1 1 117739 2299.31
    -2 1 1 114316 2322.55
    -2 1 1 113684 2683.78
    2 1 -1 110968 2309.75
    -2 -1 1 106370 2278.26
    2 -1 -1 112754 2239.86
    2 1 -1 114976 2226.45
    2 1 -1 111610 2403.62
    -2 -1 1 109787 2212.06
    -2 -1 1 106730 2302.94
    2 1 -1 105229 2320.14
    -2 -1 1 108917 2403.75
    -2 -1 1 111284 2194.16
    -2 -1 1 108687 2441.41
    2 -1 -1 118079 2320.41
    2 -1 -1 112164 2304.18
    2 1 -1 111682 2173.89
    2 -1 -1 119080 2355.81
    2 -1 -1 115081 2219.12
    2 1 -1 109799 2472.21
    -2 1 1 120710 2233.59
    -2 1 1 115590 2279.19
    2 1 0 41420 1045.97
    -2 -1 0 39044.6 1059.97
    -2 1 0 43259.9 1025.64
    -2 -1 0 40223.7 1242.03
    2 1 0 39413.7 1122.02
    -2 -1 0 38807.2 1107.39
    2 -1 0 41672.3 1156.38
    2 1 0 40056.3 1142.57
    2 -1 0 41821.7 1035.12
    2 1 0 40491.2 1222.36
    2 -1 0 39919.4 916.394
    2 -1 0 42745.1 1053.12
    -2 1 0 41838 1069.35
    -2 1 0 41668.2 1047.87
    -2 -1 0 40678.2 954.752
    2 1 0 40577 968.411
    2 -1 0 42588.1 1039.67
    -2 1 0 42842.5 1137.87
    -2 1 0 39380.7 1131.44
    2 -1 0 39055.6 1040.59
    -2 -1 0 39212.1 1121.32
    -2 -1 0 40452.2 1196.67
    2 1 0 40522.9 1228.84
    -2 -1 -1 353321 6506.25
    -2 -1 -1 354586 6173.83
    2 -1 1 346431 6233.46
    2 -1 1 344132 5846.71
    -2 1 -1 340013 5908.83
    2 1 1 345777 5892.25
    2 1 1 360856 6474.28
    -2 1 -1 345964 6217.25
    2 1 1 348850 6211.94
    2 -1 1 343071 5914.63
    2 -1 1 339531 6027.58
    2 1 1 346988 6126.2
    2 -1 1 336169 5974.55
    -2 1 -1 355744 5826.5
    -2 1 -1 347412 6148.68
    -2 -1 -1 339595 5776
    -2 -1 -1 353325 6116.38
    -2 -1 -1 355603 6192.2
    2 1 1 351102 6102.39
    -2 -1 -1 339782 6230.56
    2 1 2 32360.1 1308.67
    -2 -1 -2 31335.9 838.739
    2 -1 2 31393.1 916.466
    -2 -1 -2 33045.7 1002.28
    2 -1 2 32213.1 970.005
    2 -1 2 32897.6 1042.47
    -2 -1 -2 31352.9 1320.7
    -2 -1 -2 31892.7 888.784
    -2 1 -2 32945.1 948.909
    2 1 2 31773.3 1086.74
    -2 -1 -2 32674 1071.67
    -2 1 -2 31276.5 854.494
    2 1 2 31830 788.614
    -2 1 -2 33128.3 1122.97
    -2 1 -2 31448.9 1105.5
    2 -1 2 31952.2 1120.32
    -2 -1 -2 31881.5 1131.28
    2 1 2 32472.2 1007.24
    -2 -1 -3 99705.3 2164.16
    2 1 3 97387.3 2373.27
    -2 -1 -3 97848.5 2387.27
    2 -1 3 101153 2049.73
    -2 1 -3 99169.7 2407.62
    2 -1 3 90261.5 2197.65
    -2 -1 -3 87876.2 2115.61
    2 -1 3 103864 2413.59
    2 1 3 95294.8 2755.08
    -2 -1 -3 94164.6 2544.79
    2 1 3 99059 2347.02
    -2 -1 -3 95639.6 2830.1
    -2 1 -3 95597.4 2025.82
    2 1 3 98261.7 2177.67
    -2 1 -3 102314 2196.71
    -2 1 -3 96274.5 2496.55
    -2 -1 -3 99217.6 2325.26
    2 -1 3 101572 2440.37
    -2 1 -4 26342.2 871.457
    2 1 4 28930.7 1046.82
    -2 1 -4 27820.4 1133.83
    2 -1 4 28953.2 1165.16
    2 -1 4 26809 745.447
    -2 -1 -4 29213.3 1235.15
    -2 1 -4 27196.8 930.755
    -2 1 -4 24637 1221.2
    2 1 4 26959.9 1060.87
    2 -1 4 30258.3 1230.22
    -2 -1 -4 27308.5 1449.77
    -2 -1 -4 29298.1 945.312
    2 1 4 27678.4 946.105
    2 1 4 28850.3 1401.66
    -2 -1 -4 25997.5 1020.54
    -2 -1 -4 29165.8 1090.64
    -2 1 -4 24318.8 961.439
    2 -1 4 27190 945.845
    -2 -1 -4 25978.9 1281.09
    -2 -1 -5 102157 2661.4
    -2 1 -5 111805 2478.09
    -2 1 -5 104592 2167.17
    -2 1 -5 107345 2722.65
    2 -1 5 101243 2132.89
    -2 -1 -5 109423 2328.88
    2 1 5 104392 3130.08
    2 1 5 108135 2361.54
    2 -1 5 117453 3034.81
    -2 -1 -5 106178 3352.89
    -2 -1 -5 106017 3043.44
    2 -1 5 104982 2733.98
    2 -1 5 87762.9 2279.78
    2 -1 5 110448 2328.4
    -2 1 -5 101752 2505.46
    2 1 5 108789 2858.84
    -2 -1 -5 110990 2610.66
    -2 1 -5 91753.5 2938.72
    2 1 5 104704 2343.18
    2 1 5 102177 2482.93
    2 1 6 15930.5 911.25
    2 -1 6 16228.7 947.676
    -2 -1 -6 18168.8 901.302
    2 -1 6 14981.2 610.587
    2 -1 6 16787.3 704.695
    2 -1 6 16199.8 948.674
    -2 -1 -6 16145.5 973.701
    -2 1 -6 15903.6 932.482
    -2 1 -6 15916.5 821.6
    2 1 6 16039 810.255
    -2 1 -6 16131.7 596.764
    -2 1 -6 16655.7 834.352
    2 1 6 16878.8 741.189
    -2 -1 -6 17900.7 725.462
    2 -1 6 16917.5 907.79
    2 1 6 17101.3 736.818
    2 1 6 16378.9 938.435
    2 -1 6 17314.7 1153.53
    2 1 6 16362.3 967.696
    -2 -1 -6 16806.4 1284.06
    -2 -1 -6 16780.5 869.072
    2 -1 6 16147.5 667.691
    -2 -1 -7 227272 4744.45
    -2 -1 -7 251257 4849.33
    2 -1 7 224735 4335.57
    2 -1 7 241948 5174.46
    2 1 7 234956 4694.8
    2 -1 7 237868 4968.81
    2 1 7 237029 4398.46
    2 -1 7 243421 4383.98
    -2 -1 -7 204878 5055.66
    -2 1 -7 232608 5006.23
    -2 -1 -7 247635 6035.2
    -2 1 -7 244446 4650.9
    -2 1 -7 227076 4106.25
    2 1 7 230831 4434.08
    2 1 7 227781 4990.01
    2 1 7 236802 5144.03
    2 1 7 235138 4949.3
    -2 -1 -7 245066 4344.92
    2 -1 7 206683 3876.72
    2 -1 7 242614 5731.69
    -2 1 -7 243851 4815.38
    2 -1 8 673.538 166.688
    2 1 8 589.328 216.704
    2 1 8 456.582 169.382
    -2 -1 -8 475.596 188.441
    -2 -1 -8 854.275 237.623
    -2 -1 -8 342.403 219.39
    2 1 8 472.169 146
    -2 1 -8 604.078 98.3876
    -2 -1 -8 552.065 161.185
    -2 1 -8 545.828 122.303
    2 -1 8 580.917 156.202
    -2 1 -8 674.256 230.971
    -2 -1 -8 610.336 351.908
    2 -1 8 581.459 355.888
    2 1 8 334.836 170.968
    2 1 8 630.836 159.674
    2 -1 8 114.348 233.895
    -2 1 -8 802.246 212.037
    2 1 8 561.073 205.637
    2 1 9 78651.5 2691.67
    2 1 9 78252.8 2100.43
    -2 1 -9 74574.5 1623.1
    -2 1 -9 81171.3 2139.12
    2 1 9 74726.7 2263.59
    -2 1 -9 81429.9 2582.64
    -2 1 -9 76570.6 1824.01
    2 -1 9 73016.9 2068.09
    -2 -1 -9 76988.8 2314.07
    2 1 9 79510.9 2546.26
    2 -1 9 73104.2 3114.5
    2 1 9 77813.4 2466.79
    -2 -1 -9 79603.1 1896.58
    -2 -1 -9 84003.8 3372.02
    2 -1 9 80030.9 2717.68
    -2 -1 -10 1591.14 525.264
    2 1 10 1048.42 300.655
    2 1 10 1479.25 382.206
    2 -1 10 1092.73 248.766
    -2 -1 -10 930.97 267.965
    -2 -1 -10 1256.01 205.559
    -2 1 -10 1242.9 164.638
    -2 1 -10 1152.78 190.111
    2 1 10 1016.86 248.243
    -2 1 -10 1188.9 226.339
    2 1 10 1251.09 318.668
    2 -1 10 1288.56 383.087
    2 -1 10 1440.49 366.104
    2 -1 10 1522.72 291.701
    -2 1 -10 1026.91 338.909
    -2 1 -11 53064.8 1513
    2 1 11 50559.2 2053.33
    -2 1 -11 50750.8 1333.97
    -2 -1 -11 52470.6 1829.83
    -2 -1 -11 55028.8 2875.92
    2 -1 11 50101.7 2277.07
    2 -1 11 53106.9 2819.13
    2 -1 11 51869.4 1800.17
    -2 1 -11 55509 1733.46
    -2 -1 -11 53638.1 1433.89
    2 1 11 53017 2137.08
    -2 -1 -11 52396.6 1964.94
    2 1 11 51391.2 2296.56
    -2 1 -11 54845.4 2377.84
    -2 1 -11 53797.1 2194.34
    2 -1 11 53960.6 1793.97
    -2 1 -12 148.652 139.762
    2 -1 12 37.1461 309.555
    -2 1 -12 31.1462 131.612
    2 1 12 226.591 251.967
    -2 1 -12 68.3586 75.9177
    2 -1 12 72.4022 380.98
    -2 -1 -12 98.0818 173.608
    2 1 12 -60.4584 344.198
    -2 1 -12 28.7953 193.655
    -2 -1 -12 -170.265 442.599
    -2 1 -12 481.146 384.979
    -2 -1 -12 29.6432 84.4507
    2 -1 12 -0.56557 175.309
    2 1 12 228.298 206.998
    2 -1 12 258.724 178.255
    2 -1 13 94809.5 2668.21
    2 1 13 94375.7 3461.96
    -2 -1 -13 99995.5 4183.2
    -2 1 -13 96125.8 3553.58
    2 -1 13 96362.6 3487.31
    2 1 13 98034.4 3143.4
    -2 -1 -13 96336.8 3006.74
    2 -1 13 97898.6 2808.9
    -2 1 -13 90105.2 2481.51
    -2 1 -13 94266.5 2319.95
    -2 1 -13 95500.8 3232.84
    2 -1 13 107055 4345.45
    2 1 13 94950.8 3184.55
    2 -1 14 529.433 343.91
    -2 -1 -14 -449.951 598.685
    -2 1 -14 -86.0298 127.517
    -2 1 -14 396.02 277.757
    2 1 14 14.3318 250.592
    2 1 14 36.8406 282.585
    2 -1 14 146.536 209.891
    2 -1 14 -368.358 493.533
    -2 -1 -14 -58.7767 193.099
    2 1 14 -37.4274 278.609
    -2 1 -14 309.688 333.482
    2 -1 14 110.628 189.221
    -2 -1 -15 3692.43 844.654
    2 -1 15 4931.73 570.644
    2 1 15 4108.85 660.034
    2 -1 15 4827.14 624.25
    -2 1 -15 4166.62 739.068
    -2 -1 -15 3733.13 636.41
    2 1 15 4671.28 794.68
    2 1 15 4364.68 656.387
    2 -1 15 4739.32 791.974
    -2 1 -15 3242.7 728.82
    2 -1 15 4534.39 924.583
    2 -1 16 1007.99 365.428
    -2 -1 -16 214.92 496.643
    -2 1 -16 943.493 476.87
    2 1 16 -66.2157 378.264
    -2 -1 -16 633.261 321.696
    2 1 16 1342.66 470.939
    -2 -1 -16 588.992 534.676
    2 -1 16 297.938 337.467
    2 -1 16 216.381 475.736
    2 1 16 1099.85 426.632
    -2 1 -16 1081.28 436.839
    -2 -1 -17 29027.6 2558.73
    2 1 17 32695.7 1907.67
    2 1 17 32653.7 2249.47
    -2 -1 -17 31602.2 1873.08
    2 -1 17 40964 2821.4
    -2 1 -17 33130.7 2056.1
    2 -1 17 32798 2253.59
    2 1 17 33204.6 1991.83
    -2 1 -17 32114.8 2356.7
    -2 -1 -17 31330.5 2654.54
    2 -1 17 35995 1882.86
    2 -1 18 2481.9 923.116
    -2 1 -18 2836.05 819.379
    -2 -1 -18 2782.9 998.403
    -2 1 -18 2332.24 631.421
    -2 -1 -18 1476.49 449.189
    2 1 18 2146.71 605.708
    2 -1 18 2152.19 642.039
    2 1 18 1892.32 634.251
    -2 -1 -18 827.435 548.742
    2 -1 19 58048.8 3236.89
    -2 -1 -19 61914.6 3888.43
    2 -1 19 72432.6 3908.38
    2 1 19 56032.6 2832.3
    -2 1 -19 57713 3474.99
    -2 1 -19 60080.8 2993.72
    -2 -1 -19 58333.5 3763.66
    2 1 19 57199.3 3220.56
    2 -1 20 570.704 743.304
    -2 1 -20 322.163 317.12
    -2 -1 -20 374.853 569.358
    2 1 20 328.287 370.208
    -2 -1 -20 1009.95 704.469
    2 -1 20 -23.9116 431.368
    2 1 20 -393.776 632.44
    -2 1 -20 -112.918 428.97
    -2 1 -21 7081.66 1120.13
    2 -2 -23 2165.35 983.341
    -2 2 23 -96.9555 380.459
    -2 -2 22 30386.2 2416.1
    2 -2 -22 28056.6 2501.1
    2 -2 -22 30276.6 3160.36
    -2 2 22 27723.9 2302.32
    2 2 -22 26964.5 2562.83
    -2 -2 22 31801 2891.44
    2 2 -22 26610.4 2093.42
    -2 2 22 28820.3 2223.59
    -2 -2 21 5333.15 1312.65
    2 2 -21 5013.22 1178.01
    -2 2 21 4463.87 866.688
    2 -2 -21 5786.48 1178.69
    -2 -2 21 4312.15 997.275
    -2 2 21 3586.42 806.851
    2 -2 -21 4146.69 1195.54
    2 2 -21 4123.19 814.949
    2 2 -20 29793.1 2488.53
    2 -2 -20 25638.4 2175.38
    2 -2 -20 30058.7 1997.16
    -2 -2 20 34372.6 2912.82
    2 -2 -20 27332.6 2346.9
    2 -2 -20 28394.4 2928.29
    -2 -2 20 30312.5 2241.56
    -2 2 20 30259.9 2246.79
    -2 2 20 28273.6 2074.71
    2 2 -20 28659.4 2024.7
    -2 2 19 1675.94 583.975
    2 -2 -19 930.724 460.587
    2 2 -19 2743.34 806.914
    -2 -2 19 2233.07 638.349
    2 2 -19 1928.48 524.871
    2 -2 -19 2331.57 530.467
    -2 -2 19 1920.85 689.951
    2 -2 -19 2274.34 683.089
    -2 2 19 3163.32 681.216
    2 -2 -19 2192.99 859.936
    -2 -2 18 -352.608 676.11
    2 -2 -18 -460.038 459.461
    -2 2 18 -223.281 355.236
    -2 -2 18 253.942 357.991
    2 2 -18 -338.662 432.673
    2 2 -18 -103.297 287.828
    2 -2 -18 -213.648 472.533
    2 -2 -18 171.804 495.795
    2 -2 -18 -452.611 611.453
    -2 2 18 -374.194 485.004
    2 -2 -17 431.223 497.221
    2 2 -17 295.129 283.884
    2 -2 -17 753.209 373.091
    2 2 -17 322.99 315.762
    2 -2 -17 3.62074 328.411
    -2 2 17 -401.397 408.111
    -2 -2 17 276.756 359.205
    2 -2 -17 130.862 250.647
    2 2 -17 301.825 264.981
    -2 2 17 306.578 303.884
    2 -2 -16 55953.9 2516.25
    2 -2 -16 51488.3 1801.66
    -2 2 16 55206.6 2649.38
    2 2 -16 53795.6 2533.24
    2 -2 -16 50187.1 3591.97
    2 -2 -16 57674.4 2902.08
    2 -2 -16 52542.4 2890.03
    -2 -2 16 49816.4 3232.19
    2 2 -16 54710.5 2179.73
    -2 -2 16 57180.8 2690.74
    -2 2 16 54430.7 2591.82
    2 2 -16 52991.5 2405.78
    2 -2 -15 1593.54 686.377
    -2 -2 15 1444.49 514.588
    2 -2 -15 1151.34 476.172
    2 -2 -15 1722.14 303.701
    2 -2 -15 1873.84 590.441
    -2 2 15 1227.6 416.227
    2 2 -15 1565.67 404.004
    2 -2 -15 1605.61 431.486
    -2 -2 15 1622.22 501.71
    2 2 -15 1448.49 438.901
    -2 2 15 1599.66 467.413
    -2 -2 14 85165.4 3021.89
    2 2 -14 89363.4 3175.33
    2 -2 -14 88520 2332.58
    -2 2 14 92267.4 3260.39
    -2 -2 14 84875 4001.44
    2 -2 -14 93180 3172.8
    -2 2 14 84868.7 3184.56
    2 -2 -14 85625.6 4452.5
    2 2 -14 83947.3 2567.04
    2 2 -14 87998.8 2979.2
    -2 -2 14 86284 3212.39
    2 -2 -14 86060.5 3530.97
    2 -2 -14 95118.6 3570.67
    -2 -2 13 4826.32 900.07
    2 2 -13 4178 497.706
    2 -2 -13 5526.26 835.589
    -2 2 13 4426.97 641.375
    2 2 -13 5293.41 696.21
    2 -2 -13 6069.68 729.471
    2 -2 -13 4136.88 926.007
    2 -2 -13 5185.23 446.287
    -2 2 13 5790.84 750.155
    -2 -2 13 5188.54 719.985
    2 -2 -13 4756.64 731.033
    -2 -2 13 4735.78 638.792
    2 2 -13 4349.41 584.189
    -2 -2 12 275.281 234.606
    2 -2 -12 457.038 136.094
    2 -2 -12 257.938 208.211
    2 2 -12 276.674 224.071
    -2 -2 12 -7.46383 232.969
    2 2 -12 587.003 237.237
    -2 -2 12 483.401 407.989
    2 -2 -12 -63.2309 552.304
    -2 2 12 -54.8549 271.886
    2 2 -12 215.82 160.237
    2 -2 -12 161.815 205.674
    2 2 -12 252.558 83.1131
    -2 2 12 294.269 232.855
    2 -2 -12 256.19 216.068
    2 2 -11 36.253 80.5473
    2 -2 -11 -18.0879 180.393
    -2 -2 11 7.12221 299.201
    2 -2 -11 101.223 112.987
    2 -2 -11 -65.5548 166.478
    2 2 -11 100.7 148.934
    -2 2 11 142.601 221.536
    2 -2 -11 -336.895 463.64
    -2 2 11 220.621 224.268
    -2 -2 11 -88.076 190.435
    2 -2 -11 10.1049 192.822
    2 2 -11 58.5585 193.12
    2 2 -11 -103.815 198.036
    -2 2 11 37.7718 138.616
    -2 -2 11 94.4473 179.067
    -2 2 10 94715.2 2564.35
    2 2 -10 93667.8 2084.81
    2 -2 -10 81094.3 3636.92
    -2 -2 10 90655.9 2090.41
    2 2 -10 78128.9 2464.47
    2 -2 -10 93325.1 3101.84
    -2 -2 10 92815.9 2856.78
    2 2 -10 91266 2899.62
    -2 -2 10 92177.2 2766.38
    -2 -2 10 99728.1 3339.45
    2 -2 -10 95507.8 2042.63
    2 -2 -10 92763.3 2669.9
    2 -2 -10 95539.5 3110.24
    2 2 -10 93186.9 2625.21
    -2 2 10 93512.4 2859.62
    -2 2 10 95571 3086.06
    -2 2 10 95432.4 3001.48
    2 -2 -10 95423 2901.89
    2 -2 -9 3733.3 261.809
    -2 -2 9 3614.19 477.342
    -2 -2 9 2865.27 349.632
    -2 2 9 3753.44 423.514
    2 -2 -9 3541.92 499.87
    2 2 -9 3038.82 381.268
    -2 -2 9 3382.71 291.764
    -2 2 9 3340.21 529.589
    2 -2 -9 3189.02 493.686
    2 -2 -9 3032.25 634.555
    -2 2 9 4267.15 521.123
    -2 -2 9 3756.7 602.11
    2 -2 -9 3438.91 439.222
    2 -2 -9 3489.81 518.31
    -2 -2 9 3404.51 473.143
    2 2 -9 3361.31 317.671
    2 2 -9 3556.46 494.295
    2 2 -9 2414.37 344.598
    -2 2 9 3645.33 494.561
    -2 -2 8 341278 7097.83
    2 -2 -8 331203 7786.9
    2 2 -8 343160 6175
    -2 2 8 354453 7218.59
    2 -2 -8 340479 6739.92
    -2 -2 8 342576 6288.06
    2 -2 -8 347256 7182.86
    2 2 -8 352682 6685.61
    -2 -2 8 343076 6022.68
    -2 -2 8 335192 6795.6
    -2 2 8 340843 7174.93
    2 2 -8 335529 6633.59
    -2 2 8 350276 7041.47
    2 -2 -8 334348 6908.23
    -2 -2 8 334944 6757.37
    2 2 -8 343898 7010.58
    2 -2 -8 335473 5738.13
    2 -2 -8 337113 7016.07
    -2 2 8 341197 6486.29
    2 2 -8 335445 6454.73
    -2 2 8 330364 6762.08
    -2 -2 7 32182.3 1311.21
    2 -2 -7 32297 1350.69
    2 -2 -7 33643.2 1358.68
    2 -2 -7 33007.5 1448.61
    2 -2 -7 32866.2 1683.47
    2 2 -7 32369.4 1083.52
    2 2 -7 32315.7 1390.12
    2 -2 -7 31086.3 1449.1
    -2 2 7 32871.2 1514.17
    -2 -2 7 34538 1454.57
    2 -2 -7 32108.3 1408.96
    2 2 -7 33503.3 1447.18
    -2 -2 7 32188 1060.68
    2 2 -7 32905.1 1339.39
    2 2 -7 30898.7 1127.14
    2 2 -7 30654.5 757.776
    2 -2 -7 32386.1 1405.6
    2 -2 -7 34149 1368.82
    -2 2 7 33043.4 1194.66
    -2 2 7 33010.2 1544.58
    2 2 -7 33500.4 1250.01
    -2 2 7 32059.1 1480.79
    -2 -2 7 33109.9 1342.48
    -2 2 7 32691.8 1320.72
    -2 -2 7 31848.3 983.427
    -2 2 7 33149.1 1424.58
    2 -2 -6 22226.9 1008.65
    -2 2 6 22299.5 1110.45
    2 -2 -6 20998.8 1070.01
    -2 -2 6 22731.6 1094.58
    -2 -2 6 20368.8 653.478
    -2 -2 6 21715.9 826.365
    2 2 -6 23852.9 956.363
    2 2 -6 22626.8 1022.32
    -2 2 6 20079 905.092
    -2 2 6 21213 970.132
    2 2 -6 20655.5 816.503
    2 2 -6 23285.6 885.938
    -2 2 6 21093.6 1074.14
    2 -2 -6 21133.1 1204.14
    2 -2 -6 20807.6 1099.02
    -2 2 6 22936 1084.5
    -2 -2 6 23187.5 1016.39
    2 -2 -6 21536.1 1075.85
    2 2 -6 22821.9 652.583
    -2 2 6 19964.4 1168.23
    -2 -2 6 21464.3 1024.75
    2 -2 -6 20737 1088.22
    2 2 -6 21860.1 1104.93
    2 2 -6 23689.7 1130.25
    2 2 -6 21936.2 1072.73
    -2 -2 6 22431 828.823
    2 -2 -6 21149.6 1135.29
    2 -2 -6 21527.9 1105.99
    2 -2 -6 22326.2 1331.49
    -2 2 6 20392.7 1144.05
    2 -2 -5 2380.8 422.913
    -2 2 5 2919.63 369.884
    -2 2 5 3407.69 399.465
    2 2 -5 2264.86 344.312
    2 -2 -5 3034.14 383.828
    2 2 -5 2724.08 301.902
    -2 2 5 2954.06 439.004
    2 -2 -5 2456.67 357.271
    2 -2 -5 2553.09 357.311
    2 2 -5 3179.11 327.096
    -2 2 5 2560.64 347.913
    2 -2 -5 3175.43 395.044
    2 2 -5 2685.21 371.156
    -2 -2 5 2398.8 255.6
    2 2 -5 2408.3 336.716
    -2 -2 5 2452.58 293.165
    -2 -2 5 2662.3 353.422
    2 2 -5 2986.45 230.225
    -2 -2 5 2878.26 241.977
    -2 -2 5 2928.84 377.318
    2 -2 -5 2699.1 322.201
    2 -2 -5 2634.3 388.262
    -2 -2 5 2227.08 275.141
    2 -2 -5 3242.56 439.193
    -2 2 5 2800.44 315.849
    -2 2 5 2569.35 320.52
    -2 2 5 2742.43 388.797
    2 2 -5 2913.11 336.423
    2 -2 -4 138624 3273.09
    2 -2 -4 140865 3186.01
    2 2 -4 144411 3019.43
    2 -2 -4 140711 2526.21
    -2 2 4 144969 3345.18
    2 -2 -4 135237 3189.26
    2 2 -4 139415 3243.21
    -2 -2 4 145225 2975.76
    2 -2 -4 145925 3315.44
    -2 2 4 137887 3545.26
    -2 2 4 145281 2983.91
    -2 2 4 142405 3205.56
    -2 -2 4 137880 3201.71
    -2 -2 4 136317 2954.98
    2 2 -4 140871 3043.56
    2 2 -4 137642 3274.63
    2 2 -4 143261 2789.02
    -2 -2 4 141169 3122.54
    2 -2 -4 133794 3518.69
    -2 2 4 143345 3288.2
    2 2 -4 140260 2996.72
    -2 -2 4 140355 2730.2
    2 -2 -4 140529 3721.83
    2 -2 -4 140810 3221.45
    2 -2 -4 142619 3003.22
    -2 2 4 146750 3273.73
    2 2 -4 132643 3127.94
    -2 -2 4 139564 3186.94
    -2 2 4 138704 3240.05
    2 2 -3 16283.4 683.741
    -2 -2 3 16523.2 742.867
    -2 2 3 17974.4 856.639
    2 2 -3 16181.2 769.861
    2 -2 -3 17691 834.958
    2 -2 -3 17187.3 782.671
    -2 2 3 17453.6 819.211
    2 -2 -3 16403.6 1030.83
    2 2 -3 15934 865.349
    -2 -2 3 16661.8 805.694
    2 2 -3 17132.1 776.326
    2 -2 -3 16849.1 561.464
    -2 -2 3 14939.9 650.162
    2 -2 -3 17318.4 833.58
    -2 2 3 17994.9 804.104
    -2 -2 3 17205.1 651.409
    2 -2 -3 16746.8 853.787
    -2 2 3 16178 974.448
    -2 -2 3 17626.5 784.882
    2 2 -3 17115.8 755.693
    2 -2 -3 18165.9 845.153
    -2 2 3 16550.6 818.49
    -2 -2 3 16128.8 838.606
    -2 2 3 16337.7 918.985
    2 -2 -3 16719.2 686.764
    -2 2 3 16660.2 668.516
    2 2 -3 16119.7 669.139
    2 -2 -2 321822 6158.01
    -2 -2 2 327000 6316.13
    2 2 -2 335618 6110.94
    -2 -2 2 334678 6058.21
    2 -2 -2 329641 5737.94
    -2 2 2 327658 6444.01
    2 -2 -2 322418 5933.5
    -2 2 2 321637 5708.12
    2 2 -2 328980 5770.27
    -2 2 2 315350 5906.94
    2 -2 -2 342993 6063.18
    2 2 -2 328730 6297.25
    2 2 -2 334107 5946.55
    -2 -2 2 332344 6090.15
    -2 2 2 327848 6153.3
    -2 -2 2 310550 5877.26
    -2 2 2 324616 6580.86
    2 -2 -2 314203 6098.35
    -2 2 2 349180 6164.6
    2 -2 -2 322902 6052.66
    -2 2 2 324632 6051.75
    2 2 -2 340061 6066.44
    2 -2 -2 324994 5760.04
    -2 -2 2 322817 6049.9
    2 2 -1 27430.6 1047.69
    -2 -2 1 28177.7 1159.08
    2 2 -1 26256.9 977.998
    -2 2 1 25965 895.776
    -2 -2 1 26877.6 1021.69
    -2 2 1 28495.7 998.065
    2 2 -1 25748.6 845.56
    2 2 -1 26783.5 1129.99
    2 -2 -1 25793.3 998.782
    -2 2 1 28032.5 883.593
    -2 2 1 27256.3 1067.49
    -2 -2 1 27028.7 1018.92
    2 -2 -1 29073 930.389
    2 -2 -1 28213.9 967.687
    2 -2 -1 27798.6 928.458
    2 -2 -1 26606 1031.58
    -2 2 1 28818.9 1031.42
    -2 -2 1 27233.3 980.021
    -2 -2 1 27918.7 1021.66
    2 2 -1 26466.9 990.805
    -2 -2 0 1959.72 270.968
    2 -2 0 1611.39 229.85
    2 2 0 1662.88 250.791
    2 -2 0 1436.98 199.822
    -2 2 0 1440.65 216.699
    2 -2 0 1468.8 176.416
    -2 -2 0 1690.42 306.106
    2 2 0 1618.37 243.281
    -2 -2 0 1533.77 242.769
    2 2 0 2012.28 259.512
    2 2 0 1575.42 276.597
    2 -2 0 1249.48 222.973
    -2 2 0 1556.91 206.96
    2 2 0 1483.36 160.618
    -2 -2 0 1356.23 224.546
    -2 2 0 1694.54 177.846
    -2 2 0 1730.05 271.226
    2 2 0 1377.22 241.127
    -2 2 -1 9187.65 637.276
    2 2 1 9809.33 596.854
    -2 -2 -1 9149.12 601.435
    2 -2 1 10121 589.315
    -2 -2 -1 9247.33 699.101
    -2 -2 -1 8972 574.955
    -2 2 -1 9392.92 498.955
    2 2 1 9620.66 612.78
    2 2 1 9110.26 345.36
    2 -2 1 9398.42 453.749
    -2 2 -1 9391.77 576.373
    2 -2 1 9574.42 585.94
    2 2 1 9707.03 691.66
    -2 2 -1 9339.1 344.796
    -2 -2 -1 9336.06 600.423
    2 2 1 9220.47 593.457
    -2 -2 -2 15521.7 800.178
    -2 2 -2 14786.5 612.792
    2 -2 2 15509.9 557.829
    2 -2 2 15422.5 485.135
    -2 -2 -2 14182.7 932.713
    2 2 2 14647.3 815.671
    -2 2 -2 15563.1 799.275
    -2 -2 -2 15129 768.565
    -2 -2 -2 13918.3 799.231
    2 2 2 13961.9 685.675
    2 -2 2 15152.8 798.383
    -2 2 -2 15651.7 846.333
    2 2 2 14535.8 783.026
    2 2 2 14295.4 913.802
    -2 2 -2 15609.3 519.942
    2 -2 2 14937.4 768.385
    2 2 2 13818.8 754.521
    2 2 3 2032.94 291.078
    2 -2 3 1563.02 182.011
    -2 -2 -3 1803.04 387.078
    2 2 3 1693.36 331.692
    -2 2 -3 1542.47 315.958
    2 2 3 2051.89 339.91
    2 -2 3 1640.98 293.588
    -2 2 -3 1893.13 204.033
    2 2 3 2178.84 271.216
    2 2 3 1657.72 284.167
    2 -2 3 1879.41 313.574
    -2 -2 -3 2187.83 321.876
    -2 -2 -3 2154.58 346.071
    -2 -2 -3 2324.92 297.184
    2 -2 3 1874.09 218.542
    -2 2 -3 2034.66 311.747
    2 2 3 1973.32 318.656
    2 -2 3 1762.67 168.706
    -2 -2 -4 425250 7642.33
    2 -2 4 423052 7951.41
    2 2 4 424059 7961.61
    2 2 4 429360 8001.16
    2 2 4 443104 8025.1
    -2 -2 -4 431753 7854.23
    2 2 4 424277 7467.09
    -2 2 -4 411586 7882.21
    2 2 4 416867 7698.35
    -2 -2 -4 427196 7860.87
    -2 -2 -4 400885 8610.15
    2 -2 4 434628 7233.75
    -2 2 -4 417363 7296.92
    2 2 4 421355 8579.43
    -2 2 -4 421247 8134.14
    -2 -2 -4 416471 8131.76
    2 -2 4 421520 7829.69
    2 2 5 152.294 121.779
    -2 -2 -5 138.58 177.674
    -2 -2 -5 470.534 196.071
    2 2 5 162.586 126.795
    2 -2 5 125.361 87.4723
    -2 2 -5 233.572 139.771
    2 2 5 322.596 112.521
    -2 -2 -5 349.327 306.938
    2 2 5 -45.4957 163.538
    -2 -2 -5 307.23 157.944
    2 -2 5 151.802 173.103
    -2 -2 -5 370.18 158.425
    -2 2 -5 309.102 192.818
    -2 -2 -6 26900.3 1501.73
    2 2 6 26524.2 1040.32
    -2 2 -6 27217.8 1089.87
    2 2 6 27757.8 1097.17
    -2 -2 -6 22452.9 638.306
    -2 -2 -6 27112.6 1754.19
    -2 2 -6 25853.6 1277.3
    2 2 6 25953.1 1331.61
    2 2 6 26134.1 1290.44
    2 -2 6 26471.9 1242.72
    2 -2 6 25294.7 1286.38
    -2 -2 -6 26521.1 1335.66
    2 2 6 27253.6 1165.93
    2 2 6 27027.6 1263.79
    2 2 6 28053.3 1162.71
    2 -2 6 27086.2 945.347
    -2 -2 -6 27546.2 1098.18
    2 2 7 8107.32 618.223
    2 -2 7 8351.52 632.051
    2 2 7 8590.99 756.802
    -2 2 -7 8091.35 617.821
    2 2 7 8965.61 794.089
    -2 -2 -7 9402.59 1091.64
    -2 -2 -7 9393.21 624.59
    2 2 7 8907.13 752.679
    -2 -2 -7 8362.5 894.146
    -2 2 -7 8572.19 756.324
    2 -2 7 10101 864.226
    2 -2 7 8702.14 752.147
    -2 -2 -7 8719.09 816.286
    2 -2 7 9171.62 491.803
    2 2 7 8200.61 635.254
    2 2 7 8702.26 580.798
    -2 -2 -7 7959.99 376.466
    -2 -2 -8 89576.8 3358.09
    -2 -2 -8 93998.2 2412.44
    2 2 8 89618.4 2849.11
    2 2 8 91665 2559.88
    2 2 8 93560 2397.46
    2 -2 8 92308.8 2629.28
    -2 2 -8 92482.3 2873.59
    -2 -2 -8 92291.5 3131.11
    2 -2 8 97786.4 2108.09
    2 2 8 91063.3 2937.49
    -2 -2 -8 97325.5 3843.31
    -2 2 -8 91193.6 2017.99
    2 -2 8 93179.5 2877.54
    2 -2 8 98879 3156.99
    -2 -2 -8 86362.2 1960.13
    2 2 8 96039.2 2912.07
    2 2 9 9209.22 850.396
    2 -2 9 10146.9 523.811
    -2 -2 -9 11098.9 1158.92
    2 2 9 9981.32 886.185
    2 -2 9 9515.46 845.416
    -2 -2 -9 10735 535.029
    -2 -2 -9 10650.9 675.76
    -2 2 -9 10673.7 908.462
    -2 -2 -9 10562 1285.58
    2 -2 9 11593.5 1094.83
    2 2 9 9614.69 659.178
    2 2 9 10505.6 904.494
    2 -2 9 8464.98 347.171
    -2 2 -9 9351.85 496.569
    2 2 10 155828 3609.38
    -2 -2 -10 150820 3216.92
    -2 -2 -10 164070 3543.16
    -2 2 -10 149964 2928.72
    2 2 10 159870 4273.33
    2 -2 10 159386 4801.17
    -2 -2 -10 168434 5689.47
    2 2 10 156678 4299.75
    2 2 10 157868 4327.1
    -2 -2 -10 141729 5016.77
    -2 2 -10 147088 3084.04
    2 -2 10 162728 4366.29
    -2 2 -10 162107 4312.33
    2 2 11 473.953 248.063
    2 2 11 356.098 248.604
    2 -2 11 185.814 296.661
    -2 -2 -11 454.529 153.293
    -2 2 -11 551.321 157.385
    2 2 11 424.873 184.651
    -2 -2 -11 653.564 382.14
    -2 2 -11 311.866 267.118
    -2 -2 -11 1408.17 585.799
    2 2 11 634.916 240.552
    2 -2 11 288.103 258.136
    -2 2 -11 539.713 115.048
    -2 -2 -11 486.944 161.336
    2 -2 11 697.767 208.521
    2 2 12 14257.1 1154.53
    -2 -2 -12 11340.6 714.203
    -2 -2 -12 13242.2 775.129
    2 -2 12 9494.49 1185.93
    -2 2 -12 10545 569.007
    -2 2 -12 13085.9 1135.81
    -2 2 -12 12430.7 544.951
    2 -2 12 13344 1174.87
    2 2 12 13500 1144.1
    -2 -2 -12 9655.16 1245.1
    2 2 12 13872.3 1199.64
    -2 -2 -12 15012.5 1677.55
    2 -2 12 14108.2 778.991
    2 -2 13 18.3115 129.564
    -2 2 -13 -330.148 352.435
    -2 2 -13 -1.26095 72.4758
    2 2 13 -92.3609 283.027
    -2 -2 -13 20.3874 518.283
    2 2 13 328.896 292.214
    2 -2 13 -890.332 626.777
    -2 -2 -13 -20.7557 409.93
    -2 -2 -13 -111.263 148.814
    2 2 13 -86.3752 281.284
    2 -2 13 -91.7221 278.687
    -2 -2 -14 27894.8 2313.92
    -2 -2 -14 34369.1 2743.03
    2 -2 14 31612 1986.85
    2 -2 14 30154.4 2299.01
    -2 2 -14 33221.4 1934.11
    2 2 14 35044.6 1953.05
    2 2 14 33770.7 1942.97
    2 2 14 32462.6 2009.3
    -2 2 -15 2521.86 691.213
    2 2 15 1476.29 482.381
    2 2 15 1202.62 484.879
    2 -2 15 903.541 551.507
    -2 2 -15 1647.27 506.259
    -2 -2 -15 1091.6 583.543
    2 -2 15 676.273 405.075
    2 2 15 2193.32 569.587
    -2 -2 -15 1652.94 746.344
    -2 -2 -16 87598.8 4548.06
    2 2 16 101566 3751.88
    -2 2 -16 103917 3867.44
    2 2 16 101799 4019.67
    2 -2 16 110712 4853.01
    -2 -2 -16 112250 5302.23
    2 -2 16 104226 4035.03
    -2 2 -16 106527 4281.3
    2 2 16 95150.8 3703.81
    2 2 17 4179.07 784.862
    -2 -2 -17 5385.79 1286.08
    2 2 17 4399.59 772.137
    -2 2 -17 3791.67 784.623
    2 2 17 4431.51 895.033
    2 -2 17 4232.77 1020.33
    2 -2 17 3051.16 706.979
    -2 -2 -17 2244.15 795.273
    -2 2 -17 3332.58 872.638
    2 2 18 11920 1388.75
    2 -2 18 14185.6 1753.07
    -2 -2 -18 13114.4 1886.32
    -2 -2 -18 11260.1 1674.01
    -2 2 -18 11941.4 1497.33
    -2 2 -18 11101.9 1289.93
    2 2 18 11043 1212.18
    2 -2 18 9823.62 1316.32
    2 2 18 11619.1 1269.55
    -2 2 -19 553.975 532.242
    2 2 19 -371.449 608.224
    -2 -2 -19 -160.468 599.775
    -2 -2 -19 413.878 527.708
    2 -2 19 -793.616 620.766
    2 -2 19 242.256 648.747
    -2 2 -19 696.423 491.411
    2 2 19 548.741 427.546
    2 -2 20 10884.8 1682.43
    2 2 20 10852.5 1453.26
    2 -2 20 8162.88 1305.24
    -2 2 -20 8241.47 1198.41
    -2 -2 -20 6570.18 1346.67
    -2 2 -20 9032.33 1493.07
    2 2 20 7608.89 1110.99
    -2 -2 -20 8534.86 1645.56
    -2 2 -21 1598.97 657.557
    2 2 21 2022.49 638.336
    -2 2 -22 26488.3 2211.76
    2 2 22 28001.6 2227.03
    2 3 -23 16143.8 1733.78
    2 3 -22 1743.8 687.424
    -2 3 22 1478.2 595.988
    2 -3 -22 872.978 653.824
    -2 -3 22 1089.32 850.817
    -2 3 22 1458.85 533.037
    2 -3 -22 1446.87 1100.36
    -2 -3 22 1493.45 638.901
    -2 3 21 -824.384 593.268
    -2 -3 21 -337.815 506.764
    2 -3 -21 435.644 568.57
    2 -3 -21 42.3519 590.519
    2 3 -21 -470.241 432.34
    -2 3 21 165.852 362.066
    -2 -3 21 -203.073 761.562
    2 -3 -20 1656.32 717.524
    -2 -3 20 951.95 589.883
    -2 3 20 1164.39 495.405
    2 -3 -20 346.869 423.544
    -2 3 20 -40.6381 459.848
    -2 -3 20 708.508 535.885
    2 -3 -20 1274.72 895.566
    2 3 -20 978.278 496.871
    -2 -3 19 39956.7 3222.32
    2 3 -19 42874.4 2532.5
    2 -3 -19 38398.7 2672.15
    -2 -3 19 43159 2620.39
    -2 3 19 38777.6 2451.11
    -2 3 19 41521.9 2549.72
    2 -3 -19 40662 3655.88
    2 -3 -19 39642.2 2798.62
    2 -3 -18 9979.25 1368.92
    -2 3 18 8551.37 1127.58
    -2 -3 18 5786.28 1230.16
    2 -3 -18 9112.28 1672.96
    -2 -3 18 7992.17 1102.24
    2 -3 -18 7797.21 1176.19
    -2 3 18 7974.69 1082.55
    2 3 -18 8318.91 1099.4
    2 -3 -17 39435.7 3378.13
    2 -3 -17 42798.9 2637.4
    2 3 -17 40801.9 2342.17
    -2 3 17 39493.1 2326.23
    -2 3 17 40388 2378.86
    -2 -3 17 39184.8 2330.69
    -2 -3 17 39624.9 2976.39
    2 -3 -17 43432.5 2741.06
    2 -3 -16 243.505 271.659
    2 -3 -16 894.288 546.853
    2 -3 -16 681.529 467.985
    2 3 -16 447.116 301.193
    -2 3 16 1205.24 403.156
    -2 -3 16 412.247 307.633
    2 -3 -16 331.816 349.485
    -2 3 16 488.523 325.746
    -2 -3 16 302.32 341.145
    -2 -3 16 -71.6013 489.342
    -2 -3 15 800.393 389.07
    -2 -3 15 319.668 298.423
    -2 -3 15 1182.88 570.047
    -2 3 15 58.4307 340.584
    2 -3 -15 441.878 328.622
    2 3 -15 645.744 283.551
    2 -3 -15 590.185 360.712
    2 -3 -15 -535.498 661.053
    -2 3 15 733.449 345.099
    2 -3 -15 458.475 324.269
    2 3 -15 499.905 211.006
    -2 3 14 462.393 312.62
    -2 -3 14 655.95 335.03
    2 -3 -14 1263.27 513.792
    -2 -3 14 1534.63 627.111
    2 3 -14 449.545 297.546
    2 -3 -14 858.722 504.05
    2 -3 -14 773.02 293.166
    -2 -3 14 862.774 354.555
    2 3 -14 920.883 287.295
    2 -3 -14 440.688 343.833
    -2 3 14 1003.95 373.584
    -2 -3 13 73204 2670.84
    2 3 -13 71526.1 2418.47
    2 -3 -13 75550.5 2900.41
    -2 -3 13 68056.6 2701.61
    -2 -3 13 78399.7 3360.05
    -2 3 13 72852.5 2934.98
    2 3 -13 72809 2893.17
    2 -3 -13 70419.1 3894.65
    2 3 -13 67082.3 1744.19
    -2 3 13 76655 2830.81
    2 -3 -13 77659.1 3213.86
    2 -3 -13 74492.6 3117.19
    -2 3 12 4783.29 704.026
    -2 -3 12 4268.65 594.664
    2 -3 -12 3956.12 897.436
    -2 3 12 3953.89 602.114
    2 3 -12 4451.16 656.305
    -2 3 12 5914.65 789.256
    2 -3 -12 5491.26 739.304
    2 3 -12 4111.46 349.193
    -2 3 12 4790.04 527.278
    -2 -3 12 4276.72 620.798
    2 -3 -12 5547.37 812.677
    2 3 -12 4547.58 522.289
    -2 -3 12 6238.43 875.196
    -2 -3 12 2709.01 371.222
    2 -3 -12 5014.16 739.288
    2 3 -11 96539 2315.5
    2 -3 -11 98988.5 3252.81
    -2 -3 11 96122.2 2485.94
    2 3 -11 92900.6 2610.38
    2 3 -11 96276 3247.57
    -2 3 11 96820.4 3322.24
    2 -3 -11 95888.6 3390.09
    2 -3 -11 93825.4 3352.98
    2 -3 -11 97432.5 4046.34
    -2 3 11 95199.1 3240.21
    -2 -3 11 91185.7 2935.24
    -2 3 11 97533.2 2664.15
    -2 -3 11 98477.6 3436.04
    -2 -3 11 94718 2076.56
    -2 -3 11 92798.6 2999.67
    2 3 -11 94876.4 2187.92
    -2 3 11 95232.7 3019.63
    2 -3 -10 7891.77 863.363
    -2 -3 10 10373.9 635.289
    2 -3 -10 9075.81 886.186
    -2 -3 10 9713.6 936.617
    -2 -3 10 9283.01 472.645
    -2 -3 10 8993.8 792.768
    -2 3 10 9095.51 898.092
    2 -3 -10 9892 1131.38
    -2 3 10 10455.7 711.946
    -2 3 10 9472.7 932.358
    -2 -3 10 9925.03 822.972
    2 3 -10 8578.03 853.328
    2 3 -10 9195.02 590.644
    2 3 -10 8848.75 636.137
    -2 3 10 9808.56 816.65
    2 3 -10 8842.69 512.799
    2 -3 -10 9425.39 894.711
    2 -3 -10 10094.9 960.561
    -2 3 9 3449.36 525.858
    -2 -3 9 4728.85 338.343
    -2 -3 9 4099.91 388.677
    -2 -3 9 5162.19 657.227
    2 -3 -9 4078.55 591.477
    -2 3 9 4388.02 455.489
    2 3 -9 3937.25 383.357
    2 3 -9 4118.23 577.544
    -2 3 9 3921.56 598.28
    -2 -3 9 3785.53 483.132
    -2 3 9 3466.32 452.854
    2 3 -9 4455.02 421.156
    2 -3 -9 3957 672.433
    -2 -3 9 4780.53 550.88
    2 -3 -9 3592.56 526.037
    2 -3 -9 3664.69 547.475
    2 -3 -9 3518.59 551.439
    -2 -3 8 -118.406 220.901
    2 -3 -8 291.916 225.037
    2 3 -8 51.2491 111.536
    -2 -3 8 97.8279 94.1059
    -2 3 8 20.16 212.458
    -2 -3 8 -0.6965 202.48
    2 -3 -8 48.7936 177.15
    -2 3 8 2.6135 192.326
    2 3 -8 -122.877 233.886
    -2 -3 8 35.1167 81.1206
    2 -3 -8 283.155 275.258
    2 -3 -8 127.416 188.136
    2 3 -8 82.076 84.3613
    -2 -3 8 -83.6203 142.33
    -2 3 8 76.886 164.144
    -2 -3 8 7.57562 33.2971
    -2 3 8 171.7 115.271
    2 -3 -8 143.172 162.365
    -2 -3 7 128378 3306.78
    2 3 -7 130930 3560.23
    -2 -3 7 131444 3172.02
    2 -3 -7 127515 3547.82
    -2 -3 7 131227 2949.81
    2 -3 -7 119620 3619.96
    2 -3 -7 130312 3559.57
    2 -3 -7 124140 3676.03
    -2 -3 7 129383 3477.88
    2 3 -7 129171 3050.38
    -2 3 7 128591 3769.28
    2 -3 -7 133377 3227.26
    -2 3 7 128356 3046.2
    -2 -3 7 124701 2543.26
    -2 3 7 132221 3543.64
    2 -3 -7 128963 3555.03
    -2 -3 7 131292 2904.15
    2 3 -7 128600 3181.28
    2 3 -7 131359 2714.38
    -2 3 7 130384 3143.93
    -2 3 6 1314.96 352.922
    -2 3 6 1757.04 295.845
    -2 -3 6 1538.16 188.449
    2 -3 -6 1382.87 322.405
    2 3 -6 1407.01 277.61
    -2 -3 6 1492.04 358.591
    2 3 -6 1259.83 311.801
    2 3 -6 1000.11 142.344
    -2 3 6 2271.68 402.097
    -2 3 6 1632.91 375.588
    -2 -3 6 1545.46 259.819
    2 -3 -6 1530.98 374.547
    2 3 -6 1279.34 172.577
    2 -3 -6 1296.48 344.389
    2 -3 -6 1618.23 345.947
    -2 -3 6 1397.54 256.506
    2 -3 -6 1308.52 358.443
    2 3 -6 1161.87 248.719
    -2 -3 6 1238.53 293.225
    -2 3 6 1261.65 250.837
    2 -3 -6 1197.36 232.415
    -2 -3 6 1245.04 246.708
    2 -3 -5 394883 7066.37
    -2 -3 5 379153 7013.45
    -2 -3 5 388948 7179.4
    2 -3 -5 379205 7636.51
    -2 -3 5 392420 7604.68
    2 -3 -5 372605 7655.33
    2 -3 -5 386359 7633.71
    -2 3 5 374288 7800.32
    2 3 -5 380452 6695.89
    -2 3 5 380031 7473.46
    -2 -3 5 380362 6759.35
    -2 3 5 390865 7035.48
    -2 3 5 381257 7528.93
    2 3 -5 378641 7597.87
    -2 -3 5 396783 7191.92
    2 3 -5 386332 7655.34
    2 3 -5 390597 7602.73
    2 -3 -5 383861 7522.95
    -2 3 5 372572 8019.46
    -2 -3 5 382814 7436.33
    2 3 -5 389502 7069.92
    2 3 -5 381066 7276.54
    -2 -3 4 30476.1 1344.87
    -2 3 4 27821 1249.82
    2 -3 -4 29505.4 1252.72
    2 -3 -4 31131.1 1050.51
    2 3 -4 31589.5 1420.79
    -2 3 4 30216.7 835.535
    -2 3 4 28699.4 1538.75
    2 -3 -4 29377.8 821.835
    2 3 -4 30548.1 1341.71
    -2 3 4 30761.2 1404.69
    2 -3 -4 31994.2 1393.37
    -2 3 4 30059.3 1025.25
    -2 -3 4 29656.1 1015.54
    -2 -3 4 30231.5 1201.12
    -2 3 4 28440 1374.78
    2 3 -4 31452.6 1276.53
    -2 -3 4 31241.5 1038.05
    2 -3 -4 30132.1 1355.7
    2 3 -4 29218.2 993.203
    2 3 -4 31656.4 1061.38
    -2 -3 4 30256 1305.51
    2 -3 -4 29196.3 1309.61
    -2 3 4 29967.6 1354.77
    -2 -3 4 30434.4 1168.88
    2 3 -4 31071 1345.67
    2 3 -3 12786.7 796.914
    -2 3 3 13098.3 837.574
    -2 -3 3 13826.9 784.282
    2 3 -3 13186.9 827.226
    -2 3 3 12648.6 549.302
    2 -3 -3 12717.6 801.199
    2 -3 -3 13157.9 564.747
    -2 3 3 12641 835.402
    2 3 -3 12788.1 812.5
    -2 -3 3 12014.1 806.248
    2 -3 -3 12389.6 829.951
    2 -3 -3 12800.9 741.162
    2 3 -3 12662.7 659.769
    -2 -3 3 13919.9 869.025
    -2 3 3 13183.7 1005.77
    -2 3 3 12349.3 835.657
    -2 -3 3 14062.4 754.316
    -2 -3 3 13114.3 680.441
    2 3 -3 12837.6 598.541
    2 -3 -3 13496.6 599.133
    -2 3 3 13209.4 921.143
    -2 3 3 12484.1 752.315
    2 -3 -3 14098.9 832.654
    2 3 -2 591.07 200.535
    -2 3 2 472.771 178.426
    2 -3 -2 759.789 137.345
    -2 -3 2 675.153 188.276
    2 3 -2 739.3 207.704
    -2 3 2 983.451 341.925
    -2 3 2 640.229 196.599
    2 3 -2 819.147 222.572
    -2 3 2 750.903 185.77
    2 -3 -2 715.312 218.254
    -2 -3 2 443.692 184.442
    2 3 -2 664.958 136.368
    -2 3 2 732.692 212.747
    -2 -3 2 961.466 198.461
    2 3 -2 335.625 136.003
    2 3 -2 960.663 269.327
    -2 -3 2 687.323 185.752
    2 -3 -2 708.766 157.811
    -2 3 2 736.978 155.59
    -2 -3 1 101814 2642.94
    -2 3 1 108804 2758.11
    -2 3 1 111536 2492.08
    -2 3 1 105256 2815.43
    -2 3 1 109686 2917.02
    2 3 -1 104380 2767.51
    -2 3 1 107882 2482.53
    2 3 -1 102818 2772.11
    -2 -3 1 105513 2718.74
    2 3 -1 106763 3003.41
    2 -3 -1 104155 2795.29
    2 3 -1 105928 2628.75
    2 -3 -1 107343 2479.79
    -2 -3 1 103789 2793.3
    2 3 0 36532.8 1425.14
    -2 3 0 37226.7 1362.67
    -2 -3 0 36572.9 1382.61
    -2 -3 0 35616.2 1453.48
    -2 3 0 36942.4 1289.07
    2 -3 0 36499.3 1291.29
    -2 -3 0 36425.8 1605.59
    -2 3 0 38656.3 1157
    2 3 0 36924.3 1395.03
    2 -3 0 37947 996.787
    2 3 0 35311.2 1568.05
    2 -3 0 37073.1 1468.03
    2 3 0 35461.5 1437.64
    -2 3 0 37612.5 1525.9
    -2 -3 0 36869.1 1402.55
    2 3 1 200529 4451.74
    -2 -3 -1 201939 4381.68
    2 3 1 202217 4145.51
    2 3 1 197892 4732.91
    -2 3 -1 199348 4253.33
    -2 3 -1 200645 3760.64
    -2 3 -1 204150 4629.14
    2 3 1 203139 4438.77
    -2 -3 -1 201290 4805.53
    2 -3 1 201379 4279.27
    2 3 1 200260 4413.06
    2 -3 1 199938 3988.94
    -2 -3 -1 200721 4381.74
    2 -3 1 199979 3609.52
    2 -3 1 192925 4323.2
    -2 3 -1 201418 4209.91
    -2 -3 -1 204461 4547.07
    2 -3 2 914.116 167.554
    -2 3 -2 873.367 134.111
    -2 -3 -2 1178.62 326.738
    -2 3 -2 938.201 250.688
    2 3 2 721.59 216.696
    -2 -3 -2 1269.33 302.999
    -2 3 -2 983.666 171.358
    2 -3 2 1421.81 293.933
    -2 3 -2 829.712 216.947
    2 -3 2 1319.03 269.049
    2 3 2 924.995 242.303
    2 3 2 1022.25 313.858
    2 3 2 846.523 248.52
    -2 -3 -2 966.592 242.197
    2 3 2 1261.2 234.659
    -2 -3 -2 1022.23 232.195
    2 3 2 1213.32 266.969
    2 -3 2 1052.4 148.842
    2 3 3 21893.5 1078.49
    -2 -3 -3 21799 1193.22
    2 -3 3 21210.9 1085.58
    -2 -3 -3 22144.1 1371.83
    -2 3 -3 20341.8 1065.25
    2 -3 3 20701.9 714.962
    -2 -3 -3 21231 1057.7
    -2 3 -3 21258.1 818.649
    2 3 3 21866.3 1116.22
    2 -3 3 20575.5 718.259
    -2 3 -3 16927.5 531.662
    2 3 3 22212.9 1087.84
    2 3 3 21437.9 1148.46
    2 -3 4 8133.63 384.053
    2 -3 4 7772.22 458.029
    -2 3 -4 7433.57 665.008
    -2 -3 -4 8043.69 854.706
    2 -3 4 8164.91 686.406
    2 3 4 7734.74 632.918
    -2 -3 -4 7314.43 721.138
    2 3 4 7912.78 679.837
    -2 3 -4 8114.16 514.68
    2 3 4 6779.44 663.646
    2 3 5 74379.1 2303.46
    -2 -3 -5 66399.9 2787.9
    -2 3 -5 73685.1 1940.56
    -2 3 -5 72727.3 2366.18
    2 3 5 72303.5 2426.12
    -2 -3 -5 72281.8 2407.71
    2 -3 5 71567.6 2296.48
    2 -3 5 72308.8 1696.67
    2 3 5 71550.8 2135.31
    2 -3 5 70448.8 2091.12
    2 3 5 73533.1 2115.19
    2 -3 5 72685.1 1799.49
    -2 -3 -5 71229.5 2537.99
    2 3 6 6657.84 590.967
    2 -3 6 5522.85 555.562
    -2 3 -6 6203.7 690.148
    2 3 6 6090.42 601.71
    -2 3 -6 6176.81 523.168
    2 3 6 6810.64 539.512
    2 -3 6 5965.27 407.615
    -2 -3 -6 7407.86 745.974
    -2 -3 -6 5734.99 812.311
    2 -3 6 6107.27 474.668
    2 3 6 6169.97 584.843
    2 -3 6 5508.61 628.415
    -2 -3 -6 6638.75 766.705
    2 3 6 6574.11 705.629
    2 -3 7 394959 6757.68
    2 -3 7 391314 7040.71
    -2 3 -7 401907 7927.81
    2 3 7 392285 6941.13
    -2 -3 -7 376779 8987.39
    2 3 7 396272 7998
    2 3 7 406793 7398
    -2 -3 -7 408419 8178.44
    -2 -3 -7 404109 8475.13
    2 3 7 401081 8155.7
    -2 3 -7 399643 7258.27
    2 -3 7 400221 7607.37
    2 -3 7 400593 7052.2
    2 3 7 401654 7613.59
    2 -3 7 403334 7873.37
    2 -3 8 30057.6 1497.32
    -2 3 -8 30036.9 1609.53
    2 3 8 30974.1 1647.22
    2 3 8 31178 1151.98
    2 -3 8 28463.3 1238.06
    2 3 8 29945 1494.13
    -2 -3 -8 26459.1 2013.19
    2 -3 8 29879.1 1596.69
    -2 3 -8 28520.4 838.039
    2 -3 8 31366 1019.59
    2 -3 8 30606.9 1090.96
    2 3 8 31854.9 1728.52
    2 3 8 32251.2 1436.23
    -2 -3 -8 32515.9 1907.9
    2 -3 9 12256 990.586
    2 3 9 13980.9 1059.28
    2 -3 9 13273.1 1125.69
    -2 3 -9 12841.2 1069.04
    -2 -3 -9 11115.9 1361.46
    2 -3 9 12509.1 841.147
    -2 -3 -9 12058.4 1266.27
    2 -3 9 13097.7 624.787
    2 -3 9 13500.5 580.412
    2 3 9 13955.3 1157.87
    2 3 9 14386.9 982.659
    -2 -3 -9 9079.82 526.587
    -2 3 -9 12681.8 568.445
    2 3 9 14612.4 766.577
    2 3 9 12641.1 1068.73
    2 3 10 1691.55 422.659
    -2 -3 -10 773.603 433.069
    -2 -3 -10 1668.27 543.765
    -2 3 -10 747.161 336.533
    2 -3 10 1362.81 484.457
    2 -3 10 1020.73 156.621
    2 3 10 895.557 203.858
    2 -3 10 1630.59 429.741
    2 3 10 1172.51 406.303
    -2 -3 -10 983.471 193.114
    2 3 10 1035.37 357.628
    2 -3 10 1175.63 167.618
    2 3 11 42179 2089.57
    2 3 11 40539 1392.31
    -2 -3 -11 44850 2636.3
    2 -3 11 44498.9 2049.57
    -2 -3 -11 48675 3056.96
    2 3 11 44013.6 2026.33
    2 -3 11 47764.2 2357.63
    -2 3 -11 41218.2 2060.07
    2 3 11 42126.5 2121.83
    -2 -3 -11 37275.4 1243
    2 -3 12 8093.02 522.183
    2 3 12 8135.22 914.618
    2 3 12 7584.19 915.141
    2 3 12 7966.07 942.65
    -2 -3 -12 8361.91 1271.17
    -2 3 -12 8628.92 996.123
    2 -3 12 9283.07 1167.84
    -2 -3 -12 8509.67 1377.35
    2 -3 12 7746.94 910.907
    -2 3 -13 76238.3 1849.77
    -2 -3 -13 87791.5 4622.16
    2 3 13 78735.6 3204.88
    2 -3 13 80270 3170.27
    2 -3 13 78749.3 3629.66
    -2 3 -13 85480.2 3289.76
    -2 -3 -13 75272.4 3890.35
    2 3 13 77293.4 3196.91
    2 3 13 80895.3 3163.69
    2 -3 14 8151.74 1183.24
    -2 -3 -14 8229.47 1338.38
    2 -3 14 6353.37 894.378
    2 3 14 8323.42 1043.31
    -2 -3 -14 10215.7 1620.7
    2 3 14 7597.27 976.408
    -2 3 -14 8434.09 1028.54
    2 3 14 10046 1128.95
    -2 3 -15 26469.3 1882.32
    2 3 15 26353.9 1867.13
    2 -3 15 24156.8 1789.66
    -2 -3 -15 30524.2 2844.32
    2 3 15 25114.7 1818.77
    -2 -3 -15 22507.3 2223.29
    2 -3 15 19595.9 1949.26
    2 3 15 25274.3 1848.48
    2 3 16 175.554 378.454
    2 -3 16 -1090.8 876.121
    2 -3 16 -265.358 398.077
    -2 3 -16 -74.5573 292.47
    -2 -3 -16 -142.708 499.904
    2 3 16 -32.9608 294.329
    2 3 16 482.302 393.29
    -2 -3 -16 -490.213 723.333
    -2 -3 -17 24753.5 2676.6
    2 3 17 23106.6 1892.67
    2 3 17 21414.9 1757.76
    -2 -3 -17 16889.2 2052.93
    2 -3 17 18953.8 2034.11
    -2 3 -17 20692.7 1738.73
    2 -3 17 20187.1 1758.28
    2 3 17 20772.1 1739.29
    2 3 18 2004.49 621.35
    2 -3 18 1250.08 547.094
    2 3 18 1297.59 573.151
    2 3 18 2123.36 630.107
    -2 3 -18 2051.61 606.778
    -2 -3 -18 1730 775.792
    -2 3 -18 3017.75 869.679
    2 -3 18 1142.32 746.785
    -2 -3 -18 3413.97 1106.56
    2 -3 19 61639 3899.54
    2 -3 19 58712.3 3271.45
    -2 3 -19 55197.2 3096.06
    -2 -3 -19 63725.1 4497.44
    -2 -3 -19 48502.5 3692.68
    2 3 19 54336.5 3040.59
    -2 3 -19 66231.7 3701.08
    2 3 19 56960.7 3229.52
    2 3 20 3115.66 824.259
    2 -3 20 2792.26 751.958
    -2 3 -20 3813.75 999.409
    2 3 20 2434.56 673.749
    -2 -3 -20 5288.84 1589.88
    -2 -3 -20 1440.91 794.17
    2 -3 20 2815.73 953.946
    -2 3 -20 4224.77 896.102
    2 3 21 6126.35 1085.17
    -2 3 -21 5790.69 1100.13
    2 -4 -22 14922.9 2420.81
    2 4 -22 19706.7 1953.27
    2 -4 -21 6173.8 1635.77
    2 -4 -21 7318.66 1314.34
    -2 -4 21 4195.3 893.75
    2 4 -21 6946.82 1147.97
    -2 4 21 6740.82 1158.85
    -2 -4 21 3636.71 1044.99
    -2 4 21 6666.53 1119.52
    -2 -4 20 25441.7 2657.33
    2 4 -20 26775.4 2160.41
    2 -4 -20 21721.4 2783.11
    -2 -4 20 25863.2 2123.63
    2 -4 -20 30438.2 2601.61
    -2 4 20 27906 2151.61
    2 -4 -20 27340.4 2352.81
    -2 4 20 27101.5 2138.09
    2 4 -19 5376.98 960.135
    2 -4 -19 6791.11 1191.84
    2 -4 -19 5610.18 1059.21
    2 -4 -19 5040.63 1314.42
    -2 4 19 4337.41 884.255
    -2 -4 19 3703.74 983.649
    -2 4 19 3908.6 822.028
    -2 -4 19 4379.45 869.535
    -2 -4 18 -478.9 479.332
    2 4 -18 -251.456 446.175
    -2 4 18 -512.35 498.442
    -2 4 18 -53.302 440.082
    -2 -4 18 455.726 557.612
    2 -4 -18 288.099 430.49
    2 -4 -18 -669.023 804.558
    2 -4 -18 -172.691 538.261
    -2 4 17 1004.37 435.163
    2 -4 -17 1603.75 596.861
    2 -4 -17 2656.78 770.731
    -2 -4 17 1192.21 457.862
    2 -4 -17 1141.2 800.625
    2 4 -17 931.496 436.213
    -2 -4 17 758.637 448.682
    -2 -4 17 989.661 592.285
    -2 4 17 1621.09 548.754
    -2 -4 16 38186.3 2109.48
    -2 -4 16 43757.1 2887.82
    2 4 -16 38571.3 2364.86
    2 -4 -16 38219.9 2492.8
    -2 4 16 37758.3 2337.69
    -2 -4 16 40358.8 2260.07
    2 -4 -16 43131.8 2724.69
    -2 4 16 40705.1 2254.94
    2 -4 -16 42019.1 3340.57
    -2 -4 15 19647.8 1836.69
    2 -4 -15 17465.9 2073.04
    -2 4 15 15507.2 1318.47
    -2 -4 15 13885.8 1249
    2 -4 -15 14930.8 1519.27
    2 4 -15 13558.2 1366.17
    -2 4 15 15127.9 1415.14
    -2 -4 15 14546.2 1257.46
    2 -4 -15 14445.8 1453.05
    -2 -4 14 61193.7 2590.27
    2 -4 -14 63620.5 3040.06
    2 4 -14 59712 2845.16
    2 -4 -14 63853.3 3728.44
    -2 4 14 61850.9 2889.6
    -2 -4 14 67430.9 3218.2
    2 -4 -14 57588.7 2969.93
    -2 -4 14 64440.7 2683.37
    -2 4 14 67130.8 2992.87
    -2 4 14 63221.3 2658.79
    -2 4 13 4093.45 702.585
    2 4 -13 2937.71 609.416
    -2 -4 13 3485.4 600.045
    -2 4 13 3676.77 587.398
    2 -4 -13 4539.14 763.219
    2 -4 -13 3771.09 713.06
    -2 -4 13 3564.91 552.549
    -2 -4 13 3181.04 729.683
    2 -4 -13 4175.77 924.923
    -2 4 13 3804.62 699.185
    -2 4 13 3327.77 447.996
    -2 4 12 307.721 235.253
    -2 -4 12 659.772 124.203
    -2 4 12 1208.37 392.515
    2 -4 -12 423.895 430.428
    -2 4 12 1302.75 460.867
    2 -4 -12 1202.92 465.189
    2 4 -12 89.8868 271.356
    -2 -4 12 1233.45 373.227
    -2 -4 12 781.671 290.576
    -2 -4 12 1150 391.161
    2 -4 -12 619.075 373.004
    -2 4 12 729.786 239.587
    -2 -4 11 2222.02 403.286
    2 4 -11 1629.46 417.774
    -2 -4 11 1572.32 275.472
    2 -4 -11 1459.51 465.306
    -2 4 11 1569.97 343.17
    2 -4 -11 2100.92 606.853
    -2 4 11 1545.34 432.407
    -2 -4 11 1848.72 470.82
    -2 -4 11 1377.32 180.212
    -2 -4 11 1870.72 408.736
    -2 4 11 1063.06 373.029
    -2 4 11 1566.57 293.856
    2 -4 -11 1386.44 433.523
    -2 -4 10 59135.8 2180.94
    -2 4 10 56522.8 2130.83
    2 4 -10 62223.8 2578.26
    2 -4 -10 58595.2 2578.97
    2 -4 -10 60087.2 2819.89
    2 -4 -10 62253.7 2596.91
    2 4 -10 60559.3 1694.76
    -2 -4 10 57561.7 1829.17
    -2 4 10 60251 2637.21
    -2 4 10 57724.3 2495.61
    -2 -4 10 60732 2528
    -2 -4 10 60381.7 2263.21
    -2 -4 10 56828.9 1476.65
    2 -4 -10 58043.2 2545.38
    -2 4 10 63143.4 1951.69
    2 -4 -9 14740 1173.62
    2 -4 -9 14639.2 1189.31
    -2 4 9 16572.7 1002.89
    2 4 -9 16015 686.374
    2 4 -9 14373.8 1164.19
    2 -4 -9 14934.4 1283.52
    -2 -4 9 15926.5 720.069
    -2 -4 9 14240.1 833.207
    -2 4 9 17302.7 1349.18
    -2 -4 9 15667.1 987.228
    -2 4 9 16673.9 889.888
    2 4 -9 17528.4 964.614
    -2 4 9 16551.5 1238.45
    -2 -4 9 15439 1174.69
    -2 -4 9 15415.2 1042.32
    -2 -4 8 106199 2709.65
    -2 4 8 113655 3747.69
    -2 -4 8 111281 3427.67
    2 4 -8 114003 3513.85
    2 -4 -8 113425 3484.65
    -2 4 8 112887 2854.59
    -2 4 8 113736 3480.87
    2 -4 -8 107485 3599.16
    -2 -4 8 109912 3170.03
    -2 4 8 111761 2955.13
    2 -4 -8 109734 3529.01
    -2 -4 8 109007 2948.06
    -2 -4 8 112604 2325.79
    2 4 -8 109597 2292.74
    2 4 -8 115337 3003.4
    2 4 -7 16365.9 1174.96
    -2 -4 7 17526.9 1184.35
    -2 4 7 14410.4 1220.27
    2 -4 -7 14764.7 1145.47
    -2 4 7 16639 1149.4
    2 -4 -7 16272.7 900.621
    2 4 -7 17037.8 924.535
    -2 4 7 16175.4 930.635
    -2 -4 7 16749.4 701.431
    2 4 -7 14434.5 519.718
    2 -4 -7 15196.4 1085.38
    2 4 -7 15862.6 968.938
    -2 -4 7 16599.2 897.845
    -2 4 7 16530.7 902.519
    2 -4 -7 17577.2 1236.89
    -2 -4 7 16274.8 906.244
    -2 -4 7 16742 1053.92
    -2 4 6 18230.8 1370.61
    -2 -4 6 18519.5 1189.13
    2 4 -6 16339.3 839.784
    -2 4 6 17459.3 861.954
    2 4 -6 18398.6 1183.15
    2 -4 -6 16560.5 1168.86
    -2 4 6 16908.9 1132.78
    2 -4 -6 17848.9 1111.05
    -2 -4 6 18708.4 963.612
    2 -4 -6 17903.1 877.303
    -2 4 6 16626.4 1028.84
    2 4 -6 18113.2 1044.43
    -2 -4 6 17734.2 785.176
    2 4 -6 15634 468.968
    -2 -4 6 17860.9 1074.53
    2 -4 -6 16771.6 1167.95
    -2 -4 6 16728.1 873.37
    2 4 -5 0.99427 136.491
    -2 -4 5 392.31 146.92
    -2 -4 5 36.2668 235.445
    -2 -4 5 299.741 198.788
    -2 4 5 149.08 69.8909
    -2 4 5 146.733 193.022
    -2 4 5 56.3501 293.461
    2 -4 -5 337.973 213.803
    2 4 -5 334.992 142.184
    -2 -4 5 163.478 120.516
    -2 4 5 241.678 185.884
    -2 -4 5 257.328 201.717
    2 -4 -5 478.881 252.81
    2 4 -5 447.403 269.225
    2 4 -5 -30.1359 183.434
    -2 4 5 256.365 139.247
    2 -4 -5 203.089 116.699
    2 -4 -5 77.0345 133.41
    2 4 -4 168837 4197
    2 -4 -4 167897 4258.39
    2 -4 -4 170245 4361.82
    -2 4 4 168674 3333.08
    2 4 -4 170627 4126.85
    2 -4 -4 170539 4001.64
    -2 4 4 176325 4475.01
    -2 -4 4 163291 4269.96
    -2 4 4 164971 4785.55
    -2 -4 4 164963 4119.12
    -2 -4 4 163333 3849.67
    -2 -4 4 171544 3754.52
    2 4 -4 165621 3678.25
    2 -4 -4 171724 3362.54
    2 4 -4 171853 3438.36
    2 -4 -4 175495 3438.69
    -2 4 4 171749 4141.7
    2 4 -3 13797.1 942.519
    -2 4 3 14982.7 1242.95
    2 4 -3 12920.7 575.136
    2 -4 -3 12694.8 801.017
    2 -4 -3 14630.5 600.183
    -2 4 3 14511.6 682.392
    -2 -4 3 12549.3 787.438
    2 4 -3 13327.3 906.926
    2 4 -3 13178.2 792.804
    -2 -4 3 11983.6 935.475
    2 -4 -3 13576 947.388
    -2 4 3 14536.3 1039.86
    -2 4 3 14503.9 915.476
    2 -4 -3 13786.2 683.904
    2 4 -3 13209.1 510.46
    2 -4 -3 13550.9 990.023
    -2 -4 3 12572.4 921.341
    -2 4 2 191006 4773.72
    -2 -4 2 195742 4705.38
    2 4 -2 197958 3687.32
    2 -4 -2 197427 4038.7
    -2 4 2 195260 4009.73
    -2 4 2 196179 4334.23
    -2 -4 2 191376 4667.6
    2 4 -2 190605 3581.94
    -2 -4 2 188138 4281.96
    2 -4 -2 191685 4127.83
    2 -4 -2 198176 3584.76
    2 4 -2 191550 4292.05
    2 4 -2 193729 4438.05
    2 4 -2 193235 4584.2
    2 -4 -2 184212 4624.5
    -2 -4 1 34714.1 1610.48
    2 4 -1 34670.5 1449.37
    -2 4 1 33578.4 1613.8
    2 -4 -1 34713.7 1221.37
    2 4 -1 35797.7 1140.52
    2 4 -1 34201.4 1414.84
    2 -4 -1 35160.1 1319.37
    -2 4 1 35729.2 1346.76
    2 4 -1 33465.3 923.404
    -2 4 1 34408.6 1289.72
    2 4 -1 32722 1534.07
    2 -4 -1 33039.8 1568.64
    2 -4 -1 33109.3 924.433
    2 -4 0 3421.01 480.371
    2 4 0 4106.2 456.657
    2 -4 0 4148.54 356.543
    2 -4 0 3934.29 455.678
    -2 4 0 3717.82 526.708
    2 4 0 4282.15 396.647
    2 4 0 3885.28 515.431
    -2 -4 0 4801.81 643.072
    -2 4 0 4120.58 446.537
    -2 -4 0 3984.57 531.883
    -2 4 0 3639.22 377.666
    2 4 0 4495.91 521.569
    2 4 1 22519.6 1256.77
    -2 4 -1 22757.9 934.57
    2 -4 1 21912.4 1195
    2 4 1 22178.4 1027.02
    -2 -4 -1 20825 1354.19
    -2 -4 -1 20365.6 1243.46
    -2 4 -1 22697.2 1125.18
    2 4 1 20969.9 1197.39
    2 -4 1 23130.2 841.364
    2 -4 2 150127 2982.51
    2 4 2 141257 3463.1
    -2 -4 -2 136939 4139.42
    -2 4 -2 145495 3633.42
    2 -4 2 142280 3740.23
    2 4 2 141703 3799.57
    -2 4 -2 149088 3047.75
    2 4 2 140116 3809.65
    -2 -4 -2 138702 3910.26
    2 4 3 71640.2 2521.54
    2 4 3 73751.4 2521.87
    -2 4 -3 70604 2381.54
    2 -4 3 71870.1 2448.8
    -2 -4 -3 72156.9 2852.16
    2 -4 3 72623.4 1893.35
    2 4 3 71893 1886.53
    2 4 3 69782.3 2506.66
    -2 -4 -3 71552 2618.78
    2 -4 3 75234.1 1822.4
    -2 4 -3 75256.9 1744.55
    2 -4 3 76989.6 1961.27
    2 -4 4 256990 4948.87
    2 4 4 255535 5632.85
    2 4 4 249815 5672.74
    2 4 4 254996 4941.7
    -2 -4 -4 257158 6403.24
    -2 4 -4 260849 5118.37
    2 -4 4 263525 4658.42
    2 4 4 243863 5761.68
    2 -4 4 259857 4731.82
    -2 4 -4 250220 4396.1
    -2 4 -4 258971 5646.25
    -2 -4 -4 251790 5938.74
    2 -4 4 259054 5645.83
    2 -4 5 2486.95 353.621
    -2 -4 -5 2792.85 596.487
    -2 4 -5 2784.06 481.463
    -2 -4 -5 2345.16 518.423
    2 -4 5 2473.48 482.348
    2 4 5 2698.99 524.897
    -2 4 -5 2777.55 398.091
    2 4 5 2362.24 332.767
    2 -4 5 2722.27 324.692
    2 -4 5 2693.6 247.123
    2 4 5 2120.48 431.388
    2 4 6 60587.4 1969.49
    2 -4 6 59091.8 1949.82
    2 4 6 58411.3 2144.06
    2 4 6 60244.5 2432.99
    -2 -4 -6 56984.7 2795.63
    2 -4 6 57046.4 1504.6
    2 -4 6 58062.7 1539.12
    2 -4 6 59923.8 2267.01
    -2 4 -6 59564.6 1945.91
    -2 4 -6 61028.5 2354.7
    -2 -4 -6 58513.3 2499.63
    2 -4 6 57289.7 1697.26
    2 4 7 314.477 123.334
    2 -4 7 302.732 109.57
    2 4 7 601.033 246.825
    2 -4 7 415.69 179.004
    -2 -4 -7 368.88 285.806
    2 -4 7 190.075 179.587
    -2 4 -7 726.317 299.25
    2 -4 7 527.333 138.934
    2 -4 7 289.709 230.362
    2 4 7 355.212 232.446
    2 4 7 497.325 258.695
    2 -4 7 195.281 155.301
    2 4 7 305.837 233.313
    -2 -4 -7 124.046 390.525
    2 4 8 70138.1 2836.7
    -2 -4 -8 70219 3028.67
    2 4 8 72316.2 2460.12
    -2 -4 -8 65596.8 3301.96
    2 -4 8 68433.3 1945.01
    2 -4 8 69587 2109.1
    2 -4 8 72589.8 2741.97
    2 4 8 71748.4 2916.78
    2 4 8 71187.6 2429.88
    2 -4 8 70402.7 2134.29
    2 4 8 68768.4 1916.95
    -2 4 -8 74176.7 2802.24
    2 -4 8 71996.9 1843.52
    2 -4 8 71859.5 2434.94
    2 -4 9 11169.2 584.471
    -2 -4 -9 12129.4 1268.76
    2 -4 9 9819.06 667.336
    -2 4 -9 7625.73 356.028
    2 4 9 10582 618.744
    2 4 9 10660.2 1080.9
    2 4 9 11030.4 908.406
    -2 -4 -9 9320.13 1259.3
    2 -4 9 10113.8 761.644
    2 -4 9 10479.1 1050.23
    2 -4 9 10350.4 902.265
    -2 4 -9 10887.2 1045.33
    2 4 9 10332 1080.7
    2 4 9 11258.8 931.158
    2 -4 9 10476.7 686.714
    -2 4 -10 88131.1 3278.95
    2 -4 10 85606.2 2929.26
    2 -4 10 83419.7 1845.31
    2 4 10 83859.8 3288.94
    -2 -4 -10 76171 3948.43
    2 4 10 86448.5 2845.13
    2 4 10 87733 2960.84
    2 -4 10 81529.4 2424.43
    2 -4 10 88692.6 3270.66
    2 4 10 85459.5 3358.14
    -2 -4 -10 86339.4 3698.21
    2 -4 10 79072.8 2167.72
    -2 -4 -11 32865.6 2358.81
    -2 -4 -11 30039.1 2540.92
    2 -4 11 31949.4 1767.21
    -2 4 -11 30815.2 1924.93
    2 4 11 33386.2 1732.18
    2 -4 11 35245 2072.72
    2 4 11 33486.4 1811.41
    2 4 11 31887.8 1977.77
    2 4 11 33098.1 2045.7
    -2 -4 -12 19588.8 1890.23
    2 -4 12 22731.9 1735.53
    2 4 12 21169.8 1640.65
    2 4 12 19976.4 1604.32
    -2 -4 -12 16855 1963.57
    -2 4 -12 20123 1581.55
    2 -4 12 17804.8 1363.17
    2 4 12 20174.6 1446.91
    2 -4 13 1365.99 359.341
    2 4 13 1436.01 454.762
    -2 -4 -13 1930.09 706.246
    2 -4 13 2140.33 691.409
    -2 4 -13 2165.15 579.159
    -2 -4 -13 1211.33 693.28
    2 4 13 1786.87 588.167
    2 4 13 1803.42 558.168
    2 4 14 28635.9 1898.78
    2 -4 14 28931.2 1891.96
    2 4 14 29771.9 2067.09
    -2 -4 -14 29379.8 2855.65
    2 -4 14 32765.2 2341.95
    -2 4 -14 30386.9 2059.75
    -2 -4 -14 27124.5 2466.37
    2 4 14 27348 1974.87
    2 4 15 13855.9 1440.58
    -2 4 -15 12880 1417.25
    2 4 15 13769.7 1350.44
    2 -4 15 16815 1753.4
    -2 -4 -15 17415.2 2271.13
    2 -4 15 14113 1369.4
    2 4 15 14099.2 1463.67
    -2 -4 -15 12980.4 1805.34
    -2 -4 -16 58113.3 3907.95
    2 4 16 55664.4 2990.41
    2 4 16 59911.6 3137.07
    -2 4 -16 57983.5 3054.75
    2 -4 16 58649.3 2985.06
    -2 -4 -16 67531 4593.78
    2 4 16 54930.1 2901.75
    2 -4 16 55698.1 3427.26
    -2 -4 -17 6381.68 1516.37
    2 4 17 4868.65 875.374
    2 -4 17 3290.38 726.638
    -2 -4 -17 2581.4 903.796
    -2 4 -17 4290.45 939.515
    2 4 17 5142.4 926.815
    2 4 17 5457.52 965.342
    2 -4 17 2923.46 903.957
    2 -4 18 21627 1907.43
    -2 4 -18 19679.5 1851.67
    -2 -4 -18 22342.2 2764.64
    -2 -4 -18 18044.9 2255.43
    2 -4 18 17052.9 2070.79
    2 4 18 20384.4 1857.15
    2 4 18 20852.6 1920.21
    2 -4 19 -884.408 906.152
    -2 4 -19 207.019 464.37
    -2 -4 -19 -653.729 876.128
    2 4 19 1664.65 682.139
    -2 -4 -19 1586.93 1033.28
    2 -4 19 1031.34 551.519
    2 4 19 582.816 527.383
    2 4 20 9896.47 1423.54
    2 4 20 11654.5 1519.27
    2 -4 20 9551.73 1349.99
    -2 4 -20 13418.1 1632.94
    2 -5 -21 -578.651 919.56
    -2 -5 21 -894.945 665.458
    -2 5 21 -1204.29 719.8
    -2 -5 20 -325.105 764.2
    2 -5 -20 -940.724 876.132
    2 -5 -20 1441.34 638.551
    2 5 -20 354.61 418.151
    -2 5 20 375.344 419.018
    -2 -5 20 50.897 423.534
    -2 5 20 402.618 514.553
    -2 5 19 22962.9 1901.88
    -2 -5 19 23324.5 1923.33
    2 -5 -19 25658.9 2399.71
    2 -5 -19 24743.8 2267.24
    2 5 -19 26108.2 2209.97
    2 -5 -19 28150.4 3071.95
    -2 -5 19 24697 2527.87
    -2 5 19 26183.9 2159.17
    2 -5 -18 13775 1637.06
    -2 -5 18 12759.6 1300.3
    2 5 -18 13143 1515.67
    -2 5 18 12265.5 1481.04
    -2 -5 18 16738.9 1995.37
    2 -5 -18 14254.5 1729.53
    2 -5 -18 14305.7 2080.19
    -2 5 18 13902.6 1412.64
    -2 -5 18 13444.2 1387.98
    -2 -5 17 53421.6 3321.99
    2 -5 -17 48498 3674.91
    -2 5 17 46567 2548.24
    -2 -5 17 42721.3 2432.55
    2 -5 -17 41091.7 2758.77
    -2 -5 17 45774.5 2473.35
    2 -5 -17 45685.5 3013.02
    -2 5 17 44836 2709.9
    2 5 -17 40180.5 2620.82
    -2 5 16 3029.97 690.087
    -2 -5 16 3430.33 884.342
    2 -5 -16 3986.83 892.172
    -2 -5 16 2513.85 607.066
    2 5 -16 2446.51 609.316
    -2 -5 16 1814.79 493.945
    -2 5 16 2426.3 641.307
    2 -5 -16 1855.43 643.214
    -2 5 16 2410.28 538.574
    2 -5 -16 2232.8 887.49
    2 -5 -15 682.844 504.663
    2 5 -15 -490.069 463.765
    -2 5 15 -178.758 323.359
    -2 -5 15 1686.18 727.399
    -2 5 15 -400.772 447.713
    -2 -5 15 76.1839 286.103
    -2 5 15 -382.19 445.501
    -2 -5 15 -529.696 473.805
    2 -5 -15 -534.928 518.473
    2 -5 -15 -607.312 726.426
    -2 -5 14 812.091 386.22
    2 -5 -14 192.37 509.608
    -2 -5 14 737.221 318.954
    -2 5 14 556.557 390.457
    -2 5 14 1142.97 470.28
    -2 5 14 402.231 287.255
    2 -5 -14 997.483 465.682
    2 -5 -14 837.899 441.949
    -2 -5 14 705.728 403.522
    2 5 -14 105.275 313.885
    -2 -5 13 33444.2 1857.84
    -2 5 13 35069.4 2166.58
    -2 5 13 35096 1491.59
    -2 5 13 34179.4 2124.31
    2 5 -13 32844.2 2100.25
    2 -5 -13 33254.9 2207.74
    -2 -5 13 33255.4 1804.2
    -2 -5 13 33638.5 2158.61
    2 -5 -13 33855.4 2169.22
    -2 5 13 33152 1787.62
    2 -5 -13 34154.7 2478.59
    -2 -5 12 15617.3 1211.13
    2 -5 -12 17228.1 1659.8
    -2 5 12 16764 974.486
    2 -5 -12 16035.8 1467.07
    -2 5 12 14806.1 1134.35
    -2 -5 12 17250 1204.52
    2 -5 -12 14626.8 1364.63
    -2 5 12 15695.9 1433.05
    2 5 -12 14542.2 1338.62
    -2 5 12 16006.9 1418.29
    -2 -5 12 16537.2 1458.47
    2 -5 -11 61865.9 2929.95
    2 -5 -11 67556.7 3237.23
    -2 5 11 67417.5 3007.38
    2 -5 -11 65678.6 2902.3
    -2 5 11 66441.8 2446.7
    -2 -5 11 69870.8 2967.43
    2 5 -11 68792.1 2957.1
    -2 5 11 71367.8 2170.62
    -2 -5 11 71579.6 2652.56
    -2 -5 11 67376.6 2449.18
    -2 5 11 65376.4 2906.52
    -2 -5 10 6513.69 736.31
    -2 -5 10 6595.53 873.567
    2 5 -10 6541.92 852.564
    -2 5 10 7303.09 612.597
    -2 -5 10 6563.08 674.092
    2 -5 -10 6066.18 915.509
    -2 5 10 7445.37 962.327
    2 -5 -10 6089.47 811.184
    -2 -5 10 5952.3 459.233
    2 -5 -10 7531.84 954.822
    -2 5 10 6750.71 863.34
    -2 5 10 6673.68 671.677
    -2 5 9 2844.02 626.498
    -2 -5 9 2146.84 236.195
    -2 -5 9 3131.57 548.033
    2 -5 -9 2003.76 529.137
    -2 5 9 2736.3 558.956
    -2 -5 9 2800.08 380.282
    -2 -5 9 2437.39 403.074
    -2 5 9 1985.6 350.715
    -2 5 9 2511.99 403.754
    2 -5 -9 2381.94 582.738
    -2 -5 9 3056.66 593.19
    2 -5 -9 2384.48 474.685
    2 5 -9 1556.66 396.862
    2 -5 -8 9263.34 1013.88
    2 -5 -8 9500.16 1026.81
    -2 -5 8 8965.89 718.219
    -2 -5 8 9462.01 966.52
    -2 -5 8 9374.91 567.877
    2 5 -8 9629.92 963.597
    -2 -5 8 8646 816.595
    2 -5 -8 8756.86 897.12
    -2 5 8 9390.74 720.765
    -2 -5 8 10151.2 744.571
    -2 5 8 9727.58 745.592
    -2 5 8 10622.4 1001.26
    -2 5 8 10272.4 1140.52
    2 5 -7 69499.6 2113.34
    2 5 -7 70811.5 2731.74
    -2 -5 7 71174 2494.66
    -2 -5 7 68723.9 1958.11
    2 -5 -7 69975.9 2863.39
    2 -5 -7 71227.5 2127.43
    -2 -5 7 70376.6 2231.29
    -2 -5 7 69575.1 2727.18
    -2 5 7 73848.6 3146.59
    -2 -5 7 71916.2 2103.92
    -2 5 7 74013 2128.01
    2 -5 -7 72150.5 2893.03
    2 -5 -7 71837.4 2652.62
    -2 5 7 72190.6 2737.46
    -2 5 7 73546 2442.23
    -2 -5 6 14198.8 917.251
    2 -5 -6 14885.8 794.027
    2 5 -6 14139 779.805
    -2 5 6 13944.8 554.768
    2 -5 -6 13894.1 1171.62
    2 5 -6 15254.8 1165.3
    2 -5 -6 13839.6 1181.2
    -2 5 6 15081.7 1148.67
    -2 -5 6 13382.2 1006.05
    -2 -5 6 15792.1 1208.77
    -2 5 6 17125.3 1448.82
    -2 -5 6 14729.3 787.523
    2 -5 -6 14273.6 1051.81
    -2 -5 6 14592.5 836.115
    -2 5 6 15076.7 785.929
    -2 5 6 15413.5 1128.29
    -2 -5 5 130878 3376.63
    -2 -5 5 127734 3245.01
    2 -5 -5 129453 3936.27
    2 -5 -5 132333 3597.2
    2 -5 -5 131978 4017.11
    2 -5 -5 134627 2912.83
    -2 -5 5 131763 3665.96
    -2 5 5 132293 3794.58
    -2 -5 5 135578 3981.19
    -2 5 5 128022 4400.86
    -2 5 5 131560 2770.4
    2 5 -5 131370 2909.7
    2 5 -5 135848 3855.41
    -2 5 5 124723 3880.63
    2 5 -4 44347.1 1976.5
    2 -5 -4 44379.2 2058.14
    2 5 -4 46301.9 1309.6
    2 5 -4 49320 2049.58
    -2 5 4 49197.3 2226.44
    2 -5 -4 46116.5 1820.48
    -2 5 4 49042.5 1474.14
    2 -5 -4 47406.7 2172.37
    2 -5 -4 49845.2 1334.48
    -2 5 4 46922.1 2485.62
    -2 -5 4 47965.3 2145.56
    -2 -5 4 49958.7 2031.24
    -2 5 4 50440.4 2035.36
    -2 -5 4 49403.6 1844.05
    -2 5 3 18325.4 1137.75
    2 -5 -3 18134 1017.35
    2 5 -3 17167.3 1130.59
    -2 5 3 17512 880.618
    2 -5 -3 16479.5 869.549
    -2 5 3 17125.1 1491.4
    -2 -5 3 19061.5 1225.9
    2 5 -3 18014.4 1046.15
    2 -5 -3 17357 625.332
    -2 -5 3 16836.5 1223.83
    2 5 -3 17106.5 596.117
    2 -5 -3 16490.2 1221.13
    2 5 -3 17416.7 633.374
    2 5 -3 19016.2 1231.43
    -2 5 2 228.597 133.406
    2 5 -2 338.932 245.056
    2 -5 -2 141.777 226.532
    -2 -5 2 -38.6791 287.439
    -2 5 2 176.434 191.196
    -2 -5 2 52.8892 259.243
    2 5 -2 127.707 189.922
    2 -5 -2 -24.3544 132.819
    2 5 -2 58.8852 56.9229
    2 -5 -2 220.113 133.262
    2 5 -2 177.145 92.2918
    2 -5 -2 119.424 46.4045
    2 5 -2 94.635 161.34
    2 5 -1 72554.8 2440.09
    2 -5 -1 65408 1347.47
    2 5 -1 71891.3 2624.26
    2 5 -1 63286.2 1370.24
    2 -5 -1 76186.2 2042.98
    2 5 -1 75034.9 1888.46
    2 5 -1 73175.1 2381.5
    -2 -5 1 70125.7 2680.96
    -2 -5 1 70268.2 2658.47
    -2 5 1 74985.7 2302.15
    2 -5 -1 72009.1 2654.38
    -2 5 1 75686.6 2222.5
    2 -5 0 64929.9 1754.72
    2 -5 0 63178.5 1820.89
    2 5 0 66534.5 1863.26
    -2 5 0 66439.4 2048.98
    2 5 0 67809 2178.07
    -2 5 0 66856.5 2136.43
    2 5 0 68347.4 2375.56
    2 5 0 55151.3 1243.15
    -2 -5 0 65569.7 2535.9
    2 -5 0 65581.6 2492.9
    2 5 1 148169 3596.14
    2 -5 1 141852 3164.18
    -2 5 -1 144906 3713.3
    -2 5 -1 148665 3408.66
    2 -5 1 140311 4074.39
    -2 -5 -1 140492 4147.01
    -2 -5 -1 139367 4319.84
    2 -5 1 136785 2682.05
    2 5 1 144637 3433.6
    2 -5 1 137348 3916.61
    2 5 1 146570 4004.24
    2 -5 1 144360 3009.4
    2 5 1 141424 2719.11
    2 5 2 35156.2 1449.83
    -2 -5 -2 31845.7 1909.27
    2 -5 2 35395.1 1044.52
    2 -5 2 35096.2 1733.11
    -2 -5 -2 37635.1 1934.41
    2 -5 2 37637.3 1269.73
    -2 5 -2 35893.8 1637.43
    2 5 2 33017.7 1730.31
    2 -5 2 33764.9 1048.32
    2 5 2 35089.2 1051.02
    -2 5 -2 37080.9 1336.17
    2 -5 3 771.296 191.353
    2 5 3 1120.56 198.044
    2 -5 3 784.139 170.303
    2 -5 3 1015.45 384.97
    2 5 3 1467.4 380.114
    -2 5 -3 648.406 271.905
    2 5 3 677.515 206.821
    -2 -5 -3 751.256 381.854
    -2 5 -3 592.817 175.355
    2 5 3 1296.01 379.547
    -2 -5 -3 1263.48 413.542
    2 5 4 8139.36 885.688
    -2 -5 -4 6499.83 830.085
    2 -5 4 7842.84 821.447
    2 5 4 7472.15 539.485
    2 5 4 7026.5 823.857
    -2 5 -4 6741.43 757.539
    2 -5 4 7321.32 532.043
    2 -5 4 7582.82 553.291
    2 -5 4 7587.76 587.002
    -2 -5 -4 7829.22 1021.77
    -2 5 -4 7359.78 483.809
    2 -5 5 104663 2609.33
    -2 -5 -5 101870 3914.23
    2 -5 5 114326 2627.9
    -2 5 -5 105272 2232.98
    -2 5 -5 109363 3074.16
    2 5 5 102587 3492.18
    2 5 5 107528 2626.93
    2 -5 5 110259 2461.21
    2 -5 5 105584 3352.68
    2 5 5 102492 3327.3
    -2 5 -5 108517 3375.22
    -2 -5 -5 102171 3627.53
    2 -5 6 13210.6 525.719
    2 5 6 16557.2 945.022
    -2 -5 -6 15817.1 1536.42
    -2 5 -6 17172.9 1277.11
    2 5 6 16383.2 1327.56
    2 -5 6 15110.5 667.856
    2 -5 6 15830.3 880.77
    2 -5 6 17940 1296.66
    -2 -5 -6 14139.2 1298.49
    2 -5 6 16620.3 938.242
    2 5 6 17111.9 1233.35
    2 5 7 93536.9 3357.78
    2 -5 7 82049.9 1725.56
    2 -5 7 91224.9 3078.06
    -2 5 -7 90622.3 3164.59
    2 -5 7 88901.4 2520.73
    2 -5 7 91173.8 2054.33
    -2 -5 -7 86632.2 3768.63
    2 5 7 91947.4 2546.41
    2 5 7 90499.9 2957.5
    2 -5 7 92805 2382.2
    2 5 7 91715.2 3388.08
    -2 -5 -7 91379.9 3490.55
    2 -5 8 48287.6 1428.44
    2 -5 8 46494.5 2243.93
    -2 5 -8 47761.7 2331.94
    -2 -5 -8 45288.5 2809.5
    -2 -5 -8 50910.4 2661.66
    2 5 8 47597 2110.53
    2 5 8 47718.6 2433.87
    2 -5 8 47701.7 1752.87
    2 5 8 48275.1 2486.57
    2 5 8 47779.5 1907.75
    2 -5 8 45737.2 1882.28
    -2 -5 -9 26793.8 2214.53
    -2 5 -9 29226.1 1844.48
    2 -5 9 28271.8 1355.64
    2 5 9 27875.6 1581.8
    2 5 9 26890.9 1466.84
    -2 -5 -9 29572.7 2110.43
    2 -5 9 26220.9 1722.63
    2 5 9 27871.4 1883
    2 -5 9 25923.2 1006.52
    2 5 9 26433.2 1856.38
    2 -5 9 25885.1 1439.5
    2 -5 10 1685.67 419.282
    -2 -5 -10 2188.32 637.205
    2 -5 10 1881.08 385.356
    2 5 10 1844.49 567.122
    -2 -5 -10 1593.42 620.954
    2 5 10 2703.18 611.809
    2 5 10 2173.7 449.24
    2 -5 10 2723.19 608.48
    2 5 10 2446 527.163
    -2 5 -10 2885.63 652.768
    2 -5 11 40001.9 1963.47
    -2 5 -11 39015 2277.14
    2 5 11 33992.2 1838.72
    2 5 11 35619.6 2252.99
    -2 -5 -11 33563.7 2454.47
    2 -5 11 38191.4 2243.83
    2 5 11 34635.5 1845.32
    -2 -5 -11 29384.9 2538.19
    2 5 11 34623.8 2209.92
    -2 -5 -12 43047.4 2865.93
    -2 -5 -12 35506.5 2937.8
    2 5 12 39711.4 2441.18
    -2 5 -12 44634.9 2510
    2 5 12 43573.4 2156.6
    2 5 12 41804.3 2122.19
    2 5 12 42657 2516.27
    2 -5 12 39565.9 2080.39
    2 -5 12 41956.8 2462.61
    -2 -5 -13 65122 4231.77
    2 5 13 66325.8 3287.53
    2 5 13 72147.2 2896.44
    2 5 13 65530.7 3266.87
    2 5 13 67331.2 2904.2
    2 -5 13 65975.8 2875.54
    -2 -5 -13 74744.4 3994.06
    2 -5 13 74349.5 3451.34
    -2 5 -13 72550.8 3347.36
    2 -5 14 11073.9 1410.92
    -2 -5 -14 7472.43 1547.57
    2 5 14 9465.15 1216.23
    -2 -5 -14 9475.4 1512.5
    2 5 14 8211.77 1009.87
    2 5 14 8944.03 1202.66
    -2 5 -14 8970.53 1217.74
    2 -5 14 8388.16 1036.18
    2 5 15 12461.5 1288.17
    2 -5 15 15996.7 1724.28
    2 -5 15 12863.8 1322.12
    -2 5 -15 12442.1 1460.3
    -2 -5 -15 16057.2 2017.22
    -2 -5 -15 9915.19 1806.37
    2 5 15 13846.1 1501.69
    2 5 15 15907.1 1625.58
    2 5 16 82.4797 387.728
    -2 -5 -16 -777.558 818.507
    -2 5 -16 170.305 345.654
    2 5 16 -37.9636 340.225
    2 -5 16 -28.7362 552.911
    2 -5 16 -399.692 439.666
    -2 -5 -16 -170.099 589.444
    2 -5 17 10876.9 1565.14
    2 -5 17 8641.38 1193.52
    -2 -5 -17 10003.7 1676.83
    -2 5 -17 11011.1 1447.71
    2 5 17 11204.5 1362.56
    2 5 17 9614.04 1320.51
    -2 -5 -17 11039.8 1982.47
    2 5 18 5792.02 1002.33
    -2 5 -18 4207.71 914.364
    -2 -5 -18 3620.48 1299.5
    -2 -5 -18 4845.5 1120.05
    2 -5 18 4456.94 1223.74
    2 5 18 6649.98 1169.21
    2 -5 18 3417.68 784.059
    -2 5 -19 38359.5 2789.28
    2 -5 19 30799.5 2363.58
    2 5 19 36478.9 2581.56
    2 5 19 36491.3 2710.45
    2 5 20 4335.92 986.368
    -2 6 21 7081.42 1233.23
    -2 6 20 14936.1 1596.23
    -2 -6 20 14031.2 1544.27
    2 -6 -20 16316.9 2413.93
    -2 6 19 4820.36 883.389
    2 -6 -19 7669.95 1403.2
    2 6 -19 5127.21 1094.81
    -2 -6 19 4708.99 906.627
    2 -6 -19 5846.11 1389.86
    -2 -6 19 7582.88 1481.42
    -2 -6 18 -508.038 593.04
    -2 -6 18 12.3867 377.506
    2 6 -18 56.4608 438.452
    -2 -6 18 1144.64 776.236
    2 -6 -18 887.07 562.766
    2 -6 -18 953.032 653.946
    -2 6 18 -669.706 595.426
    -2 6 18 -50.3888 474.948
    2 -6 -18 375.465 494.445
    -2 -6 17 1735.98 558.365
    -2 6 17 1269.06 399.379
    2 6 -17 684.304 459.177
    2 -6 -17 1175.06 536.635
    -2 6 17 1925.15 683.561
    -2 -6 17 1983.73 513.128
    -2 -6 17 3059.66 942.025
    2 -6 -17 1778.05 795.118
    2 -6 -17 2059.97 718.214
    -2 6 17 640.046 533.978
    -2 6 16 42475.8 2683.39
    -2 6 16 40257.4 2279.5
    -2 -6 16 42748.2 2380.57
    -2 6 16 40399.4 2606.19
    2 -6 -16 42564.4 3251.34
    -2 -6 16 38326.8 2242.82
    -2 -6 16 43112.7 2880.34
    2 -6 -16 42783.9 2779.68
    2 6 -16 40623.4 2683.83
    2 -6 -16 41954.2 2916.59
    -2 6 15 23345.8 1946.37
    -2 6 15 22066.2 1856.59
    2 -6 -15 21020.1 1971.36
    -2 -6 15 20465 1577.28
    -2 -6 15 20087.5 1857.74
    2 6 -15 21673.7 1898.64
    2 -6 -15 20797.7 2163.79
    2 -6 -15 20986.6 1870.02
    -2 -6 15 20287.3 1519.87
    -2 6 15 21431.8 1595
    -2 6 14 24029.3 1591.7
    -2 -6 14 25642.1 1752.63
    2 -6 -14 27461.1 2070.84
    2 6 -14 24031.7 1934.74
    2 -6 -14 24978.3 2259.88
    2 -6 -14 26168.6 2148.18
    -2 6 14 24875.2 1926.96
    -2 -6 14 24963.7 2007.78
    -2 -6 14 25167.5 1648.48
    -2 6 14 25970.3 2005.76
    -2 6 13 5760.4 933.426
    2 6 -13 6761.08 977.699
    2 -6 -13 6454.12 1083.3
    2 -6 -13 5687.37 963.793
    -2 6 13 6375.45 781.468
    2 -6 -13 5884.25 934.92
    -2 6 13 5459.53 976.796
    -2 -6 13 5915.15 756.915
    -2 -6 13 7448.52 1079.72
    -2 -6 13 5280.61 766.689
    -2 -6 12 433.477 260.584
    2 -6 -12 1197.84 519.657
    2 -6 -12 717.997 440.015
    -2 6 12 1323.57 551.963
    2 -6 -12 866.989 438.443
    -2 6 12 334.873 298.654
    -2 -6 12 617.033 297.405
    -2 -6 12 1052.45 554.031
    -2 6 12 289.957 224.022
    2 6 -12 696.318 358.984
    -2 -6 11 926.677 359.868
    -2 6 11 1039.99 424.952
    -2 -6 11 1963.09 545.383
    2 6 -11 1363.71 456.038
    -2 -6 11 1394.4 329.11
    2 -6 -11 464.898 379.394
    2 -6 -11 1679.12 554.955
    2 -6 -11 1556.74 498.414
    -2 6 11 1745.06 379.819
    -2 6 11 1579.72 516.768
    -2 6 11 1557.13 304.039
    -2 6 10 56011.1 2107.84
    2 6 -10 59603.3 2800.08
    -2 -6 10 57909.2 2417.76
    -2 -6 10 53972 2654.58
    -2 -6 10 54384.4 2078.4
    2 -6 -10 56822.6 2898.38
    -2 6 10 58564.4 2989.99
    2 -6 -10 54932.4 2647.26
    -2 6 10 56380.5 2730.83
    -2 6 10 55296.9 1936.64
    2 -6 -10 56275.8 2927.09
    -2 -6 9 23246.4 1679.06
    2 -6 -9 25581.5 1877.94
    2 -6 -9 25145 1666.73
    -2 -6 9 20977.8 1187.8
    -2 6 9 27385.8 1317.41
    -2 6 9 26203.8 1296.11
    -2 6 9 27646.7 1786.32
    2 6 -9 22511 1665.83
    -2 6 9 24785.1 1925.14
    -2 -6 9 23572.9 1229.16
    2 -6 -9 23246.8 1783.82
    -2 -6 9 25058.4 1535.39
    -2 -6 8 62842.3 2222.97
    -2 6 8 66522.8 2839.55
    -2 6 8 63416.9 3136.71
    2 -6 -8 65049.8 2987.72
    2 6 -8 64522 2804.59
    -2 -6 8 63075.9 2050.05
    -2 6 8 62358.2 2288.56
    -2 -6 8 66874.3 2551.8
    2 -6 -8 63574.8 2669.47
    -2 -6 8 69207.8 2927.58
    2 -6 -8 62486.7 2948.91
    -2 6 8 67599.6 2090.43
    -2 6 7 24473.5 1466.46
    2 -6 -7 21542.4 1420.97
    -2 -6 7 24925.5 1673.91
    -2 -6 7 22768.1 1048.42
    2 -6 -7 21240.3 1625.32
    -2 6 7 18962.7 669.948
    -2 6 7 23995.7 1899.66
    2 -6 -7 21149 1599.48
    2 6 -7 22447.1 1071.16
    -2 6 7 23767.3 1587.77
    -2 -6 7 23689 1267.74
    2 6 -7 25567.1 1647.11
    -2 6 7 23136 1050.4
    -2 -6 7 22391.1 1400.55
    -2 6 6 676.798 454.812
    -2 6 6 -252.77 264.124
    2 6 -6 63.84 220.971
    2 -6 -6 220.001 168.139
    2 -6 -6 36.4002 306.339
    2 6 -6 736.439 191.837
    -2 6 6 400.01 114.186
    -2 -6 6 -131.294 349.807
    2 -6 -6 417.725 274.765
    -2 6 6 375.466 296.088
    -2 -6 6 772.343 290.518
    -2 -6 6 176.76 233.786
    -2 -6 5 2226.19 426.566
    2 -6 -5 2718.35 463.765
    2 -6 -5 2641.16 591.393
    -2 6 5 2758.83 321.35
    -2 -6 5 2848.57 572.91
    2 6 -5 2077.25 247.244
    2 6 -5 1933.74 465.073
    -2 6 5 3051.23 538.244
    -2 6 5 2500.35 634.678
    -2 -6 5 2672.14 499.532
    2 -6 -5 2878.9 592.357
    -2 6 5 2702.87 587.777
    -2 -6 4 17924.1 1395.29
    -2 6 4 19150.9 941.945
    2 -6 -4 19205.6 1169.72
    -2 -6 4 17704.8 1255.09
    2 6 -4 18601.7 1297.56
    -2 6 4 20216.5 1752.18
    -2 6 4 18391 1429.7
    2 -6 -4 18650.3 1448.47
    -2 6 4 18416.3 1273.78
    2 -6 -3 40918.9 1685
    -2 6 3 42225.2 1928.23
    -2 -6 3 40092.3 2158.3
    2 6 -3 42998.5 1998.66
    -2 6 3 44148.2 2601.92
    2 -6 -3 40278.6 2149.7
    -2 -6 3 42474.9 2021.06
    -2 6 3 41285.5 1567.01
    -2 -6 2 128786 3963.33
    2 -6 -2 129996 4142.37
    2 6 -2 128877 3728.26
    2 -6 -2 125219 3243.27
    -2 6 2 128805 3322.89
    2 6 -2 125964 2704.21
    -2 6 2 129060 3656.88
    -2 -6 2 127005 4135.4
    2 -6 -1 30123.3 1390.73
    -2 6 1 30732.7 1526.96
    -2 6 1 31859.8 1477.78
    2 6 -1 29795.3 1618.87
    2 6 -1 32843.4 1626.45
    2 -6 -1 28814.5 1781.23
    2 -6 -1 31962.8 1289.37
    -2 -6 1 31330.2 1794.77
    -2 -6 1 31853.5 1872.94
    2 6 -1 30021.9 1146.92
    2 -6 0 2971.53 612.534
    -2 -6 0 4768.52 718.698
    2 6 0 4430.62 655.268
    2 6 0 4520.36 588.272
    -2 6 0 4319.87 550.124
    2 -6 0 4011.12 403.172
    2 6 0 4675.91 472.003
    2 -6 0 2948.28 397.753
    -2 6 0 2988.35 456.461
    2 6 1 4795.33 574.003
    2 6 1 4144.94 641.83
    -2 -6 -1 3549.05 646.288
    -2 6 -1 4633.66 595.644
    2 6 1 4109.26 489.046
    2 -6 1 5234.32 512.211
    2 -6 1 3428.2 564.27
    -2 6 -1 4996.51 554.299
    2 -6 1 4699.3 395.532
    2 -6 2 105121 2592.9
    2 6 2 100959 2873.03
    -2 6 -2 100310 3130.23
    -2 -6 -2 93569.9 3671.98
    2 -6 2 101064 2109.52
    -2 -6 -2 94673.6 3529.64
    2 6 2 97189 3379.56
    2 -6 2 82807 1794.69
    2 6 2 87544 1838.71
    -2 6 -2 99087.2 2687.33
    2 -6 2 98143.5 3365.11
    2 6 3 50226.4 2378.45
    2 6 3 48659 1294.69
    2 -6 3 43491.9 1101.36
    -2 6 -3 50163.8 2174.95
    -2 -6 -3 42438.8 2462.72
    2 6 3 50054.6 1855.86
    -2 -6 -3 48945.3 2484.04
    2 6 3 52062.1 2565.6
    2 -6 3 51253.4 2347.61
    2 -6 3 52040.3 1688.63
    2 -6 3 46049.5 1254.94
    -2 6 -3 49858.4 1695.86
    2 -6 4 85896.2 2344.42
    2 6 4 78822.5 3222.19
    -2 6 -4 82074.1 2982.08
    -2 -6 -4 76330.4 3459.49
    2 6 4 80935.2 2030.59
    2 -6 4 76319.6 1982.34
    2 -6 4 81626.3 3087.99
    2 6 4 82663.5 3230.62
    -2 6 -4 81339.1 2229.16
    -2 -6 -4 80373 3350.94
    2 6 4 83350.2 2455.03
    2 6 5 42231.9 1583.24
    2 6 5 32965 1289.91
    -2 6 -5 42499.5 2118.92
    2 -6 5 46203.3 1622.78
    -2 -6 -5 40214.3 2345.94
    2 -6 5 41602.3 2135.61
    2 6 5 39946.1 2167.51
    2 -6 5 44162.1 1608.15
    2 6 5 42354 1436.02
    -2 -6 -5 44714.6 2632.75
    -2 6 -5 40036.2 1357.16
    2 6 5 40512 2235.03
    2 -6 5 39261.3 1386.73
    2 6 6 4657.9 766.193
    2 -6 6 4557.48 722.252
    -2 -6 -6 5141.89 852.761
    2 -6 6 4115.46 455.132
    2 6 6 4712.7 486.304
    -2 6 -6 3362.99 629.65
    -2 -6 -6 4453.19 873.425
    2 6 6 3980.16 449.211
    2 6 6 4911.91 762.065
    2 -6 6 3635.16 458.754
    2 6 6 2788.43 216.599
    -2 6 -6 3886.23 356.548
    2 6 6 3926.05 737.783
    -2 -6 -7 14.2827 311.229
    -2 6 -7 443.262 322.75
    2 6 7 508.281 161.572
    2 -6 7 652.552 194.238
    2 6 7 834.796 200.253
    2 -6 7 47.8772 195.985
    2 6 7 573.857 301.818
    2 -6 7 820.247 424.067
    2 6 7 411.549 336.38
    -2 -6 -7 1365.57 595.948
    2 6 7 652.729 407.824
    2 6 8 12923.3 945.041
    2 -6 8 12238.3 715.648
    2 6 8 10564.5 1234.6
    -2 6 -8 12205.7 1219.78
    2 6 8 12256.5 1276.29
    -2 -6 -8 11573.4 1348.7
    2 -6 8 13416.3 934.641
    2 -6 8 13373.6 1256.26
    2 6 8 13005.2 1170.83
    -2 -6 -8 10911.5 1461.19
    2 -6 8 11887.9 899.905
    -2 -6 -9 25148.7 2046.23
    2 -6 9 23435.8 1715.3
    2 6 9 26166.1 1974.66
    -2 -6 -9 24746.5 2233.2
    2 -6 9 26353.9 1373.72
    2 6 9 26162.6 1680.9
    2 6 9 25065.7 1408.03
    2 -6 9 25291.1 1406.05
    2 6 9 25530.7 1922.51
    -2 6 -9 24676.9 1793.75
    -2 6 -10 82840.6 3539.01
    2 -6 10 84414.6 3469.21
    -2 -6 -10 77616.6 4215.99
    2 6 10 84951.7 3192.82
    2 -6 10 90321.9 2841.75
    2 6 10 84617.4 2916.22
    2 -6 10 80407 2848.39
    2 6 10 86629.3 3780.11
    2 6 10 82734.5 3666.57
    -2 -6 -10 85869.8 4014.83
    2 6 11 22255.3 1876.55
    2 6 11 18248.8 1707.37
    2 6 11 20160 1503.64
    -2 6 -11 19998.6 1730.78
    2 -6 11 18077.4 1313.24
    2 -6 11 22261 1743.62
    2 6 11 20357.5 1386.78
    2 -6 11 20203.6 1305.08
    -2 -6 -11 21744.4 2036.57
    -2 -6 -11 19618.6 2153.98
    -2 -6 -12 7451.35 1423.88
    2 6 12 8819.35 1022.18
    -2 -6 -12 9348.31 1403.42
    2 6 12 12093.6 1427.25
    -2 6 -12 7996.25 1133.56
    2 -6 12 10000.8 1238.32
    2 -6 12 9186.27 974.625
    2 6 12 9486.95 1254.31
    2 6 12 9193 966.328
    2 6 13 1729.49 635.866
    2 -6 13 1276.88 473.145
    -2 6 -13 1417.06 565.055
    2 6 13 810.554 308.96
    -2 -6 -13 1030.77 604.764
    -2 -6 -13 216.271 485.502
    2 6 13 2086.2 720.581
    2 6 13 940.473 431.089
    2 -6 13 2149.92 660.357
    -2 -6 -14 11300.3 1702.79
    -2 6 -14 13689.9 1535.95
    2 6 14 12083 1230.86
    2 -6 14 11710.6 1213.68
    2 6 14 10775 1167.08
    -2 -6 -14 8657.01 1615.18
    2 -6 14 12546.6 1478.29
    2 6 14 10647.6 1382.92
    -2 6 -15 20483.6 1925.47
    -2 -6 -15 17063.1 2417.28
    2 -6 15 16563.1 1513.13
    2 6 15 18960.1 1596.33
    2 -6 15 23200.4 2131.48
    -2 -6 -15 19143.5 2250.98
    2 6 15 19897.6 1946.12
    2 -6 16 32421.1 2212.42
    2 6 16 36409.3 2316.92
    2 6 16 34671.5 2636.45
    -2 -6 -16 35142.8 3556.36
    2 -6 16 39238.1 2836.64
    -2 -6 -16 35986.7 3260.62
    -2 6 -16 35396.4 2617.15
    2 6 17 7179.29 1222.32
    -2 6 -17 6051.15 1119.1
    2 -6 17 5746.79 976.324
    -2 -6 -17 7223.16 1571.37
    -2 -6 -17 6790.33 1688.67
    2 6 17 5896.81 1002.48
    2 -6 17 5911.96 1303.13
    2 -6 18 7700.16 1164.73
    2 6 18 5866.21 1054.88
    2 6 19 -1692.94 714.98
    2 -7 -19 21051.6 2611.71
    -2 -7 19 19554.9 1795.51
    -2 7 18 14325.9 1702.55
    -2 -7 18 14449.9 1484.5
    2 -7 -18 13795.7 2049.18
    2 7 -17 21103 2060.91
    2 -7 -17 20388.2 2353.51
    2 -7 -17 20335.2 2219.8
    -2 7 17 21119.3 1968.83
    -2 -7 17 20920 1768.72
    -2 -7 17 23532.7 2266.96
    -2 7 17 18679.1 1918.77
    2 -7 -16 5550.87 1208.57
    -2 7 16 4543.88 985.114
    2 -7 -16 5254.99 1183.4
    2 7 -16 4457.56 984.485
    -2 -7 16 4619.51 1020.35
    -2 -7 16 6292.47 1002.98
    -2 7 16 5153.55 1007.89
    2 -7 -16 6167.08 1108.56
    -2 7 15 1355.3 687.301
    2 7 -15 104.103 454.939
    2 -7 -15 377.632 354.797
    2 -7 -15 1346.19 637.356
    -2 -7 15 1739.49 598.126
    2 -7 -15 1103.14 470.988
    -2 -7 15 878.979 594.053
    -2 7 15 919.422 525.032
    2 -7 -14 2441.1 752.579
    -2 -7 14 1876.36 685.479
    -2 7 14 3986.88 909.73
    2 7 -14 3226.32 788.05
    2 -7 -14 1636.94 667.277
    -2 7 14 2909.38 755.682
    -2 -7 14 3509.15 683.721
    2 -7 -14 2550.83 726.183
    -2 -7 13 32112.9 1960.62
    -2 7 13 31320.8 2284.08
    2 7 -13 27914.3 2145.57
    -2 7 13 32062.7 2268.23
    2 -7 -13 29879.2 2428.58
    -2 -7 13 30221.6 2226.6
    2 -7 -13 30505.2 2390.2
    2 -7 -13 31757.6 2248.3
    2 -7 -12 33140.3 2449.26
    2 -7 -12 34018 2495.73
    -2 7 12 34514.3 2448.3
    2 -7 -12 34232.9 2273.62
    -2 -7 12 34355.8 2309.57
    -2 7 12 34889.7 2318.2
    2 7 -12 33000.7 2275.66
    -2 -7 12 33046.1 1985.19
    -2 -7 11 27817.9 1742.85
    2 7 -11 27977.8 2027.23
    2 -7 -11 24178.4 2052.4
    -2 7 11 26002.7 2087.55
    2 -7 -11 28464.4 1987.62
    -2 -7 11 28115.8 2032.6
    2 -7 -11 25879 2113.57
    -2 7 11 28565.2 2044.79
    -2 7 10 12076 1283.22
    2 -7 -10 10642.7 1170.99
    2 7 -10 10099.2 1187.76
    2 -7 -10 11919.1 1415.06
    -2 7 10 10578.6 1346.64
    -2 -7 10 10752.2 1055.63
    2 -7 -10 12564.4 1438.92
    -2 -7 10 9917.07 1193.09
    2 -7 -9 718.851 448.993
    -2 -7 9 377.09 367.619
    -2 7 9 -164.458 504.815
    2 7 -9 -12.4137 294.652
    2 -7 -9 490.789 360.334
    -2 7 9 -107.368 190.921
    -2 -7 9 731 404.168
    -2 7 9 311.847 366.554
    2 -7 -9 -113.035 298.709
    -2 7 8 823.077 332.703
    -2 -7 8 1288.59 373.537
    2 -7 -8 635.401 381.886
    -2 7 8 1984.51 534.848
    -2 -7 8 1555.01 605.227
    2 7 -8 1302.82 426.601
    -2 7 8 1677.09 668.006
    2 -7 -8 1174.97 404.496
    -2 -7 8 1016.27 371.404
    2 -7 -8 2067.36 603.337
    -2 -7 7 30147.3 1598.03
    -2 7 7 30835.2 1831.48
    2 -7 -7 29640.7 2046.85
    2 -7 -7 29670.9 2089.94
    -2 7 7 33614.1 2410.27
    2 7 -7 27938.2 1852.11
    -2 -7 7 28933.2 1695.95
    -2 -7 7 30795.7 2014.94
    2 -7 -7 31212.2 1805.01
    -2 7 7 32904.6 1997.66
    2 -7 -6 41490.6 2033.02
    -2 7 6 39941 2171.8
    2 -7 -6 42474.8 2423.9
    -2 7 6 41787.2 2721.93
    -2 -7 6 40611.1 2035.49
    2 -7 -6 38616.1 2363.09
    -2 -7 6 42912.1 2396.71
    -2 -7 6 41749.4 1921.02
    2 7 -6 41522 2241.41
    -2 7 6 39716.2 2232.81
    -2 7 5 56999.1 2567.86
    -2 7 5 54871.5 1795.27
    2 7 -5 52010.2 2474.87
    -2 -7 5 52951.3 2228.41
    -2 -7 5 54686.9 2406.9
    -2 -7 5 56141.4 2749.02
    -2 7 5 54400.3 2743.76
    2 -7 -5 51800.7 2741.83
    -2 7 5 56911.7 3209.67
    2 -7 -5 58596 2335.68
    -2 7 4 28449.6 2258.32
    2 -7 -4 29243.6 1979.97
    -2 7 4 28810.7 1319.02
    -2 7 4 29254.1 1737.62
    2 -7 -4 29361.1 1536.35
    -2 -7 4 27702.3 1874.1
    2 7 -4 28533.2 1740.11
    -2 7 4 27711.1 1925.73
    -2 -7 4 29502.5 1739.03
    -2 7 3 1913.66 599.679
    -2 7 3 2967.19 565.794
    -2 7 3 2961.59 457.586
    2 -7 -3 2568.94 631.326
    2 7 -3 2889.65 543.866
    2 -7 -3 2785.49 454.127
    -2 -7 3 3051.88 559.631
    -2 -7 3 2263.2 595.688
    2 -7 -2 1817.31 344.038
    2 -7 -2 1782.36 507.963
    -2 7 2 1932.68 430.964
    -2 7 2 2179.85 393.978
    2 7 -2 1492.61 408.96
    -2 -7 2 1332.73 488.135
    -2 -7 2 988.293 360.256
    2 -7 -1 34116.9 1568.4
    2 7 -1 33556.6 1763.08
    2 -7 -1 30382.9 1985.24
    -2 7 1 31444.3 1578.11
    2 -7 -1 32341.5 1364.56
    -2 -7 1 29318.8 1988.59
    -2 -7 1 31517.4 1945.21
    -2 7 1 31972 1688.76
    -2 -7 0 35784.5 2120.28
    -2 7 0 34127.1 1693.83
    -2 7 0 33707.3 1703.71
    2 -7 0 33908.3 1517.02
    2 7 0 33706.4 1745.07
    -2 -7 0 31945.8 2084.98
    2 -7 0 33194.3 2064.6
    2 -7 0 34426 1306.5
    2 -7 1 73349.2 2345.98
    -2 7 -1 77560.6 2801.15
    -2 7 -1 72755.8 2544.69
    2 7 1 80674.1 2757.95
    2 -7 1 78527.9 1988.1
    2 -7 1 74314.5 3106.9
    -2 -7 -1 72111.5 3266.97
    -2 -7 -2 15989.5 1483.49
    -2 7 -2 14711.7 1177.87
    2 -7 2 14755.8 928.965
    2 -7 2 14229.8 1299.29
    -2 7 -2 13756.8 972.695
    2 7 2 16190.4 1117.16
    2 7 3 218.796 250.726
    2 7 3 30.6867 165.672
    -2 -7 -3 824.07 496.075
    -2 7 -3 82.1445 189.68
    -2 7 -3 529.523 344.909
    2 7 3 281.529 335.177
    2 -7 3 160.47 310.907
    -2 -7 -3 -212.651 367.893
    2 -7 3 343.703 208.536
    -2 -7 -4 1886.03 622.746
    -2 -7 -4 1641.44 504.998
    -2 7 -4 1585.36 321.566
    2 7 4 2616.77 437.874
    -2 7 -4 1862.77 472.618
    2 7 4 986.555 452.687
    2 7 4 1450.75 501.41
    2 -7 4 1180 427.022
    2 -7 4 1340.96 319.82
    2 7 5 48569.2 2628.41
    -2 7 -5 42958.7 2285.23
    2 7 5 43523.4 1745.05
    2 7 5 46169.3 2539.46
    -2 -7 -5 43162.9 2645.33
    2 -7 5 49799.4 1824.33
    2 7 5 42163.3 2455.37
    -2 -7 -5 40297.1 2688.58
    2 -7 5 46551.4 2446.85
    2 7 6 41687.9 2474.89
    2 7 6 43851.3 1533.21
    2 7 6 43192.4 2435.65
    -2 7 -6 43926.8 2344.73
    -2 -7 -6 38443.6 2677.64
    2 -7 6 47421.8 1820.58
    2 -7 6 45290.4 2430.26
    -2 -7 -6 43207.3 2678.26
    2 7 6 42383.3 2542.52
    2 7 7 40129.7 2504.18
    -2 7 -7 38061.3 2238.67
    2 7 7 37909.6 1522.31
    -2 -7 -7 39895.3 2766.77
    2 -7 7 35963.2 2187.6
    2 -7 7 41415 1727.87
    -2 -7 -7 38694.6 2578.93
    2 7 7 40165.5 2465.74
    2 7 7 36624.3 2234.24
    2 7 8 34574.4 1543.98
    -2 -7 -8 32843.7 2432.28
    2 -7 8 38234.5 1695.76
    -2 7 -8 33486.4 2159.57
    2 7 8 32000.1 2268.87
    2 -7 8 32735.5 2116.35
    2 7 8 32579.5 2277.83
    2 7 8 33324.5 2103.16
    -2 -7 -8 34559.6 2660.87
    -2 7 -9 10406.3 1274.43
    2 7 9 11996.1 1393.48
    2 7 9 10476.7 1164.92
    2 -7 9 11842.6 947.206
    2 7 9 10850.8 1357.67
    -2 -7 -9 10929.5 1427.53
    2 -7 9 10172.5 1194.83
    -2 -7 -9 11145.8 1572.15
    -2 -7 -10 2931.59 813.625
    -2 -7 -10 2978.66 881.213
    2 7 10 2097.3 584.557
    -2 7 -10 1231.09 489.073
    2 -7 10 3755.06 594.109
    2 7 10 2410.69 590.133
    2 -7 10 2708.64 674.763
    2 7 11 11304.2 1205.91
    -2 7 -11 13442 1475.43
    2 -7 11 13739.4 1103.92
    -2 -7 -11 9213.59 1375.36
    2 -7 11 12858.4 1425.45
    -2 -7 -11 9039.46 1548.9
    2 7 11 9958.12 1351.92
    -2 -7 -12 22420 2252.89
    2 -7 12 23629.6 1979.02
    -2 7 -12 23479.9 1996.59
    -2 -7 -12 22869 2514.6
    2 7 12 23646.9 1740.25
    2 7 12 23102.1 2044.37
    2 7 13 39025.7 2748.42
    -2 7 -13 43485.4 2790.09
    -2 -7 -13 36471.9 3307.28
    -2 -7 -13 42246.9 3212.71
    2 7 13 37339.2 2234.93
    2 -7 13 41709.3 2705.88
    2 -7 14 12739.1 1526.46
    2 7 14 12254.7 1582.87
    -2 -7 -14 12802.2 1846.07
    -2 7 -14 11152 1477.39
    2 7 14 13641.1 1374.74
    -2 -7 -14 11110.8 1917.41
    -2 -7 -15 2480.32 1124.47
    -2 7 -15 2544.56 770.387
    -2 -7 -15 1037.92 611.189
    2 -7 15 2515.52 819.815
    2 7 15 1848.78 696.794
    -2 -7 -16 -49.4643 724.011
    2 -8 -17 1231.46 723.793
    -2 -8 17 951.357 549.658
    -2 -8 16 13452.8 1422.82
    2 -8 -16 13693.4 1911.08
    -2 8 16 12454.9 1585.45
    2 -8 -15 15926.1 1950.96
    2 8 -15 14277.4 1739.28
    -2 8 15 15899 1826.02
    -2 8 15 16360.8 1852.49
    -2 -8 15 15540.3 1486.78
    -2 -8 15 14952.5 1746.69
    2 -8 -15 16752.8 1964.73
    -2 8 14 19314.8 1898
    -2 -8 14 19498.8 1936.14
    -2 -8 14 18438 1590.3
    2 8 -14 18410.4 1864.63
    -2 8 14 14549.2 1673.61
    2 -8 -14 18496.7 2037.45
    2 -8 -14 17428.4 1974.17
    -2 8 13 9353.39 1332.25
    -2 -8 13 8573.03 1280.91
    2 8 -13 7837.25 1203
    2 -8 -13 6626.27 1254.78
    -2 8 13 8261.97 1271.81
    2 -8 -13 7471.9 1177.05
    -2 -8 13 9155.08 1115.21
    2 -8 -13 7475.9 1280.33
    2 -8 -12 516.531 538.818
    -2 8 12 179.511 350.568
    -2 -8 12 -57.0327 420.36
    -2 8 12 1135.1 591.051
    2 8 -12 -714.193 616.902
    2 -8 -12 -429.8 428.176
    -2 -8 12 -424.02 419.867
    2 -8 -12 437.992 471.667
    -2 8 11 6825.39 1177.88
    2 8 -11 6091.95 1009.37
    2 -8 -11 7758.93 1098.29
    -2 8 11 7858.36 1200.61
    -2 -8 11 7431.59 1162.96
    2 -8 -11 7364.06 1186.84
    2 -8 -11 6317.4 1108.9
    -2 -8 11 8701.39 1030.57
    -2 -8 10 25178 1736.99
    -2 -8 10 29837.2 2199.89
    2 -8 -10 30011.8 2343
    2 -8 -10 30643.3 2382.02
    2 -8 -10 30527.1 2076.27
    2 8 -10 26503.9 2046.22
    -2 8 10 28966.4 2116.25
    -2 8 10 26020.3 2267.85
    2 -8 -9 30607.9 2291.63
    2 8 -9 26446.1 2035.84
    -2 8 9 28790.5 2414.1
    -2 -8 9 31584.8 2251.64
    -2 8 9 29800.8 2109.2
    2 -8 -9 28555.6 1951.72
    2 -8 -9 32014.2 2395.47
    -2 -8 9 29199.1 1840.65
    -2 -8 8 23863.3 1919.6
    2 8 -8 22176.5 1778.7
    2 -8 -8 20243.7 1850.55
    -2 8 8 24093.6 2192.93
    -2 -8 8 22946.2 1605.56
    2 -8 -8 23101 1676.32
    -2 8 8 22878.2 1816.61
    2 -8 -8 22203.6 1983.72
    -2 -8 7 31853 1873.06
    2 8 -7 29503.4 2016.74
    -2 8 7 31664.4 2550.52
    -2 -8 7 31263.5 2206.39
    2 -8 -7 29282.1 1826.87
    2 -8 -7 29510.3 2236.09
    -2 8 7 30402.5 2023.68
    -2 8 6 6.79956 375.531
    -2 8 6 -27.7459 306.45
    -2 -8 6 490.934 331.204
    2 8 -6 -3.19905 314.812
    -2 8 6 797.811 532.801
    -2 -8 6 -241.513 555.801
    -2 -8 6 606.898 369.717
    2 -8 -6 -325.763 463.333
    2 -8 -6 430.495 306.035
    -2 8 5 3798.68 703.021
    -2 8 5 2887.66 767.833
    2 -8 -5 4472.58 858.013
    -2 -8 5 3110.56 591.896
    2 8 -5 3235.05 621.243
    -2 -8 5 2186.55 516.975
    -2 8 5 3275.85 933.338
    2 -8 -5 3366.63 556.122
    -2 -8 5 2525.47 628.824
    -2 -8 4 18539 1664.34
    -2 -8 4 19333.6 1486.27
    -2 8 4 18107.5 1946.67
    -2 8 4 19780.5 1522.2
    2 -8 -4 21863.5 1845.54
    2 -8 -4 22091 1371.18
    2 8 -4 18408.4 1475.49
    -2 8 4 18177.9 1663.98
    -2 -8 4 19389 1414.46
    -2 8 3 47036.6 1946.62
    2 8 -3 45078.4 2313.2
    -2 8 3 44184.2 3054.26
    -2 -8 3 45953.8 2368.25
    2 -8 -3 46846.4 1972.71
    2 -8 -3 43373.2 2617.9
    -2 -8 3 44742 2621.94
    -2 8 3 47343.2 2338.9
    -2 -8 2 57197 2717.56
    2 -8 -2 56436.4 2334.47
    -2 8 2 56341.7 2523.22
    -2 8 2 56883.6 3491.47
    -2 -8 2 57999.8 3066.42
    -2 8 2 59485.1 2317.2
    2 8 -2 60409.5 2641.86
    2 -8 -2 50855 2856.86
    -2 8 1 11077.3 991.082
    2 8 -1 10059.7 1009.46
    -2 -8 1 10797 1180.76
    2 -8 -1 10575.3 910.506
    -2 -8 1 10991.3 1341.01
    2 -8 -1 10265.9 1265.17
    -2 8 1 11003.6 1026.04
    -2 8 0 750.471 336.42
    2 -8 0 591.913 395.217
    2 -8 0 870.012 311.061
    -2 8 0 954.616 344.82
    2 8 0 1652.47 417.623
    2 -8 0 2288.18 666.439
    -2 -8 0 1251.4 504.648
    -2 -8 0 1369.46 487.179
    -2 8 -1 -184.253 226.582
    -2 -8 -1 -878.59 578.696
    -2 -8 -1 95.4992 486.832
    2 -8 1 -466.365 317.09
    2 -8 1 -835.173 568.916
    -2 8 -1 -267.807 270.902
    2 8 1 -405.576 398.148
    2 -8 2 30980.2 2091.99
    -2 8 -2 31368.8 1864.4
    2 8 2 28906.2 1614.27
    2 8 2 26340.1 2197.66
    2 -8 2 31999.8 1497.58
    -2 -8 -2 26967.3 2104.5
    -2 8 -2 29413.9 1572.85
    -2 8 -3 24902.9 1694.58
    2 8 3 25682.4 2114.65
    2 8 3 27655.7 1528.83
    2 -8 3 26956.6 1373.68
    -2 -8 -3 24908.6 2054.39
    2 -8 3 25893.9 1912.98
    2 -8 4 39909.2 1700.23
    2 8 4 34724.3 2417.21
    -2 -8 -4 37183.7 2541.39
    2 -8 4 36922.8 2319.26
    -2 8 -4 39070.4 2196.75
    2 8 4 37565.3 2453.35
    -2 8 -5 37755 2231.08
    -2 -8 -5 38118.6 2733.16
    2 -8 5 37550.9 2337.14
    2 8 5 36617.5 2470.44
    2 8 5 38392.5 2511.4
    -2 -8 -5 38391.7 2654.12
    -2 -8 -6 13664.1 1675.35
    2 8 6 13583 1481.58
    2 8 6 13625.4 1503.48
    -2 -8 -6 15885.4 1718.43
    -2 8 -6 14995.1 1415.83
    2 -8 6 11895.5 1340.38
    2 8 7 1023.63 520.931
    -2 -8 -7 -11.5946 452.903
    2 8 7 562.967 449.63
    -2 8 -7 891.357 425.885
    2 -8 7 766.856 455.821
    -2 -8 -7 286.566 514.875
    2 -8 8 14623.1 1495.85
    -2 8 -8 14208.5 1462.93
    2 8 8 12959.2 1540.29
    -2 -8 -8 12101.2 1607.31
    -2 -8 -8 11730.2 1552.38
    2 8 8 13376.6 1416.1
    2 8 9 26377.9 2229.85
    -2 8 -9 24302.7 1978.44
    -2 -8 -9 27374.7 2560
    2 8 9 29623.1 2086.02
    2 -8 9 25907.8 2026
    -2 -8 -9 29732.1 2525.84
    2 8 10 27121 1983.65
    -2 -8 -10 28158.9 2695.28
    -2 -8 -10 29238.2 2569.51
    -2 8 -10 27965.4 2176.76
    2 8 10 27879.5 2308.84
    2 -8 10 28011.4 2146.97
    2 8 11 12302.1 1592.18
    2 -8 11 13131.2 1546.72
    -2 8 -11 12471.6 1490.68
    2 8 11 13608 1397.66
    -2 -8 -11 13689.7 1939.67
    -2 -8 -11 13929.9 1874.41
    -2 -8 -12 2652.5 947.009
    -2 -8 -12 5106.38 1381.3
    2 -8 12 3216.81 826.86
    2 8 12 4363.99 947.889
    -2 8 -12 3431.35 878.69
    2 8 12 5018.93 891.984
    -2 -8 -13 -280.071 665.437
    2 8 13 -775.058 661.297
    2 -8 13 1447.72 663.28
    -2 -8 -13 1014.92 750.843
    -2 8 -13 95.222 439.418
    -2 -8 -14 3192.54 1216.6
    2 -9 -15 -355.753 666.911
    2 -9 -14 1511.39 658.69
    -2 9 14 3025.04 883.104
    2 -9 -13 14094.4 1844.8
    -2 9 13 13173.4 1703.3
    -2 9 13 14488.8 1726.09
    -2 -9 13 12981.4 1369.82
    -2 -9 12 20825.8 1671.23
    2 -9 -12 22893.9 2270.23
    -2 -9 12 17431.7 1840.93
    2 -9 -12 16829.9 1929.49
    2 9 -12 17996.8 1880.18
    -2 9 12 20966.4 1989.28
    -2 9 12 21055.4 2139.28
    2 9 -11 13810.4 1619.05
    -2 -9 11 10525.6 1478.64
    2 -9 -11 12279.3 1654.13
    -2 -9 11 12309.7 1273.44
    -2 9 11 12666.9 1661.64
    -2 9 11 12740.7 1521.47
    2 -9 -11 10388.1 1480.97
    2 -9 -10 19825.2 2042.35
    -2 -9 10 20527.1 1622.23
    -2 -9 10 21229.1 1975.67
    2 -9 -10 21890.6 2092.92
    2 9 -10 17221.5 1769.8
    -2 9 10 21458 2221.51
    -2 9 10 18835.1 1832.52
    -2 9 9 13.8364 325.072
    -2 -9 9 1039.68 622.578
    -2 9 9 -482.887 692.402
    2 9 -9 -83.128 408.863
    -2 -9 9 870.787 500.638
    2 -9 -9 -602.284 555.793
    -2 9 8 2710.49 687.598
    -2 9 8 1592.59 701.45
    2 9 -8 1239.82 466.524
    -2 -9 8 2277.73 763.974
    2 -9 -8 2956.76 796.1
    -2 -9 8 3414.69 679.051
    -2 9 7 16990.2 1968.58
    -2 -9 7 15926.4 1389.91
    -2 -9 7 17658.7 1780.66
    2 -9 -7 17835.4 1853.48
    -2 9 7 15203.2 1545.68
    2 9 -7 15258 1537.16
    -2 -9 6 33036.9 2421.84
    2 9 -6 32261.5 2191.76
    -2 9 6 30227.4 2645.75
    -2 -9 6 33100.3 2014.92
    -2 9 6 28573.8 2065.57
    2 -9 -6 33071.6 2528.08
    2 9 -5 31877.8 2146.9
    -2 9 5 31071.6 2687.03
    -2 -9 5 33236.6 2422.17
    -2 -9 5 34029.7 2053.98
    2 -9 -5 32806.9 2481.21
    -2 9 5 32463.8 2115.81
    -2 -9 5 30695.1 1934.45
    2 9 -4 12766.7 1296.05
    2 -9 -4 13253.5 1540.31
    -2 9 4 9732.19 1365.32
    -2 -9 4 13600.1 1320.27
    -2 9 4 16012.3 1441.36
    -2 9 4 11513.8 1674.17
    -2 -9 4 13547.1 1537.88
    -2 -9 4 12661.4 1235.66
    2 -9 -3 194.146 454.572
    2 9 -3 39.5403 407.34
    -2 -9 3 -406.776 642.067
    -2 9 3 174.675 588.352
    -2 9 3 167.17 309.094
    -2 -9 3 205.872 321.622
    -2 -9 2 1954.02 503.158
    2 -9 -2 1772.21 679.738
    2 9 -2 1923.6 495.843
    -2 -9 2 2435.91 632.294
    -2 9 2 1918.13 515.145
    -2 9 2 2592.98 910.235
    2 -9 -1 18835.5 1814.23
    -2 9 1 18319.8 1438.93
    2 9 -1 17473.8 1425.09
    -2 -9 1 18961.6 1852.48
    -2 -9 1 17131.9 1547.26
    -2 9 1 21068.3 1445.09
    2 -9 0 33968.6 2346.19
    -2 -9 0 32385.3 2207.48
    2 9 0 34792.7 1985.31
    -2 -9 0 29934 2371.93
    -2 9 0 32013.6 1889.94
    -2 9 0 33299.4 1894.56
    2 9 1 25584.9 1654.47
    2 -9 1 24815.6 2004.28
    -2 9 -1 26153.8 1741.64
    -2 -9 -1 23935.3 1975.8
    -2 -9 -1 24017.7 2131.46
    -2 -9 -2 19058.7 1813.69
    2 -9 2 19892.9 1778.64
    2 9 2 17232 1912.75
    -2 -9 -2 20135.6 1978.77
    -2 9 -2 19684.4 1560.05
    -2 -9 -3 4883.05 993.355
    -2 9 -3 4341.24 778.557
    2 9 3 4091.06 858.748
    2 -9 3 3554.33 763.684
    2 9 3 4437.37 956.886
    -2 -9 -4 -847.448 659.995
    2 -9 4 34.9091 465.801
    -2 9 -4 204.425 410.567
    2 9 4 -908.901 654.461
    2 9 4 79.0374 369.016
    2 9 5 11634.9 1455.88
    -2 9 -5 12825.3 1343.01
    -2 -9 -5 13944.3 1692.6
    2 -9 5 13839.2 1521.37
    2 9 5 12721.8 1571.34
    -2 -9 -6 29970.7 2596.8
    -2 9 -6 28203.4 2073.74
    2 9 6 26763.6 2226.95
    -2 -9 -6 25319.9 2343.72
    2 9 6 26789.7 2247.72
    2 -9 6 31709.4 2325.32
    2 -9 7 31178.6 2316.3
    2 9 7 30439.1 2419.98
    -2 -9 -7 30220.9 2676.3
    -2 9 -7 32303.4 2264.1
    -2 -9 -7 32986.8 2703.4
    2 9 7 31006.3 2385.96
    -2 9 -8 15838.4 1642.87
    -2 -9 -8 19221.3 2172.1
    2 9 8 16905.8 1713.75
    2 -9 8 17692.6 1763.73
    -2 -9 -8 17254.5 2007.08
    2 9 8 16297.8 1791.1
    -2 -9 -9 4125.39 1102.23
    -2 -9 -9 3599.75 1072.64
    -2 9 -9 2950.15 752.345
    2 -9 9 4804.34 967.26
    2 9 9 2075.26 659.929
    2 9 9 4334.59 999.128
    -2 9 -10 250.713 412.702
    -2 -9 -10 629.193 734.212
    2 9 10 792.982 583.164
    2 9 10 1480.68 747.732
    -2 -9 -10 145.212 560.881
    2 -9 10 -92.7961 550.834
    2 9 11 4557.48 1077.95
    -2 -9 -11 3401.44 1143.21
    -2 9 -11 5926.99 1153.93
    2 9 11 3829.27 863.407
    -2 10 10 12588.8 1732.81
    -2 10 10 13536.2 1616.44
    2 10 -9 34639 2586.52
    -2 10 9 33766.7 2942.71
    -2 10 9 37028.3 2644.39
    -2 10 8 11397.1 1792.64
    2 -10 -8 12289.6 1691.5
    -2 10 8 10607.4 1368.77
    2 10 -8 12233.8 1508.2
    -2 -10 8 13617.4 1710.05
    -2 -10 7 19306 1990.84
    2 10 -7 17311.5 1719.93
    -2 10 7 14171.5 1552.18
    -2 10 7 15487.9 2040.13
    2 -10 -7 16965.8 1938
    -2 10 6 259.974 620.209
    2 -10 -6 -850.733 558.13
    -2 -10 6 291.348 526.61
    -2 -10 6 38.1411 382.353
    2 10 -6 -224.327 474.73
    -2 10 6 281.614 339.862
    -2 -10 5 -275.452 478.138
    -2 10 5 -446.484 643.586
    2 10 -5 1642.47 482.081
    -2 10 5 2059.33 620.881
    -2 -10 5 1945.51 717.983
    2 -10 -5 1406.44 716.891
    2 -10 -4 10671.7 1515.34
    -2 -10 4 8886.64 1397.51
    2 10 -4 10561.2 1279.61
    -2 -10 4 8616.51 1093.13
    -2 10 4 9113.05 1589.06
    -2 10 4 9328.03 1174.82
    -2 10 3 29138.2 2835.79
    2 -10 -3 29768.2 2466.19
    2 10 -3 28299.9 2057.16
    -2 -10 3 28725 2037.98
    -2 -10 3 26470.6 1999.95
    -2 10 3 27148.4 1972.99
    -2 -10 3 31991.8 2513.91
    2 10 -2 17230.9 1553.5
    2 -10 -2 19640.5 2012.85
    -2 10 2 18493.5 2284.83
    -2 -10 2 18238.8 1640.21
    -2 -10 2 17891.9 1891.13
    -2 -10 1 20125.5 2087.42
    2 -10 -1 15895.5 1717.37
    -2 10 1 16976.5 2192.52
    -2 -10 1 16253.6 1599.82
    2 10 0 411.172 342.256
    -2 -10 0 1305.92 623.634
    -2 -10 0 1404.45 513.226
    2 -10 0 446.371 480.633
    -2 -10 -1 -158.262 561.295
    2 10 1 -473.498 705.137
    -2 -10 -1 -642.669 649.104
    2 -10 1 -625.835 641.977
    2 10 1 24.8457 415.369
    2 -10 2 9238.42 1325.63
    -2 -10 -2 6964.88 1112.94
    -2 10 -2 8401.8 1074.51
    2 10 2 6719.58 1266.46
    -2 -10 -2 6010.78 1198.83
    2 10 2 6721.6 1104.77
    2 -10 3 39938.8 2735.34
    -2 10 -3 33486.2 2240.87
    2 10 3 33388 2521.19
    -2 -10 -3 33084.9 2569.16
    2 10 3 34646.4 2829.36
    -2 -10 -3 36340.1 2861.74
    2 10 4 17536.1 1992.55
    -2 10 -4 18917 1722.53
    2 -10 4 22800.8 2088.44
    2 10 4 21481.7 2013.96
    -2 -10 -4 19461.8 2147.02
    -2 10 -5 13194.4 1475.44
    2 10 5 13162.7 1700.23
    -2 -10 -5 16294.8 1988.96
    2 -10 5 14349 1684.9
    2 10 5 14221.6 1687.2
    -2 -10 -6 6150.03 1291
    2 10 6 6945.11 1249.04
    -2 10 -6 5819.61 1021.71
    2 -10 6 5378.07 1072.6
    2 10 6 5644.81 1084.23
    2 10 7 -249.935 568.842
    -2 10 -7 -132.098 490.127
    2 10 7 993.262 617.407
    2 10 8 3995.65 1041.93
    2 10 8 4354.81 964.573
    -2 10 -8 5590.07 1046.25
    -2 11 7 9989.28 1395.34
    2 11 -6 25508.9 2187.9
    2 11 -5 11390.8 1436.42
    2 11 0 22898.3 2550.28
    2 11 1 11746.7 1501.6
    2 11 1 13688.4 1958.3
    2 11 2 15405.4 1808.75
    2 11 2 16593.2 2122.96
    2 11 3 101.626 405.258
    2 11 3 37.3071 522.992
    2 11 4 624.667 540.365
    2 11 4 1540.79 754.024
    2 11 5 3405.82 1018.1
    -2 11 -5 3116.74 737.313
    2 11 6 18444.6 2105.28
    3 0 -23 133.405 488.986
    3 0 -23 -547.424 559.375
    -3 0 22 35125.5 2561.73
    3 0 -22 31517.2 2428.42
    3 0 -22 35244.5 2974.98
    3 0 -22 32509.3 2590.68
    3 0 -21 -93.7049 359.774
    3 0 -21 406.317 528.08
    -3 0 21 -557.647 583.533
    3 0 -21 -237.952 648.733
    3 0 -20 20133.3 1535.08
    3 0 -20 16942.7 1387.28
    3 0 -20 16325.8 1895.68
    3 0 -20 16536.5 1655.09
    -3 0 20 17513.1 1677.9
    3 0 -19 283.307 433.091
    3 0 -19 243.726 327.873
    3 0 -19 -52.8572 252.346
    -3 0 19 911.008 492.856
    3 0 -19 399.26 518.751
    3 0 -18 26791.2 1933.59
    3 0 -18 24807.2 1561.07
    3 0 -18 25091.6 2151.62
    -3 0 18 26062.6 1917.53
    3 0 -18 26829.5 1659
    -3 0 18 25261.5 2159.32
    3 0 -17 -69.6589 257.561
    -3 0 17 73.6194 404.18
    3 0 -17 221.432 287.178
    3 0 -17 174.772 286.365
    -3 0 17 768.282 574.862
    3 0 -17 271.842 395.703
    -3 0 16 80244.3 3694.49
    3 0 -16 68330.5 2550.17
    3 0 -16 69955.1 3362.47
    -3 0 16 70824.2 3053.82
    3 0 -16 70192 3055.01
    3 0 -16 72596.8 2687.56
    3 0 -15 -31.855 200.063
    -3 0 15 174.076 268.64
    3 0 -15 192.158 159.452
    3 0 -15 42.777 158.214
    -3 0 15 17.4068 358.195
    3 0 -15 9.26818 327.898
    3 0 -15 231.401 286.768
    3 0 -14 65703.2 1963.41
    -3 0 14 69242.2 3273.05
    3 0 -14 58695.5 2184.64
    3 0 -14 61468.5 2313.19
    3 0 -14 63347.8 2891.31
    3 0 -14 62136.1 2657.48
    3 0 -14 58191.8 1986.68
    -3 0 14 60054.8 2595.36
    3 0 -13 -21.1825 147.258
    3 0 -13 -112.168 169.835
    -3 0 13 -322.676 433.103
    3 0 -13 -44.6745 138.224
    3 0 -13 -64.221 190.017
    -3 0 13 -289.333 287.465
    3 0 -13 195.601 302.838
    3 0 -13 -156.915 198.447
    3 0 -12 63663.7 2006.12
    3 0 -12 65954.6 2282.02
    3 0 -12 67045.2 2557.31
    3 0 -12 64482.2 2160.46
    -3 0 12 66110.6 2528.34
    3 0 -12 62120.8 2205.94
    -3 0 12 74914.8 3204.2
    3 0 -12 66930.1 2707.49
    3 0 -11 -29.0074 147.047
    3 0 -11 3.15878 125.716
    3 0 -11 -132.653 210.566
    3 0 -11 -148.995 199.114
    -3 0 11 197.136 231.092
    -3 0 11 69.3444 205.985
    -3 0 11 61.422 361.656
    3 0 -11 -60.1847 211.709
    3 0 -10 90643.6 2641.8
    -3 0 10 83615.2 2620.15
    3 0 -10 88802.8 2379.13
    -3 0 10 90073.4 2819.16
    3 0 -10 91958.3 2460.19
    3 0 -10 82635.4 2685.21
    3 0 -10 88360.2 2810.44
    3 0 -10 90005.2 2495.45
    -3 0 10 97792.8 3466.27
    3 0 -9 162.336 190.846
    3 0 -9 74.7148 143.763
    -3 0 9 128.614 344.543
    3 0 -9 24.7552 131.319
    3 0 -9 168.9 205.462
    -3 0 9 123.602 162.828
    -3 0 9 28.9181 180.936
    3 0 -9 39.2497 117.028
    -3 0 9 53.4143 128.2
    -3 0 8 24629.2 1143.25
    3 0 -8 24968.5 1066.57
    3 0 -8 24881.2 1221.38
    -3 0 8 24856.9 1064.52
    -3 0 8 27345.2 1282.98
    3 0 -8 27568.7 1288.46
    3 0 -8 27390.6 1109.75
    -3 0 8 27741.5 1554.42
    -3 0 8 26256.9 1205.46
    3 0 -7 67.6983 134.432
    -3 0 7 -6.99465 264.039
    3 0 -7 25.6272 174.118
    3 0 -7 71.3239 107.54
    -3 0 7 63.8122 129.509
    3 0 -7 15.9002 125.428
    -3 0 7 153.846 151.975
    3 0 -7 -49.9928 130.384
    3 0 -7 -33.244 129.881
    3 0 -7 76.5447 166.618
    -3 0 7 74.4459 151.68
    -3 0 7 -13.6856 101.506
    3 0 -6 108770 2529.46
    -3 0 6 109879 2726.5
    3 0 -6 109851 2609.29
    -3 0 6 110607 3017.97
    3 0 -6 106099 2768.33
    -3 0 6 101904 2560.4
    3 0 -6 108499 2633.9
    -3 0 6 105533 2517.24
    3 0 -6 107549 2752.66
    3 0 -6 108942 2703.28
    -3 0 6 103093 2658.15
    3 0 -6 109646 2692.43
    3 0 -5 111.373 116.973
    -3 0 5 -6.9362 102.639
    3 0 -5 63.3341 126.899
    3 0 -5 137.422 127.399
    3 0 -5 176.604 135.766
    -3 0 5 165.307 116.359
    3 0 -5 189.696 165.967
    3 0 -5 -22.0447 101.171
    -3 0 5 137.651 112.454
    -3 0 5 68.2537 142.959
    -3 0 5 112.804 136.308
    3 0 -5 87.2705 82.7592
    3 0 -5 142.186 148.83
    -3 0 4 259174 5139.54
    3 0 -4 272250 5157.42
    -3 0 4 269327 5048.62
    3 0 -4 262558 5047.19
    3 0 -4 266404 5073.01
    3 0 -4 257741 4877.91
    -3 0 4 274136 4989.49
    -3 0 4 255585 5006.89
    3 0 -4 280082 4731.75
    3 0 -4 270608 5217.05
    3 0 -4 270469 5191.58
    -3 0 4 260553 5097.53
    -3 0 3 4.75366 108.821
    3 0 -3 83.7822 110.375
    -3 0 3 -69.1477 109.441
    3 0 -3 151.733 145.804
    3 0 -3 80.4193 92.8126
    -3 0 3 145.031 134.834
    3 0 -3 -6.56452 91.7663
    3 0 -3 -46.8439 106.129
    -3 0 3 152.191 121.957
    3 0 -3 11.4507 79.5648
    3 0 -3 45.4037 101.144
    -3 0 3 20.5029 69.452
    -3 0 2 135331 2887.49
    3 0 -2 127408 3305.22
    -3 0 2 133702 2798.03
    3 0 -2 135912 2901.57
    3 0 -2 131635 2669.87
    3 0 -2 126637 2720.03
    -3 0 2 130741 2732.12
    3 0 -2 133801 2823.42
    -3 0 2 135095 2732.92
    -3 0 2 130875 2898.37
    3 0 -2 131019 2925.52
    -3 0 1 87.6177 66.106
    -3 0 1 145.824 155.983
    3 0 -1 -40.2589 63.1853
    -3 0 1 102.861 120.667
    -3 0 1 45.2602 116.321
    -3 0 1 66.9549 83.8175
    3 0 -1 49.5311 110.939
    3 0 -1 -63.0054 154.223
    3 0 -1 2.98325 123.077
    3 0 -1 -32.5696 86.3065
    -3 0 1 154.821 142.22
    3 0 -1 24.4339 129.55
    3 0 0 146465 3498.7
    3 0 0 140260 3195.58
    -3 0 0 141937 2878.67
    3 0 0 141187 2888.04
    -3 0 0 141501 2615.8
    -3 0 0 137586 3192.02
    -3 0 0 143852 2924.79
    3 0 0 134495 3133.09
    -3 0 0 132574 3137.63
    -3 0 0 132998 3137.14
    3 0 0 143439 2736.5
    3 0 0 138534 3219.74
    -3 0 -1 131.366 137.583
    -3 0 -1 59.6428 199.03
    -3 0 -1 -46.1241 145.884
    3 0 1 129.752 134.123
    -3 0 -1 47.0119 127.477
    -3 0 -1 43.4669 132.666
    -3 0 -1 239.283 134.859
    3 0 1 -118.647 163.087
    3 0 1 122.379 122.582
    3 0 1 -51.357 124.538
    3 0 1 -40.8598 126.999
    3 0 2 503819 9738.59
    -3 0 -2 526218 10248.3
    3 0 2 543901 9739.32
    -3 0 -2 538381 9620.07
    3 0 2 560407 9744.36
    3 0 2 558087 9927.31
    3 0 2 548207 9903.78
    -3 0 -2 540860 9726.29
    -3 0 -2 570144 9895.43
    -3 0 -2 617692 10353.5
    3 0 2 576401 10020.2
    -3 0 -3 72.1082 146.76
    3 0 3 -69.3561 114.288
    3 0 3 14.0013 89.3521
    3 0 3 167.045 138.079
    3 0 3 -29.6573 187.683
    -3 0 -3 -134.106 174.417
    3 0 3 79.395 104.363
    -3 0 -3 224.282 261.578
    -3 0 -3 -50.9687 92.8994
    -3 0 -3 21.9536 116.388
    3 0 4 65723.6 2278.63
    -3 0 -4 54875.4 1829.03
    -3 0 -4 56762.6 1612.65
    3 0 4 59979.1 1583.27
    3 0 4 58989.9 1854.23
    -3 0 -4 65548.2 2407.63
    -3 0 -4 58195.5 1693.79
    -3 0 -4 56190 1958.34
    -3 0 -4 53711.2 1921.21
    3 0 4 58176 1721.3
    3 0 5 94.8636 138.332
    -3 0 -5 1.84721 149.796
    -3 0 -5 -153.073 213.512
    -3 0 -5 70.1398 225.008
    3 0 5 48.3791 43.647
    -3 0 -5 84.8206 106.846
    -3 0 -5 2.38948 110.72
    3 0 5 -56.3476 203.717
    -3 0 -5 38.8082 118.121
    3 0 5 -3.8087 133.824
    3 0 5 52.5116 95.4553
    3 0 6 55796.8 1747.62
    3 0 6 56825.9 1911.59
    -3 0 -6 55235.4 2105.35
    -3 0 -6 56377.1 1865.22
    3 0 6 57313.4 1453.77
    -3 0 -6 55990.2 1675.03
    -3 0 -6 56648.5 1897.49
    3 0 6 47366.1 1144.25
    3 0 6 52843.6 1694.91
    -3 0 -6 55795.9 1629.73
    3 0 7 -50.2937 127.53
    3 0 7 65.7208 128.239
    3 0 7 35.5984 78.8649
    -3 0 -7 125.679 123.096
    -3 0 -7 -3.24388 171.673
    -3 0 -7 -78.3959 107.184
    -3 0 -7 -139.282 196.016
    -3 0 -7 219.713 227.5
    3 0 7 -35.2278 53.6706
    3 0 7 362.711 370.966
    -3 0 -8 233489 4787.23
    -3 0 -8 235814 4825.33
    3 0 8 231037 4352.26
    -3 0 -8 226632 5230
    -3 0 -8 230762 5726.29
    3 0 8 228221 4929.72
    3 0 8 235823 5528.58
    3 0 8 219488 4922.85
    -3 0 -9 170.142 190.581
    3 0 9 -129.645 174.295
    3 0 9 -19.7289 85.8084
    -3 0 -9 60.8645 128.1
    -3 0 -9 169.464 239.074
    -3 0 -9 24.3134 184.836
    3 0 9 651.786 446.676
    3 0 9 411.783 254.508
    3 0 10 129645 3485.02
    -3 0 -10 128894 3641.19
    -3 0 -10 126216 4104.82
    3 0 10 127350 3913.63
    3 0 10 124480 3371.69
    3 0 10 124995 2611.38
    -3 0 -10 126375 3161.92
    3 0 11 234.924 227.302
    3 0 11 142.169 200.139
    -3 0 -11 -144.797 163.465
    -3 0 -11 121.166 260.015
    3 0 11 -287.411 280.944
    3 0 11 -294.926 430.294
    -3 0 -11 -23.8027 206.631
    3 0 12 8903.84 823.555
    3 0 12 7025.76 949.533
    3 0 12 9503.24 1232.98
    -3 0 -12 7213.72 1048.01
    -3 0 -12 7492.52 821.69
    3 0 12 6482.08 723.56
    -3 0 -12 7752.9 678.657
    -3 0 -13 -583.287 438.617
    -3 0 -13 -142.393 245.041
    -3 0 -13 143.708 321.76
    3 0 13 -162.174 408.441
    3 0 13 -23.6762 211.035
    3 0 13 269.467 261.491
    -3 0 -14 71867.6 2356.88
    -3 0 -14 67903.2 3315.3
    -3 0 -14 70663 2818.92
    3 0 14 69092.8 3117.31
    3 0 14 65203.3 2531.64
    3 0 14 66783.6 2573.21
    3 0 15 164.249 239.187
    3 0 15 -566.674 413.086
    -3 0 -15 -118.974 279.665
    -3 0 -15 -250.471 403.194
    3 0 15 -110.707 247.962
    -3 0 -15 -226.141 223.663
    3 0 16 35345.4 2333.17
    -3 0 -16 34033.5 2049.2
    3 0 16 32591.1 1817.44
    -3 0 -16 35093.7 2509.43
    3 0 16 31545.3 1820.5
    3 0 17 -108.452 273.288
    3 0 17 -3.11771 367.841
    -3 0 -17 483.851 404.223
    -3 0 -17 -722.685 644.022
    3 0 18 307.595 344.508
    -3 0 -18 101.377 471.72
    -3 0 -18 796.495 469.233
    3 0 18 -384.816 471.055
    -3 0 -19 -9.61529 315.302
    3 0 19 -156.566 488.865
    -3 0 -19 -172.704 479.052
    -3 0 -20 44776.6 3332.47
    3 0 20 44128.1 2981.1
    3 1 -23 5069.12 1214.76
    3 -1 -23 4520.6 1014.24
    3 -1 -23 5281.14 1341.16
    -3 1 22 586.18 574.971
    3 1 -22 -497.796 565.514
    -3 -1 22 -625.684 715.702
    3 -1 -22 -754.371 677.283
    -3 -1 22 1641.09 815.194
    3 -1 -22 575.779 507.514
    3 -1 -22 -1273.76 835.014
    3 -1 -21 16868.1 1776.31
    3 1 -21 16749.2 1681.33
    3 1 -21 19211.9 1600.17
    3 -1 -21 20913.2 1959.09
    3 -1 -21 20702.3 2342.78
    3 1 -21 23632.6 2292.62
    -3 -1 21 19721.2 2088.92
    -3 1 21 18114.8 1769.36
    -3 -1 21 18625.2 1831.61
    3 -1 -21 19893.4 1652.17
    3 -1 -20 904.405 655.164
    3 -1 -20 981.454 444.32
    3 -1 -20 1635.92 531.715
    -3 -1 20 1041.49 546.233
    3 1 -20 779.632 401.208
    3 -1 -20 1696.98 646.785
    3 1 -20 653.324 390.938
    3 1 -20 1854.96 694.532
    -3 -1 20 1580.23 783.334
    3 1 -20 871.992 420.443
    -3 1 20 1129.78 516.472
    3 -1 -19 49574.1 2899.73
    3 -1 -19 53947.5 2991.1
    3 1 -19 56039.7 2497.9
    -3 -1 19 58450 3522.22
    3 1 -19 57736.9 2651.86
    3 -1 -19 48417.6 3414.08
    3 1 -19 51251.1 3082
    -3 1 19 50047.4 2813.47
    3 -1 -19 56428.8 2681.19
    3 1 -19 53119 2783.33
    -3 -1 19 54313.7 2919.55
    -3 1 19 54916.7 2745.09
    3 1 -18 358.377 360.165
    -3 1 18 1064.71 453.921
    3 -1 -18 362.887 426.336
    -3 -1 18 1604.23 722.25
    3 -1 -18 884.072 304.194
    3 -1 -18 605.282 430.121
    -3 -1 18 900.743 473.895
    3 -1 -18 930.509 467.534
    3 1 -18 1469.95 504.799
    3 1 -18 2459.73 821.717
    -3 1 18 623.594 446.189
    3 -1 -18 1334.52 462.254
    3 1 -18 1133.91 389.597
    3 1 -17 22353.7 1646.14
    3 1 -17 24440 1492.64
    3 -1 -17 23856 2218.05
    3 -1 -17 23299.4 1567.7
    3 -1 -17 21690.7 1765.37
    3 -1 -17 23585.8 1336.86
    3 1 -17 22388.6 1518.29
    -3 -1 17 23796.2 1759.26
    -3 1 17 20729.9 1647.78
    -3 -1 17 26394.9 2300.87
    -3 1 17 23575.6 1641.99
    3 1 -17 24568.3 1917.95
    3 -1 -17 22910 1798.6
    3 -1 -16 181.144 224.389
    -3 1 16 172.66 255.653
    3 -1 -16 -212.703 311.852
    3 1 -16 -377.284 346.321
    3 -1 -16 -85.2847 168.269
    3 1 -16 -17.0419 279.441
    3 -1 -16 -257.898 431.651
    -3 -1 16 194.669 267.537
    -3 1 16 -709.959 386.438
    3 -1 -16 -70.1962 404.469
    -3 -1 16 -545.371 608.596
    3 1 -16 255.093 307.758
    3 1 -15 33388.2 1756.55
    3 1 -15 31972.7 941.307
    3 -1 -15 33511.5 2033.78
    3 -1 -15 35964 1541.1
    3 1 -15 36572.6 1738.57
    3 1 -15 29884 1007.93
    3 -1 -15 33095.7 2473.9
    3 -1 -15 34978.2 2073.89
    -3 1 15 33294.5 1857.76
    -3 -1 15 34335.9 2528.14
    -3 1 15 33089.1 1927.85
    3 1 -15 31801.1 1853.61
    -3 -1 15 36348.5 2014.95
    3 -1 -15 37281.4 1849.71
    3 -1 -14 132.155 276.58
    3 1 -14 263.319 265.048
    3 -1 -14 -52.9299 235.069
    3 1 -14 43.4097 280.311
    -3 -1 14 -8.44707 292.469
    3 -1 -14 137.202 147.369
    3 -1 -14 240.723 238.451
    -3 1 14 172.042 281.209
    -3 1 14 108.301 291.446
    3 1 -14 37.5689 198.753
    3 -1 -14 -102.517 402.574
    -3 -1 14 79.7368 253.521
    -3 -1 14 57.0573 505.681
    3 1 -14 105.892 84.8639
    3 1 -14 292.47 136.213
    3 -1 -13 142179 3413.15
    3 1 -13 134121 2823.34
    3 -1 -13 139517 3860.41
    3 1 -13 132806 2792.78
    3 -1 -13 146931 4359.2
    -3 -1 13 138201 4115.4
    -3 1 13 137409 4096.7
    -3 -1 13 138924 3948.92
    3 1 -13 140738 3863.93
    3 -1 -13 148700 5139.5
    3 -1 -13 145518 4325.18
    -3 -1 13 131243 5050.59
    3 1 -13 139703 3032.63
    3 1 -13 145525 4075.78
    -3 1 13 144497 4065.2
    3 1 -12 794.07 213.663
    3 1 -12 585.6 154.914
    3 -1 -12 400.62 201.56
    3 1 -12 202.695 89.8631
    3 -1 -12 775.68 217.982
    3 1 -12 483.953 145.964
    3 1 -12 687.499 261.518
    3 -1 -12 871.08 323.95
    3 -1 -12 529.717 291.288
    -3 -1 12 547.83 292.92
    -3 1 12 1110.99 392.196
    -3 -1 12 414.927 237.379
    3 1 -12 438.629 198.698
    3 -1 -12 191.819 308.721
    -3 1 12 940.449 329.534
    -3 -1 12 185.653 363.871
    3 -1 -11 25955.7 1508.48
    3 -1 -11 27170.2 1514.45
    -3 1 11 26361.2 1313.5
    3 -1 -11 27128.5 1378.31
    -3 -1 11 26018.6 1445.79
    3 -1 -11 25859.7 1090.24
    3 1 -11 25214.3 1337.23
    -3 -1 11 25274.5 1872.73
    -3 -1 11 25047.4 1343.73
    3 -1 -11 26041 1824.82
    3 1 -11 26476.3 956.368
    3 1 -11 26648.8 1414.01
    -3 1 11 26049.9 1420.22
    3 1 -11 25643.1 1109.85
    3 1 -11 25572.2 844.539
    -3 1 11 25310.3 1427.23
    3 1 -11 25229.6 945.514
    3 -1 -10 -56.2373 180.33
    3 1 -10 71.1399 99.7218
    3 -1 -10 107.937 292.848
    3 -1 -10 53.625 149.084
    3 -1 -10 173.38 191.55
    -3 -1 10 -144.428 262.663
    -3 1 10 260.237 217.305
    3 -1 -10 60.6051 215.523
    3 -1 -10 -90.7484 126.148
    3 1 -10 -13.0684 153.809
    3 1 -10 92.8838 112.761
    3 1 -10 130.285 151.049
    -3 1 10 183.266 176.446
    -3 -1 10 206.552 186.178
    3 1 -10 96.0281 85.9845
    -3 -1 10 -154.237 400.75
    -3 1 10 -310.854 266.558
    -3 -1 10 2.1572 114.201
    3 1 -10 -45.8875 122.208
    3 1 -9 53683.1 1916.73
    3 -1 -9 57889.3 2031.54
    3 1 -9 54522.1 1588.03
    -3 -1 9 53794.3 1922.35
    -3 1 9 52631 1981.07
    3 -1 -9 56935.2 1603.27
    3 -1 -9 52841.4 2063.54
    3 -1 -9 53714.5 2416.91
    3 -1 -9 54449.8 1930.55
    3 -1 -9 55835.9 1905.19
    -3 -1 9 47681.1 2296.1
    3 1 -9 55707.6 1930.56
    3 1 -9 55140.3 1679.54
    -3 -1 9 56636.6 2043.58
    -3 1 9 52491.3 1840.68
    3 1 -9 55189.7 1395.71
    -3 1 9 55526.9 1993.5
    -3 -1 9 54461.2 1639.53
    3 -1 -8 2119.66 346.226
    -3 -1 8 1788.78 441.086
    -3 -1 8 2094.4 278.1
    3 1 -8 2155.88 341.594
    3 -1 -8 2362.71 369.895
    3 1 -8 2325.95 243.127
    3 -1 -8 1526.17 362.858
    3 -1 -8 2441.89 360.71
    3 1 -8 2230.89 357.431
    3 1 -8 2321.13 304.707
    3 -1 -8 2591.36 280.637
    3 -1 -8 2234.43 333.644
    3 1 -8 2412.94 300.558
    -3 1 8 2648.1 408.905
    -3 -1 8 2323.47 377.079
    3 1 -8 2097.19 334.226
    -3 -1 8 2339.02 365.903
    3 -1 -8 2174.53 380.304
    -3 1 8 2565.5 442.875
    -3 1 8 2312.1 371.865
    3 -1 -8 2376.91 467.724
    -3 1 8 2438.38 356.886
    3 -1 -7 139209 3379.08
    3 -1 -7 141106 3271.59
    -3 1 7 128690 3102.73
    -3 -1 7 138487 3320.83
    3 1 -7 141502 2876.15
    -3 -1 7 130133 3232.88
    -3 1 7 137970 3315.72
    3 1 -7 133890 3252.31
    -3 -1 7 135029 2951.43
    -3 -1 7 130022 3479.33
    3 -1 -7 122075 3601.66
    -3 1 7 136542 3576.61
    3 -1 -7 143019 3204.01
    3 1 -7 141469 3405.37
    3 -1 -7 125010 3491.33
    3 -1 -7 125680 3240.89
    3 1 -7 141600 3086.36
    -3 1 7 134958 3209.79
    3 -1 -7 134431 3273.9
    3 1 -7 133998 3093.31
    3 -1 -7 126548 3344.36
    3 -1 -7 134827 3176.03
    3 1 -7 143711 3328.92
    -3 1 7 133541 3295.47
    3 1 -7 141625 3133.06
    -3 -1 6 8248.72 608.318
    3 -1 -6 7189.43 523.837
    3 1 -6 8620.55 576.183
    -3 -1 6 7418.59 492.016
    -3 -1 6 7168.71 644.048
    -3 -1 6 7487.83 596.389
    -3 1 6 7117.33 570.56
    3 -1 -6 6888.17 633.03
    -3 1 6 7563.77 532.26
    3 -1 -6 8019.35 707.028
    -3 1 6 7845.61 679.125
    3 -1 -6 7641.49 599.991
    3 -1 -6 8088.49 608.481
    -3 -1 6 7373.22 588.245
    3 1 -6 8102.73 613.986
    3 -1 -6 7242.4 523.889
    3 -1 -6 7943.76 587.161
    3 -1 -6 7930.17 631.533
    -3 1 6 6983.2 584.134
    3 1 -6 7677.57 595.455
    -3 -1 6 7460.6 577.602
    -3 1 6 7263.71 556.241
    -3 1 6 7325.54 556.109
    3 1 -6 7683.84 526.506
    3 -1 -6 7046.95 579.162
    3 1 -6 7831.51 571.118
    3 1 -6 7673.82 581.729
    3 -1 -6 7903.25 618.694
    3 1 -6 7931.23 518.568
    3 -1 -5 100354 2710.29
    3 -1 -5 96863.3 2244.97
    -3 -1 5 94638.1 2386.46
    3 -1 -5 94847.9 2478.95
    3 1 -5 105659 2453.77
    -3 -1 5 94969.3 2437.44
    3 -1 -5 95979.1 2442.51
    -3 -1 5 92118.7 2629.12
    3 -1 -5 92113.1 2297.45
    -3 -1 5 96397.9 2088.82
    -3 1 5 95941.2 2219.13
    -3 1 5 93428.5 2403.66
    3 1 -5 99183.3 2437.63
    3 -1 -5 97883 2479.02
    -3 -1 5 91494.2 2271.01
    -3 1 5 97111.1 2650.67
    3 1 -5 101559 2550.7
    3 -1 -5 93946 2523.84
    3 -1 -5 102554 2447.39
    -3 1 5 93028.2 2413.23
    3 1 -5 94299.8 2180.49
    -3 1 5 94645.8 2388.89
    3 1 -5 96877.8 2503.07
    3 -1 -5 102237 2263.51
    -3 -1 5 96791 2315.61
    3 1 -5 88977.3 2314.82
    3 -1 -5 96257.6 2485.23
    3 1 -5 94948.6 2439.38
    -3 -1 5 96149.3 2443.14
    -3 1 5 95957.8 2457.29
    3 1 -4 13232.8 734.565
    3 -1 -4 15124.1 881.611
    -3 1 4 14303.9 738.478
    3 -1 -4 15514.8 640.671
    3 -1 -4 14617.3 768.58
    -3 -1 4 15034.3 775.812
    3 -1 -4 15020.4 634.918
    3 1 -4 15935.8 813.829
    -3 -1 4 17356 868.423
    -3 1 4 15006.8 655.803
    3 1 -4 16399.1 795.894
    3 1 -4 13930.3 842.652
    3 -1 -4 15141.7 641.175
    3 -1 -4 15668.9 748.475
    -3 1 4 13108.1 823.955
    -3 -1 4 16236.1 658.522
    -3 1 4 14087.8 787.894
    -3 -1 4 15822.6 785.303
    -3 -1 4 15544.7 683.741
    3 1 -4 14433.1 760.136
    3 -1 -4 14918 862.187
    -3 1 4 14046.4 611.687
    3 -1 -4 15266.2 785.032
    3 1 -4 15280.5 623.778
    -3 1 4 16061.9 759.687
    -3 -1 4 15594.8 772.822
    3 1 -4 16513.2 775.897
    3 -1 -4 14985.9 757.584
    -3 -1 3 9220.32 547.064
    3 -1 -3 8874.8 680.885
    3 1 -3 9335.89 567.443
    -3 -1 3 9158.49 585.679
    3 -1 -3 9370.57 654.238
    3 -1 -3 9461.91 570.399
    3 1 -3 9529.77 600.665
    -3 1 3 9543.99 660.004
    -3 -1 3 8517.89 606.589
    3 1 -3 9057.79 575.612
    3 -1 -3 10398.3 457.056
    -3 -1 3 8492.21 578.95
    3 1 -3 9206.93 541.756
    3 1 -3 8470.39 387.458
    -3 1 3 9692.65 575.68
    3 1 -3 9208 675.214
    3 1 -3 9385.86 606.384
    -3 -1 3 9340.87 449.671
    -3 1 3 9469.05 435.902
    3 -1 -3 10469 473.059
    3 -1 -3 10241.4 564.663
    -3 1 3 8784.7 638.389
    -3 -1 3 8213.15 535.031
    3 -1 -3 9569.65 587.869
    3 -1 -3 10686.7 583.643
    -3 1 3 9927.09 472.294
    -3 1 2 13779.2 840.35
    3 1 -2 13904.6 635.882
    3 -1 -2 14509.6 666.618
    -3 1 2 12255.9 726.357
    3 -1 -2 14522.6 685.063
    -3 -1 2 13529.7 682.336
    3 1 -2 13153.8 787.837
    3 -1 -2 12550 592.149
    3 1 -2 12719.4 622.104
    3 -1 -2 13493.8 772.831
    -3 -1 2 13021.4 763.301
    -3 1 2 13582.6 473.035
    3 1 -2 13404 472.417
    3 -1 -2 13494.5 525.645
    3 1 -2 15064.8 733.881
    3 -1 -2 13387.6 878.924
    3 -1 -2 13027.7 477.533
    -3 -1 2 12295.6 717.374
    -3 -1 2 13129.8 478.477
    3 1 -2 13375.3 698.304
    -3 -1 2 13498.2 680.419
    -3 1 2 13394.4 649.419
    -3 1 2 13570.6 547.344
    -3 -1 2 12493 618.976
    -3 1 1 429082 7643.23
    3 -1 -1 424323 7953.52
    -3 1 1 426177 8247.5
    3 1 -1 444761 7863.97
    3 1 -1 447599 8115.32
    3 1 -1 442184 7862.15
    -3 -1 1 445873 7772.04
    3 -1 -1 425369 7596.08
    3 1 -1 439985 7732.96
    3 1 -1 449191 7614.24
    -3 -1 1 447456 7803.11
    -3 1 1 422979 7215.88
    -3 1 1 441319 7922.97
    3 -1 -1 431216 7317.04
    -3 -1 1 437321 7760.46
    -3 1 1 434464 7496.66
    -3 -1 1 438389 7568.77
    -3 -1 1 423415 7958.87
    -3 -1 1 439986 7382.67
    3 -1 -1 438061 7652.09
    3 1 -1 449672 7341.75
    3 -1 -1 451813 7662.77
    3 1 0 5033.2 430.679
    3 1 0 5113.33 463.566
    -3 1 0 5404.15 387.113
    3 1 0 5815.91 341.977
    3 -1 0 5405.33 349.37
    3 -1 0 4991.94 314.1
    -3 1 0 5470.74 355.449
    -3 -1 0 5530.22 419.606
    3 -1 0 4841.56 358.408
    -3 -1 0 5368.82 415.661
    3 1 0 4896.16 407.66
    -3 -1 0 5360.71 461.93
    3 -1 0 5540.53 389.562
    -3 -1 0 5343.41 358.959
    3 -1 0 5207.66 445.426
    -3 -1 0 5345.69 449.528
    3 1 0 5331.97 427.205
    -3 1 0 4921.67 381.71
    3 1 0 5499.92 378.916
    -3 -1 0 5137.42 346.284
    3 1 1 35550.6 1242.23
    -3 -1 -1 34986.2 1182.96
    3 1 1 35183.3 1181.57
    3 -1 1 36628.1 966.146
    3 1 1 35282.6 1138.91
    -3 -1 -1 36828.6 1169.53
    3 -1 1 37140.1 1297.54
    -3 -1 -1 33530.9 1354.71
    3 -1 1 37699.7 1147.3
    -3 1 -1 35951.2 1145.32
    3 -1 1 37026.1 1075.75
    -3 -1 -1 34473.3 1233.6
    3 1 1 36404.4 1374.77
    3 -1 1 34362.3 1147.89
    -3 -1 -1 34641.1 1145.7
    -3 1 -1 37031.1 1185.05
    -3 1 -1 37714.9 1302.47
    -3 1 -1 39066.9 1148.22
    3 1 1 36429.9 1317.82
    -3 -1 -1 34421.8 1048.9
    3 -1 2 22466.8 901.3
    -3 -1 -2 21431 951.203
    3 -1 2 22811.9 1038.76
    3 1 2 23517.6 921.302
    -3 -1 -2 23318.3 900.26
    -3 -1 -2 23425.2 915.527
    3 -1 2 20148.9 920.439
    -3 1 -2 22569.2 954.936
    3 -1 2 22526.8 914.323
    -3 -1 -2 23243.6 1185.44
    3 1 2 21129.1 1147
    -3 -1 -2 23461.2 1030.81
    -3 1 -2 24188.8 1036.74
    3 -1 2 23056.9 642.687
    -3 -1 -2 23155.5 946.363
    -3 1 -2 21647.8 862.916
    -3 1 -2 21589.8 961.332
    3 1 2 22515.7 986.436
    -3 -1 -2 23283.2 865.079
    -3 1 -3 12208.5 809.072
    -3 -1 -3 12115.9 817.539
    3 1 3 12807.9 661.461
    -3 -1 -3 12401.3 537.35
    3 -1 3 12825.1 663.021
    -3 1 -3 13557.7 789.019
    -3 -1 -3 13538.6 975.305
    3 1 3 10669 865.005
    3 -1 3 13312.4 798.536
    -3 -1 -3 12842.5 711.142
    -3 1 -3 12331.2 719.819
    -3 1 -3 11095.2 628.45
    3 -1 3 13720 776.717
    3 1 3 12175.4 733.401
    -3 -1 -3 13254.7 606.231
    -3 -1 -3 12521.5 720.918
    -3 -1 -3 12260.9 633.584
    -3 -1 -3 13144.8 756.659
    3 -1 3 12839.6 728.009
    -3 -1 -4 2256.31 379.616
    -3 1 -4 1831.13 272.613
    3 1 4 1849.23 315.425
    -3 -1 -4 2420.92 329.855
    -3 -1 -4 2415.21 448.801
    3 1 4 2623.58 447.714
    3 -1 4 1852.29 310.651
    -3 1 -4 1727.67 287.345
    -3 -1 -4 1795.02 250.179
    3 -1 4 1763.46 311.45
    3 -1 4 2137.19 262.782
    3 1 4 2277.09 344.715
    -3 -1 -4 1736.43 359.345
    -3 -1 -4 2017.08 272.626
    -3 1 -4 1426.97 335.447
    3 -1 4 2456.19 393.215
    -3 -1 -4 2423.72 326.736
    -3 1 -4 1949.19 334.569
    3 -1 4 2131.2 307.224
    3 1 4 2177.72 280.242
    3 -1 5 362325 6650.57
    3 -1 5 355523 6713.99
    -3 1 -5 379247 7083.1
    3 1 5 356132 6888.75
    -3 1 -5 353735 6515.8
    -3 -1 -5 370484 7860.23
    -3 -1 -5 341460 7352.4
    -3 -1 -5 316204 6601.36
    -3 1 -5 382868 7004.96
    3 -1 5 353772 6218.05
    3 1 5 363767 6527.08
    -3 -1 -5 379909 6831.65
    3 1 5 359064 6890.41
    3 -1 5 364797 7363.52
    -3 -1 -5 362593 6458.82
    3 -1 6 269.481 110.738
    3 -1 6 795.843 310.401
    3 1 6 244.195 112.866
    3 1 6 579.981 202.287
    -3 -1 -6 510.166 168.467
    3 -1 6 505.774 167.108
    3 1 6 236.429 102.58
    3 1 6 371.007 176.201
    -3 1 -6 335.628 184.367
    -3 -1 -6 566.616 272.986
    -3 -1 -6 368.875 193.364
    -3 1 -6 321.051 145.678
    -3 1 -6 529.77 201.156
    3 -1 6 333.711 141.967
    -3 -1 -6 125.971 141.292
    -3 -1 -7 110325 2518.99
    3 1 7 111167 2581.42
    3 -1 7 108291 2342.44
    3 1 7 108182 2493.91
    3 -1 7 102882 3483.98
    -3 -1 -7 108761 3759.73
    3 1 7 107090 2909.68
    3 1 7 106202 3023.37
    3 1 7 110025 2907.32
    -3 1 -7 108035 3094.78
    -3 1 -7 107127 2446.61
    -3 1 -7 118910 2972.6
    3 -1 7 103766 2453.07
    3 -1 7 112343 2672.25
    -3 1 -8 -25.9378 118.524
    3 1 8 -198.733 254.951
    3 -1 8 95.7194 63.2474
    3 1 8 52.0757 114.874
    -3 -1 -8 -31.9251 115.505
    -3 1 -8 132.6 183.419
    3 -1 8 255.175 144.554
    3 1 8 22.1426 88.9829
    3 -1 8 -258.114 274.67
    -3 1 -8 57.6981 164.386
    3 1 8 -5.20275 147.159
    -3 -1 -8 -144.244 299.78
    3 -1 8 -248.634 377.019
    -3 -1 -8 180.398 174.117
    -3 1 -8 -12.7955 176.102
    3 -1 8 10.555 121.772
    3 1 8 190.016 171.684
    3 -1 9 23736.1 1452.75
    -3 -1 -9 21137.6 1243.26
    3 1 9 23098.9 981.432
    -3 -1 -9 23440.3 960.688
    3 1 9 24640.7 1007.28
    -3 -1 -9 21965 1676.47
    -3 1 -9 22804.9 1165.97
    3 1 9 23215.2 1321.75
    -3 1 -9 21713.4 1429.45
    -3 1 -9 23590 1352.87
    3 -1 9 23140.4 719.138
    3 1 9 22328.4 1410.96
    3 -1 9 23714 1073.83
    3 1 9 23527.7 1304.76
    3 -1 9 21466 1595.97
    -3 1 -9 23247.3 918.554
    3 -1 9 22787 1018.11
    -3 -1 -10 417.704 186.59
    3 1 10 388.858 216.752
    3 -1 10 -62.4922 152.819
    3 1 10 169.48 129.641
    3 -1 10 169.663 57.2572
    -3 -1 -10 -17.6504 187.066
    3 1 10 159.178 103.875
    3 -1 10 -140.738 278.727
    3 1 10 -123.45 240.866
    -3 -1 -10 -347.335 470.409
    -3 1 -10 387.481 296.234
    -3 1 -10 98.3399 203.439
    3 -1 10 43.441 140.457
    3 -1 10 -353.578 522.835
    -3 1 -10 248.029 139.675
    3 1 10 97.7093 166.556
    -3 1 -10 143.02 187.832
    -3 -1 -11 119188 2753.43
    -3 -1 -11 118849 3469.13
    -3 -1 -11 119215 4518.27
    -3 1 -11 126689 3725.57
    3 -1 11 117623 4417.12
    -3 1 -11 124157 3949.46
    3 1 11 118421 3556.22
    -3 1 -11 119427 3192.71
    3 -1 11 118821 3085.6
    -3 1 -11 118632 2758.83
    3 -1 11 123864 3941.68
    3 1 11 117590 3549.7
    3 1 11 123969 3941.51
    3 1 11 114764 2915.02
    -3 1 -12 325.598 189.694
    3 -1 12 70.3691 274.463
    -3 1 -12 349.059 367.499
    -3 -1 -12 476.615 164.36
    -3 1 -12 163.253 127.226
    -3 1 -12 785.629 338.262
    3 1 12 324.967 222.912
    3 1 12 404.286 307.065
    -3 -1 -12 873.846 424.931
    3 -1 12 407.791 200.539
    3 -1 12 1082.78 545.258
    3 -1 12 669.138 245.724
    3 1 12 300.457 215.974
    -3 -1 -12 424.307 219.064
    -3 1 -13 52309.1 1659.17
    3 -1 13 53622.3 2048.52
    -3 -1 -13 54302.8 2317.62
    3 -1 13 56266.3 2672.79
    3 1 13 53897.5 2332.32
    -3 1 -13 55098.4 2446.12
    -3 -1 -13 56682.5 3126.85
    -3 1 -13 55989.3 2740.39
    3 -1 13 63648.8 3204.98
    3 1 13 53754.6 2346.59
    3 1 13 53551.9 2626.02
    3 -1 13 55033.4 2038.72
    3 1 14 -137.679 251.825
    3 1 14 670.007 316.99
    -3 -1 -14 -377.98 343.99
    -3 1 -14 458.992 287.863
    -3 1 -14 187.98 132.423
    3 1 14 500.113 401.12
    3 -1 14 250.888 200.068
    -3 -1 -14 -349.474 498.121
    3 -1 14 676.1 383.353
    3 -1 14 188.46 505.796
    3 -1 14 175.157 183.265
    -3 1 -14 519.974 424.878
    -3 1 -15 575.383 489.751
    3 1 15 2323.39 523.46
    3 -1 15 1578.34 369.747
    3 -1 15 1223.4 552.367
    -3 1 -15 1230.71 423.981
    3 1 15 1565.35 428.03
    -3 -1 -15 1210.89 451.038
    -3 -1 -15 2382.76 743.35
    3 1 15 1283.74 475.592
    3 -1 15 1135.87 320.325
    -3 -1 -15 455.319 409.828
    3 -1 15 1551.89 573.163
    -3 -1 -16 1021.7 489.64
    -3 -1 -16 2903.7 599.03
    -3 -1 -16 2629.1 807.942
    3 -1 16 2939.79 928.419
    -3 1 -16 2301.67 672.336
    3 1 16 2378.08 672.431
    3 -1 16 2664.58 707.93
    3 -1 16 2870.24 525.176
    3 1 16 2615.01 559.274
    3 1 16 2418.36 564.8
    -3 1 -16 2626.75 613.703
    -3 -1 -17 55963.6 3526.52
    3 1 17 56959.8 3108.06
    3 1 17 59859.1 2760.17
    3 1 17 55874.8 2716.02
    3 -1 17 59096.2 3139.91
    -3 1 -17 61367.6 3369.06
    -3 1 -17 61624.8 2952.95
    -3 -1 -17 65106.6 3799.59
    3 1 18 1001.4 402.382
    -3 1 -18 803.43 608.818
    -3 -1 -18 2545.73 823.617
    -3 1 -18 897.042 563.326
    3 -1 18 969.764 407.527
    3 1 18 1099.95 544.368
    -3 -1 -18 2620.3 1049.98
    3 -1 18 2722.73 944.399
    -3 -1 -19 28180.4 2630.47
    -3 1 -19 25773.3 2016.83
    -3 1 -19 22950.1 2237.87
    3 1 19 22398.9 2031.95
    -3 -1 -19 24075.3 2470.82
    3 1 19 25451.8 1902.48
    3 -1 19 23690.5 2089.77
    -3 1 -20 113.076 479.194
    3 -1 20 -315.968 556.97
    3 1 20 -138.785 499.26
    -3 1 -20 -552.823 450.229
    -3 -1 -20 -310.151 556.626
    -3 -1 -20 215.892 665.115
    3 -1 20 448.523 664.923
    3 -2 -23 144.807 565.743
    -3 -2 23 1069.22 735.51
    3 -2 -23 499.198 704.524
    3 -2 -22 39720.8 2890.77
    3 2 -22 43145.6 2624.78
    3 -2 -22 45932.5 3105.92
    3 2 -22 46773.7 3314.15
    -3 2 22 44676.4 2901.58
    -3 -2 22 44703.4 2894.96
    -3 -2 22 51329.9 3555.42
    3 -2 -22 41085.1 3651.07
    -3 2 22 46884.7 2803.89
    3 -2 -21 1652.33 917.711
    3 -2 -21 -104.351 471.941
    3 2 -21 1313.69 749.032
    3 -2 -21 205.774 383.435
    -3 -2 21 1495.68 870.677
    3 2 -21 850.683 462.116
    -3 2 21 1946.66 620.099
    -3 2 21 1169.58 613.144
    -3 -2 21 646.851 470.927
    3 -2 -21 1024.75 548.216
    3 -2 -20 4978.44 1341.22
    -3 2 20 5340.15 920.094
    -3 -2 20 3555.86 802.767
    -3 2 20 4944.39 867.271
    3 -2 -20 4973.04 959.441
    3 2 -20 4993.46 838.305
    3 2 -20 6937.8 1203.39
    3 -2 -20 3616.9 803.385
    -3 -2 20 5585.42 1233.97
    3 -2 -20 4274.33 775.679
    3 2 -20 3324.61 706.682
    -3 2 19 1012.36 495.522
    -3 -2 19 -202.553 477.307
    3 2 -19 1017 447.017
    3 2 -19 217.749 279.578
    -3 2 19 561.79 383.847
    3 2 -19 464.93 293.644
    3 -2 -19 1195.78 439.316
    3 -2 -19 687.471 459.644
    3 -2 -19 -225.159 513.453
    3 -2 -19 37.743 508.84
    -3 -2 19 1244.93 716.406
    3 -2 -18 19415.8 1751.86
    3 2 -18 20888.9 1419.32
    3 -2 -18 20683.7 1605.68
    3 2 -18 19852.4 1559.18
    3 -2 -18 20976.8 2360.48
    -3 2 18 20973.7 1663
    -3 -2 18 21326 1713.53
    -3 -2 18 16960.2 1970.58
    3 -2 -18 19626.5 1794.5
    3 2 -18 21064.6 1595.31
    -3 2 18 21053.9 1707.97
    -3 2 17 4428.61 753.712
    -3 2 17 3637.33 704.72
    3 2 -17 3814.49 672.414
    3 2 -17 4227.82 717.458
    3 -2 -17 4489.3 861.384
    3 2 -17 3868.64 630.656
    -3 -2 17 4672.65 813.452
    3 -2 -17 3778.03 774.558
    3 -2 -17 4097.58 1047.22
    3 -2 -17 3796.66 705.865
    -3 -2 17 3262.08 943.285
    3 -2 -16 96843.1 3844.23
    3 -2 -16 88085.7 4787.6
    3 -2 -16 98306.7 2655.32
    3 -2 -16 104275 3618.65
    -3 -2 16 95252.7 3608.14
    3 2 -16 96953.1 3511.36
    -3 2 16 98945.9 3656.61
    -3 -2 16 91439.1 3382.64
    -3 -2 16 86649.1 4361.73
    3 -2 -16 96415.3 3881.29
    3 2 -16 96021.3 3410.97
    -3 2 16 102882 3682.45
    3 2 -15 170.459 91.6621
    -3 2 15 470.06 330.531
    -3 -2 15 165.969 272.699
    3 2 -15 -21.9316 282.529
    3 -2 -15 -15.8157 269.98
    3 -2 -15 -5.65202 133.804
    -3 2 15 158.316 320.078
    3 -2 -15 612.397 511.535
    3 2 -15 136.55 230.292
    3 -2 -15 -54.7945 264.429
    -3 -2 15 -359.9 586.379
    -3 -2 15 51.1313 264.704
    3 -2 -15 20.6537 265.47
    -3 -2 14 14993.8 1581.46
    3 2 -14 17668.3 711.974
    3 -2 -14 18539.9 1331.36
    3 -2 -14 17828.7 884.45
    3 -2 -14 14708.1 1728.71
    3 2 -14 18146.8 1171.84
    -3 -2 14 17010.7 1309
    -3 2 14 18091.6 1348
    3 2 -14 18371.4 1254.6
    -3 -2 14 17824.6 1279.14
    3 -2 -14 17875.7 1459.41
    -3 2 14 16533.7 1291.07
    3 2 -14 17823.8 1303.1
    3 -2 -14 16480.2 1372.55
    3 2 -13 53.4219 93.2013
    3 -2 -13 -86.821 250.356
    3 -2 -13 96.8266 124.377
    3 2 -13 272.542 216.587
    3 -2 -13 -68.8748 505.529
    -3 -2 13 -229.448 334.742
    -3 2 13 -115.369 347.034
    -3 -2 13 5.71369 257.985
    3 2 -13 36.1892 169.305
    3 -2 -13 246.301 261.167
    3 2 -13 187.855 219.883
    -3 2 13 161.535 253.603
    -3 -2 13 53.5982 315.866
    3 -2 -13 204.413 258.64
    3 2 -12 20146.4 1205.21
    -3 -2 12 18407.8 1255.53
    3 -2 -12 18919 1351.11
    -3 2 12 18599.5 1129.83
    3 2 -12 20395.6 850.841
    -3 2 12 19234.1 1284.11
    3 -2 -12 19831.5 834.441
    3 -2 -12 17382.6 1701.79
    3 2 -12 19219.2 1191.15
    3 -2 -12 18180.2 1242.94
    3 2 -12 19870.4 1302.16
    3 -2 -12 19274.4 1398.48
    -3 2 12 19900.7 1321.54
    -3 -2 12 18277.9 1208.79
    -3 -2 12 17872.7 1526.39
    3 -2 -11 7595.04 797.268
    -3 2 11 7701.33 681.568
    3 -2 -11 7201.46 752.897
    -3 -2 11 6770.53 508.899
    -3 -2 11 7233.33 760.09
    3 -2 -11 7488.95 459.019
    3 2 -11 7767.36 781.427
    3 -2 -11 6886.26 1013.92
    3 2 -11 7354.06 708.024
    -3 -2 11 7453.8 743.569
    3 2 -11 7846.2 523.881
    3 2 -11 7389.77 687.984
    3 -2 -11 8420.76 879.201
    -3 -2 11 8027.48 969.775
    -3 2 11 8383.08 819.038
    3 2 -11 6394.48 307.144
    -3 2 11 6968.66 732.71
    -3 2 11 7675.87 860.647
    3 -2 -10 179740 5445.24
    -3 2 10 185367 4807.33
    3 2 -10 182635 3708.24
    3 -2 -10 176645 4697.36
    -3 -2 10 180444 4430.8
    -3 -2 10 178391 3680.38
    3 -2 -10 178335 3415.2
    3 2 -10 167395 4324.46
    3 2 -10 166156 3192.02
    3 -2 -10 181585 4520.41
    3 2 -10 176012 4135.22
    -3 -2 10 182594 4854.12
    -3 2 10 175710 4503.55
    -3 2 10 176566 4376.83
    -3 2 10 180985 4160.58
    -3 -2 10 173624 4316.74
    3 -2 -10 174523 4427.46
    3 2 -10 179415 4502.72
    3 -2 -9 33752.2 1556.29
    3 2 -9 30790.3 1530.4
    3 -2 -9 31700.4 1523.42
    -3 2 9 36102.6 1626.7
    3 -2 -9 34328.6 979.238
    -3 2 9 37607.3 1585.25
    -3 -2 9 35615.6 1189.74
    3 -2 -9 35680.6 1997.25
    -3 2 9 33531.4 1711.91
    3 -2 -9 34364.1 1679.3
    3 2 -9 33384.9 1580.24
    -3 -2 9 33504.2 1506.22
    -3 -2 9 31899.4 1620.63
    -3 -2 9 33506.6 1509.88
    -3 -2 9 30615.3 1402.47
    3 2 -9 35093.8 940.849
    3 2 -9 33240.1 1361.71
    -3 2 9 34826.2 1405.73
    3 2 -9 34371.4 1211.24
    3 -2 -8 30100.2 1628.19
    3 2 -8 26160.2 1046.18
    -3 -2 8 29308 1233.78
    3 -2 -8 25681.4 1314.27
    -3 2 8 29109.4 1329
    -3 -2 8 28110.4 1323.55
    3 -2 -8 27286.9 1315.35
    -3 2 8 27397.8 1279.24
    3 2 -8 27751.8 1374.9
    -3 2 8 26457.3 1476.8
    3 2 -8 24381.3 1318.94
    -3 -2 8 29070.2 1053.57
    -3 -2 8 27933.8 1294.52
    3 -2 -8 26366.4 1397.53
    3 -2 -8 30767 1517.04
    3 2 -8 27879.9 847.389
    3 -2 -8 26865.3 810.767
    3 2 -8 26092.2 1124.4
    -3 -2 8 28025.6 1375.71
    3 -2 -8 27659.5 1361.97
    -3 2 8 28383 1219.23
    -3 2 8 28563.4 1362.1
    -3 2 7 204.49 177.789
    3 -2 -7 270.664 213.037
    3 2 -7 152.786 122.379
    -3 -2 7 289.576 170.185
    3 -2 -7 78.6178 186.393
    3 2 -7 127.558 142.206
    3 -2 -7 240.781 156.094
    3 -2 -7 161.631 141.863
    -3 -2 7 78.1398 79.9273
    -3 2 7 214.554 211.355
    -3 -2 7 192.64 158.584
    -3 -2 7 11.3544 143.473
    -3 2 7 15.201 196.432
    3 2 -7 94.7137 87.868
    3 -2 -7 131.627 173.973
    3 -2 -7 37.6556 149.873
    3 2 -7 -150.888 217.516
    -3 2 7 52.2266 156.084
    -3 -2 7 132.555 176.048
    -3 2 7 240.051 173.839
    3 2 -7 60.9464 136.355
    -3 2 7 -20.3467 141.681
    3 -2 -7 68.6087 118.271
    -3 -2 7 107.682 93.5461
    3 2 -7 96.1184 147.092
    -3 -2 6 66210.2 1756.38
    3 -2 -6 70233 2222.72
    -3 -2 6 70108.3 2169.96
    -3 2 6 75920.2 2213.9
    3 2 -6 73775.5 2135
    -3 -2 6 71931.8 1938.11
    3 2 -6 74881.6 2288.96
    3 -2 -6 74107.7 2139.32
    3 -2 -6 78304.7 2010.44
    3 -2 -6 75658.5 2204.78
    -3 -2 6 71055.3 2053.53
    3 -2 -6 71923.5 2264.17
    -3 2 6 70333.7 2456.97
    3 2 -6 70448.2 1928.35
    3 -2 -6 70814.5 2105.3
    -3 -2 6 70770.5 2114.72
    -3 -2 6 70803.1 2004.18
    -3 2 6 75290.2 2174.77
    3 -2 -6 71996.2 2417.49
    -3 2 6 74835.7 2149.74
    3 2 -6 69582.2 2203.11
    3 2 -6 71584.3 1707.12
    -3 2 6 73449.1 2084.02
    3 2 -6 69003.5 2057.33
    -3 2 6 72154.1 2183.94
    -3 2 5 21391.7 1005.35
    -3 2 5 21883.7 1034.07
    3 2 -5 22035.6 1068.72
    3 -2 -5 18701.5 1002.84
    3 2 -5 17915.6 1023.21
    3 2 -5 19882.5 937.005
    -3 -2 5 18510.2 812.758
    -3 -2 5 18288.8 959.982
    3 -2 -5 20869.6 967.652
    -3 -2 5 19056.4 928.905
    3 2 -5 19405.6 881.014
    3 -2 -5 19442.4 925.778
    -3 2 5 18757.4 882.765
    3 -2 -5 19084.9 1205.47
    3 -2 -5 20463.6 827.861
    3 2 -5 18292.4 905.01
    -3 -2 5 18786.9 999.329
    -3 -2 5 19213.9 886.651
    -3 2 5 19139.8 1165.74
    3 -2 -5 20358.1 1032.61
    -3 2 5 20282.1 968.576
    3 2 -5 19966.8 773.764
    -3 2 5 19904.7 1028.02
    3 2 -5 19383.5 966.184
    3 -2 -5 20808.9 1005.83
    -3 2 5 19514.5 958.898
    3 -2 -5 18741.9 1178.81
    -3 -2 5 19292.7 850.829
    3 -2 -5 18944.2 890.612
    3 2 -4 271439 5292.57
    3 -2 -4 285023 5479.37
    3 -2 -4 264582 6070.79
    -3 2 4 289837 5511.39
    3 -2 -4 273417 5353.33
    -3 -2 4 280186 5248.5
    -3 -2 4 269535 5347.52
    3 -2 -4 277250 5288.92
    3 2 -4 276688 5572.72
    3 -2 -4 261107 6030.27
    3 -2 -4 271981 5145.61
    -3 -2 4 260282 5544.28
    -3 2 4 268146 5305.94
    3 -2 -4 268160 5510.17
    3 2 -4 270619 5087.57
    3 2 -4 265786 5321.13
    -3 2 4 261686 5899.14
    -3 -2 4 267932 5119.89
    -3 2 4 277059 5385.04
    -3 2 4 265036 5755.57
    -3 -2 4 272975 5597.37
    3 2 -4 269861 5666.97
    -3 2 4 280664 5386.52
    3 2 -4 277443 5364.82
    3 -2 -4 275996 5464.66
    3 2 -4 269940 5222.97
    3 -2 -4 281955 4971.18
    3 -2 -4 280096 5026.29
    3 -2 -3 1380.88 231.186
    -3 -2 3 1532.09 306.397
    3 -2 -3 1255.62 228.499
    3 2 -3 1258.57 218.612
    3 2 -3 1442.63 214.602
    3 -2 -3 1342.21 217.139
    3 2 -3 1803.33 280.358
    -3 2 3 1354.4 298.676
    3 2 -3 1273.66 226.237
    3 -2 -3 961.55 254.845
    3 -2 -3 1368.65 248.799
    3 2 -3 1433.79 266.631
    -3 2 3 1335.88 241.728
    3 -2 -3 1260.78 229.865
    -3 -2 3 1357.55 247.236
    3 -2 -3 1066.25 178.998
    -3 2 3 1442.82 254.7
    -3 -2 3 1399.68 213.394
    -3 -2 3 1699.88 255.103
    3 -2 -3 1139.41 151.09
    3 2 -3 1774.81 316.311
    -3 2 3 1455.57 231.298
    -3 2 3 1290.02 315.022
    3 -2 -3 1112.82 174.927
    3 2 -3 1684.61 249.114
    -3 2 3 1025.3 179.457
    3 2 -2 73899.5 2065.51
    -3 -2 2 76326.6 2027.63
    -3 2 2 83335.5 2077.93
    -3 -2 2 78093.1 2140.4
    3 -2 -2 74293.8 2065.55
    3 -2 -2 79874.1 2016.1
    3 2 -2 75449.7 2172.08
    3 -2 -2 74192.2 1904
    3 2 -2 77128.3 1921.2
    3 2 -2 73983.2 2170.47
    -3 2 2 80815.3 1892.7
    3 -2 -2 77185.8 1484.6
    3 2 -2 73320.4 1963.46
    -3 -2 2 72961.8 2274.29
    -3 2 2 78534.3 1909.93
    3 -2 -2 76781 1929.24
    3 -2 -2 75664.8 1990.25
    -3 -2 2 75563.1 1956.98
    -3 2 2 80105.8 1972.31
    -3 -2 2 76657.3 1935.08
    -3 2 2 75997.2 2037.73
    -3 2 2 80687.5 2091.16
    -3 2 2 79225.3 2430.97
    3 2 -2 74991.5 1870.56
    -3 2 2 78029.5 2447.24
    -3 2 1 1525.71 202.084
    3 -2 -1 1543.23 246.369
    3 2 -1 1729.76 214.272
    3 2 -1 1324.43 239.796
    -3 -2 1 1482.82 247.297
    -3 -2 1 1378.44 233.648
    -3 2 1 1489.3 222.569
    3 -2 -1 1519.12 223.308
    3 2 -1 1607.59 231.652
    3 -2 -1 1876.46 267.306
    3 -2 -1 1697.97 240.812
    -3 2 1 1599.47 246.693
    -3 2 1 1535.16 252.831
    -3 -2 1 1546.52 249.331
    3 2 -1 1569.14 286.54
    -3 -2 1 1574.87 272.142
    3 -2 -1 1600.39 204.153
    -3 -2 1 1797.46 310.666
    -3 2 1 1608.19 225.439
    3 2 -1 988.279 205.149
    -3 2 0 12248.5 731.891
    -3 -2 0 11414.7 679.085
    -3 2 0 13443.2 642.751
    3 -2 0 12600 654.017
    -3 -2 0 11594.5 805.01
    -3 2 0 13092.7 648.325
    3 2 0 11738.5 704.403
    3 -2 0 12812.7 707.942
    3 -2 0 13693.4 636.51
    3 2 0 11258.1 758.17
    3 -2 0 12721.1 648.608
    -3 -2 0 11374.3 720.201
    3 2 0 12151.4 720.339
    -3 2 0 12513.4 695.146
    3 2 0 11695.7 647
    -3 -2 0 12121.9 695.366
    -3 -2 0 12173.4 518.966
    -3 -2 0 10952.2 657.931
    3 2 0 12434.3 525.682
    3 -2 0 12635 524.987
    -3 -2 -1 25637.3 1058.99
    -3 2 -1 26010.2 882.159
    3 -2 1 25719.5 881.349
    -3 -2 -1 25240.4 1085.24
    3 -2 1 23568.2 891.092
    -3 2 -1 25173.1 1074.33
    -3 -2 -1 25377.2 1271.84
    3 -2 1 23837 910.016
    3 2 1 23856.1 1061.22
    3 2 1 26577.1 1244.75
    3 -2 1 26041.4 1108.43
    3 -2 1 25290.8 991.481
    -3 2 -1 24798.6 1138.83
    -3 2 -1 24621.4 1063.93
    -3 2 -1 25035 906.864
    3 2 1 24371.2 1092.13
    3 2 1 25956.1 1030.68
    -3 -2 -1 23916 1059.55
    -3 -2 -1 26266.9 730.699
    3 -2 1 24076.6 688.071
    3 2 1 25676 753.239
    -3 -2 -1 25345.3 1121.43
    -3 2 -2 260032 5255.6
    3 2 2 262736 5091.96
    3 2 2 252832 5104.32
    -3 2 -2 266820 4618.19
    3 -2 2 257008 4632.67
    3 -2 2 256487 4767.03
    3 -2 2 257446 5242.57
    -3 -2 -2 244963 5636.08
    3 2 2 258966 5584.66
    -3 -2 -2 256487 5163.14
    -3 -2 -2 257815 5076.97
    -3 -2 -2 252137 5210.06
    -3 2 -2 255431 4656.63
    3 2 2 250261 4613.65
    3 -2 2 252421 4968.08
    3 2 2 243105 5202.54
    -3 2 -2 257015 5198.14
    3 2 2 234194 4447.2
    -3 2 -2 254117 4351.06
    -3 -2 -2 243168 4286.46
    -3 2 -3 958.86 158.966
    3 2 3 796.628 217.085
    3 2 3 932.016 273.593
    -3 -2 -3 1057.63 259.914
    3 -2 3 1163.61 191.389
    -3 2 -3 887.171 135.059
    3 -2 3 774.544 240.022
    -3 -2 -3 1097.69 321.634
    -3 -2 -3 917.08 272.039
    3 2 3 962.559 220.331
    -3 2 -3 1112.98 275.201
    3 -2 3 1170.62 277.136
    -3 2 -3 1285.85 307.955
    3 2 3 1113.78 259.616
    -3 -2 -3 1170.5 222.901
    3 2 3 1080.09 171.335
    -3 2 -3 1042.28 152.026
    3 -2 3 1097.51 208.645
    -3 -2 -4 61545.1 2206.54
    3 -2 4 63530.8 1978.01
    -3 -2 -4 65313.2 1894.64
    -3 2 -4 61402.6 1357.84
    3 2 4 63908.5 1932.31
    -3 2 -4 60982.4 1566.37
    -3 2 -4 63700 2098.49
    3 -2 4 63737.2 1626.54
    3 2 4 64773.7 1596.17
    -3 -2 -4 63614.9 2534.96
    -3 2 -4 61233.4 1452.61
    3 2 4 60400.1 2041.37
    -3 2 -4 60408.5 2188.83
    -3 -2 -4 67110 1842.08
    3 -2 4 63694.1 1769.95
    -3 -2 -5 573.362 276.87
    -3 2 -5 779.988 97.9131
    3 2 5 543.272 188.667
    -3 -2 -5 818.286 217.227
    3 2 5 737.066 225.148
    -3 -2 -5 595.189 265.518
    3 -2 5 765.495 146.041
    -3 2 -5 794.403 242.19
    -3 2 -5 885.745 190.522
    -3 -2 -5 718.953 198.729
    3 -2 5 1098.82 266.433
    -3 2 -5 776.459 132.874
    3 2 5 760.408 168.845
    3 -2 5 785.098 203.851
    3 2 5 482.376 202.533
    -3 -2 -6 26879 1264.65
    -3 -2 -6 26711.4 1123.14
    -3 2 -6 27374.9 1003.93
    3 2 6 26100.6 1180.03
    3 2 6 27277 1186.64
    -3 -2 -6 26079.5 1740.23
    -3 2 -6 23423.2 722.868
    -3 2 -6 25776.6 1043.5
    3 2 6 24648.5 1302.77
    3 -2 6 26242.6 1337.26
    -3 -2 -6 22918.3 1488.6
    3 -2 6 24812 1053.89
    -3 2 -6 26571.3 1347.37
    3 -2 7 4745.42 292.127
    3 -2 7 4678.26 579.014
    3 2 7 4885.06 497.431
    -3 -2 -7 5600.97 513.915
    3 2 7 4760.05 495.603
    -3 2 -7 5000.77 482.902
    3 2 7 5428.5 523.312
    3 2 7 4783.9 601.537
    -3 2 -7 4094.51 563.67
    -3 -2 -7 4664.09 710.063
    3 -2 7 6003.89 722.795
    3 2 7 4039.1 555.459
    -3 -2 -7 5367.05 832.162
    -3 -2 -7 5606.66 636.336
    -3 2 -7 5779.78 472.158
    3 -2 7 4891.73 436.737
    -3 2 -7 3929.62 265.208
    3 2 7 5988.62 678.561
    3 2 8 191651 4100.9
    -3 -2 -8 194539 3983.41
    3 2 8 182869 4093.71
    3 2 8 182422 4059.34
    -3 2 -8 191966 4632.41
    -3 2 -8 194087 3811.91
    3 2 8 189455 4613.99
    3 -2 8 185754 4589.71
    3 -2 8 188939 4876.13
    3 -2 8 183161 3374.25
    3 -2 8 157518 3613.93
    3 -2 8 197808 3815.42
    -3 -2 -8 165062 5175.92
    3 2 8 186257 4604.63
    3 2 8 188771 4702.34
    -3 -2 -8 173325 3306.95
    -3 -2 -8 209293 4825.78
    -3 -2 -8 205131 5875.49
    3 2 9 6986.33 605.739
    -3 2 -9 6984.67 543.801
    -3 -2 -9 6924.68 571.799
    3 -2 9 5713.89 410.463
    3 2 9 5639.36 550.373
    3 -2 9 6384.66 499.758
    3 2 9 6217.93 742.042
    -3 -2 -9 5171.77 858.407
    -3 -2 -9 8375.22 1142.3
    3 2 9 7143.49 756.832
    3 2 9 6480.6 762.147
    -3 2 -9 6658.02 749.479
    3 -2 9 6343.93 738.482
    3 -2 9 6688.95 440.443
    3 -2 9 7232.95 894.613
    -3 -2 -9 6851.09 422.921
    -3 2 -10 80314.2 2109.24
    -3 -2 -10 86901.5 2242.69
    3 -2 10 87781 2989.19
    -3 -2 -10 91108.2 3900.45
    3 2 10 83477.4 2904.74
    -3 -2 -10 72075.7 3378.29
    3 -2 10 88243.6 2111.38
    -3 2 -10 88434.3 2934
    3 -2 10 88391.1 3329.02
    3 2 10 87908.8 3004.04
    3 2 10 87189.9 2896.76
    -3 -2 -10 78296.8 1849.82
    3 -2 10 88180.8 2014.85
    3 -2 11 1254.25 246.094
    3 -2 11 1380.11 248.196
    -3 -2 -11 1312.14 281.527
    -3 -2 -11 51.6567 314.671
    3 -2 11 1254.47 396.962
    3 2 11 1361.88 441.271
    3 2 11 835.762 322.682
    -3 2 -11 1032.52 355.977
    -3 -2 -11 1481.33 548.307
    3 -2 11 431.156 336.886
    -3 2 -11 1408.91 268.522
    3 2 11 1614.06 442.712
    -3 -2 -11 1318.04 222.184
    3 2 12 4655.78 721.493
    -3 -2 -12 3764.04 402.833
    -3 -2 -12 4805.54 486.564
    3 -2 12 4937.96 496.3
    3 -2 12 3148.01 706.487
    -3 -2 -12 2446.71 662.174
    -3 -2 -12 3927.79 854.822
    3 2 12 2983.54 648.203
    -3 2 -12 4397.1 705.026
    3 2 12 4174.54 655.703
    3 -2 12 5313.41 772.382
    -3 2 -12 3816.64 429.969
    3 2 13 1399.38 407.868
    3 -2 13 1076.56 437.278
    -3 2 -13 1341.77 445.925
    -3 -2 -13 1632.88 601.59
    -3 2 -13 2254.49 597.616
    3 -2 13 1165.7 298.351
    3 -2 13 -233.843 628.443
    -3 -2 -13 905.489 499.758
    3 2 13 729.445 354.659
    3 2 13 971.397 371.88
    3 -2 14 51387.4 3054.8
    -3 2 -14 54837.7 2630.18
    -3 -2 -14 60051.3 3601.83
    3 2 14 51906.4 2688.23
    3 -2 14 56714 2773.96
    -3 -2 -14 52257.7 3274.92
    3 2 14 54968.3 2584.65
    3 2 14 53933.4 2580.71
    -3 2 -14 57875.2 2880.08
    3 2 15 5555.57 851.796
    3 2 15 5737.16 856.796
    -3 2 -15 4238.79 781.906
    -3 2 -15 4355.16 887.622
    -3 -2 -15 6047.77 1205.1
    3 -2 15 4994.4 1043.7
    -3 -2 -15 6942.02 1253.51
    3 2 15 5379.73 907.915
    3 -2 15 4883.57 851.451
    3 2 16 47693.3 2531.36
    3 -2 16 46404.6 2662.99
    -3 -2 -16 49682.6 3414.68
    3 2 16 42681.1 2599.82
    -3 2 -16 45443.1 2506.5
    -3 2 -16 47636.2 2799.12
    3 -2 16 43464.9 2951.8
    3 2 16 46340.7 2499.31
    -3 -2 -16 44156.2 3193.12
    3 2 17 -92.9685 325.297
    -3 -2 -17 406.241 473.173
    -3 2 -17 559.614 397.47
    -3 -2 -17 1173.93 725.281
    3 2 17 569.94 393.324
    3 -2 17 -282.607 467.307
    3 2 17 -146.732 375.816
    3 -2 17 104.778 482.047
    -3 2 -17 1047.63 649.407
    -3 -2 -18 1445.61 718.767
    3 2 18 -562.769 579.195
    -3 2 -18 -37.8553 420.362
    -3 -2 -18 1023.3 628.759
    3 -2 18 418.499 403.397
    3 2 18 674.072 310.777
    -3 2 -18 711.106 457.47
    3 2 18 867.976 389.454
    3 -2 18 -279.629 627.758
    3 -2 19 2792.56 948.037
    -3 -2 -19 2088.72 906.4
    -3 2 -19 2957.22 787.054
    3 -2 19 1200.35 522.109
    -3 -2 -19 1876.96 881.048
    -3 2 -19 2202.53 758.658
    3 2 19 1699.57 664.608
    3 2 19 2291.57 663.42
    3 2 20 33440.9 2606.5
    -3 2 -20 32659.3 2396.02
    -3 -2 -20 30481.9 2917.71
    -3 2 -20 33486.1 2810.37
    3 -2 20 31282.2 2534.1
    -3 -2 -20 35040.5 3129.77
    3 2 20 34046.2 2379.5
    3 2 21 2806.72 770.397
    -3 2 -21 797.853 507.79
    -3 2 -22 16613.3 1785.97
    3 3 -23 4879.76 906.165
    3 -3 -23 5279.1 1393.05
    3 -3 -22 1.73251 657.444
    3 3 -22 1705.67 901.819
    -3 3 22 -561.749 620.04
    -3 -3 22 484.62 446.813
    3 3 -22 556.679 446.266
    -3 -3 22 767.977 723.745
    -3 3 22 1289.17 604.166
    3 -3 -22 52.8303 449.294
    3 -3 -21 10222.6 1528.49
    -3 -3 21 12312.8 1917.55
    3 3 -21 10388.2 1312.93
    3 -3 -21 12579 2094.79
    -3 -3 21 11732.3 1420.15
    -3 3 21 10029.4 1340.24
    -3 3 21 10695 1385.19
    3 -3 -21 11006 1511.15
    -3 -3 20 4613.91 936.865
    3 -3 -20 4370.77 1012.06
    3 3 -20 3894.92 805.829
    -3 3 20 3215.07 791.855
    3 -3 -20 2355.53 937.009
    -3 -3 20 3413.05 1110.59
    -3 3 20 4437.11 881.161
    3 -3 -20 4314.4 847.996
    3 -3 -20 6358.87 1161.36
    3 -3 -19 52935.8 3145.98
    3 -3 -19 58047.3 2956.72
    -3 3 19 56006.1 2948.51
    3 -3 -19 52873.1 4078.84
    3 -3 -19 55128.3 3219.04
    -3 -3 19 55955.1 2962.76
    -3 -3 19 51122 3636.5
    3 3 -19 57246.3 2930.06
    -3 3 19 50994.4 2833.58
    3 -3 -18 5252.53 1277.93
    -3 3 18 5474.41 890.724
    3 -3 -18 4611.15 802.229
    3 3 -18 6804.68 967.336
    -3 -3 18 5387.48 908.557
    3 -3 -18 5003.72 931.961
    -3 -3 18 4534.91 1022.65
    3 3 -18 5375.51 814.038
    3 -3 -18 6451.15 1054.64
    -3 3 18 5046.2 834.35
    -3 -3 17 5202.8 822.874
    3 -3 -17 5036 1144.02
    3 -3 -17 4004.76 820.791
    3 3 -17 3440.94 659.687
    3 -3 -17 5144.16 832.947
    -3 -3 17 5095.19 773.892
    -3 3 17 5516.3 893.108
    3 3 -17 5125.7 728.825
    -3 3 17 4911.86 809.021
    -3 -3 17 2815.21 797.748
    3 -3 -17 5796.45 956.744
    -3 -3 16 -10.5611 305.501
    -3 3 16 -276.538 337.153
    3 -3 -16 -227.066 454.955
    3 3 -16 -10.2437 303.075
    -3 3 16 -331.33 372.157
    3 -3 -16 -63.488 350.49
    3 3 -16 -236.835 213.875
    3 -3 -16 -18.6268 272.158
    -3 -3 16 -197.183 354.573
    -3 -3 16 -708.383 611.333
    3 -3 -16 -99.5959 397.86
    -3 -3 15 26095.9 2146.02
    3 -3 -15 25424.2 1738.29
    -3 3 15 26386.9 1780.87
    3 -3 -15 26581.2 1916.96
    -3 3 15 26881.1 1719.11
    3 3 -15 26322.2 1757.82
    3 -3 -15 26155 2447.12
    -3 -3 15 28012.6 1772.34
    3 3 -15 26566 1515.07
    -3 -3 15 24201.4 1606.63
    3 -3 -15 26232.9 1879.36
    -3 -3 14 14827 1528.75
    3 3 -14 12789.8 988.781
    -3 3 14 13393.7 1161.51
    3 3 -14 14026.1 1240.22
    3 -3 -14 14338.5 1693.13
    3 -3 -14 12489.8 1175
    3 -3 -14 14197.3 1309.74
    -3 3 14 13841 1000.81
    3 -3 -14 10959.3 1189.32
    -3 -3 14 12765.6 1105.81
    3 3 -14 12871.6 673.394
    -3 3 14 14477.9 1253.19
    -3 -3 14 14116.1 1191.38
    3 3 -13 108650 2646.56
    -3 3 13 117058 3269.91
    3 -3 -13 110336 3716.8
    -3 -3 13 112426 3584.35
    3 3 -13 110854 3203.12
    3 -3 -13 111428 3941.68
    3 -3 -13 109955 3838.64
    3 -3 -13 119222 4838.76
    -3 3 13 110599 3907.28
    -3 -3 13 113160 4146.49
    -3 -3 13 106421 3473.44
    3 3 -13 112979 2976.27
    3 3 -13 109355 3704.61
    -3 3 13 115245 3800.57
    -3 3 13 106676 3515.56
    -3 3 12 8461.08 749.294
    3 3 -12 8133.76 585.691
    -3 -3 12 6758.61 488.484
    3 3 -12 6417.94 806.194
    3 -3 -12 8082.72 1145.62
    3 3 -12 7935.44 694.633
    -3 -3 12 4882.04 590.602
    3 -3 -12 7833.56 928.342
    -3 3 12 8485.69 892.037
    3 -3 -12 7689.37 866.478
    -3 3 12 7998.07 833.162
    -3 3 12 8299.03 956.776
    -3 -3 12 9980.52 1098.44
    -3 -3 12 7948.87 842.566
    3 3 -12 8895.92 691.389
    -3 -3 12 7372.19 798.322
    3 -3 -12 8429.65 941.233
    3 -3 -11 27638.3 1634.56
    3 3 -11 29841.2 1207.18
    3 3 -11 29768 1295.07
    -3 -3 11 29026.6 1354.12
    -3 -3 11 29303.6 1560.63
    3 -3 -11 27627.6 1625.04
    -3 -3 11 28626.5 1702.39
    3 -3 -11 28645.1 1724.19
    3 -3 -11 31875.5 2053.11
    -3 -3 11 27238.1 1499.39
    -3 -3 11 30509.3 1081.17
    -3 3 11 30608.8 1803.2
    -3 3 11 27196.9 1480
    -3 3 11 28843.3 1354.3
    3 3 -11 30156.4 1698.75
    -3 3 11 29946.9 1663.33
    3 3 -11 29669 1326.58
    3 3 -10 689.528 230.168
    3 -3 -10 302.203 202.03
    -3 -3 10 540.67 215.986
    -3 -3 10 670.745 298.933
    3 3 -10 360.151 168.61
    3 3 -10 237.287 190.265
    -3 -3 10 720.137 190.19
    3 3 -10 681.88 179.672
    -3 -3 10 1081.63 268.142
    -3 -3 10 459.853 249.752
    -3 3 10 596.504 297.416
    -3 3 10 607.957 336.505
    3 -3 -10 348.729 229.76
    3 -3 -10 548.989 263.375
    3 -3 -10 738.82 343
    -3 3 10 793.55 228.003
    -3 3 10 408.073 185.002
    -3 -3 9 52930 2146.06
    -3 -3 9 54916.9 1721.22
    3 3 -9 54266.4 1761.56
    -3 3 9 55777.3 2185.06
    3 3 -9 51673.5 2163.6
    3 -3 -9 54392.8 2320.97
    -3 3 9 53324.9 2328.04
    -3 -3 9 51396.8 1999.52
    3 -3 -9 56279 2283.33
    3 -3 -9 53370.1 2148.59
    3 3 -9 52743.9 1662.73
    3 3 -9 53738.8 1746.82
    -3 -3 9 53466.4 1954.85
    -3 3 9 53536.5 1833.91
    -3 -3 9 52651.7 1554.31
    -3 3 9 54437.8 1951.04
    3 -3 -9 52887.9 2170.27
    -3 -3 8 9728.87 498.319
    3 -3 -8 11164.7 894.845
    3 3 -8 10231.4 696.074
    3 -3 -8 10013.7 878.534
    -3 3 8 10446.5 857.513
    3 3 -8 9853.05 884.942
    -3 -3 8 10176.1 850.112
    3 -3 -8 10167.4 896.53
    -3 3 8 9854.44 737.634
    3 3 -8 9988.89 606.731
    -3 3 8 9798.48 951.89
    3 -3 -8 9286.33 853.342
    3 3 -8 10450.5 712.019
    -3 -3 8 9639.3 636.731
    3 3 -8 8678.25 371.784
    -3 -3 8 10176.4 662.065
    -3 -3 8 9458.88 797.885
    -3 3 8 10664.1 754.489
    -3 -3 8 9179.25 718.625
    -3 3 7 182226 4260.2
    -3 3 7 186790 4959.15
    3 -3 -7 184840 4619.23
    -3 -3 7 184595 4000.62
    3 3 -7 190383 4185.91
    3 -3 -7 189035 4616.64
    3 3 -7 192727 4279.01
    3 -3 -7 183200 4484.27
    -3 3 7 180051 4647.13
    -3 -3 7 186691 4434.49
    3 -3 -7 193076 4267.53
    -3 -3 7 192029 4193.17
    3 3 -7 184907 3496.12
    3 3 -7 182553 4078.39
    3 3 -7 186452 4607.82
    -3 -3 7 178423 3726.48
    -3 -3 7 185711 4470.39
    -3 3 7 188201 4172.08
    -3 3 7 188770 4502.65
    3 -3 -7 184408 4502.7
    -3 -3 7 184589 4158.09
    3 -3 -7 175056 4962.22
    3 3 -6 28642.3 1248.89
    -3 -3 6 27339.9 1140.61
    -3 -3 6 26602.7 1264.12
    -3 -3 6 29468.3 1381.32
    -3 3 6 28089.7 1605.68
    3 -3 -6 27317.9 1295.36
    3 -3 -6 27866.5 764.677
    -3 3 6 28557.4 1354
    3 3 -6 27306.1 1409.68
    -3 3 6 26966 1403.3
    3 3 -6 29918 1233.35
    3 -3 -6 29193 1454.02
    3 -3 -6 27184.8 1362.86
    3 3 -6 29656.7 962.492
    3 3 -6 28388.9 1203.39
    -3 3 6 28098.3 1169.01
    -3 3 6 27511.4 1324.46
    3 -3 -6 27534.9 1605.28
    -3 -3 6 28587.9 1012.47
    3 3 -6 28015.3 1322.07
    -3 -3 6 30657.1 1399.84
    -3 -3 6 28830.5 1185.43
    3 -3 -6 28297.5 1208.17
    3 -3 -6 27493.1 1350.06
    3 3 -5 118195 2979.55
    -3 -3 5 113577 2831.02
    3 3 -5 112944 2640.74
    3 -3 -5 111243 3175.26
    -3 3 5 109447 3067.47
    -3 -3 5 113146 3118.05
    3 3 -5 113432 3132.83
    -3 -3 5 112392 2971.87
    3 -3 -5 116363 2322.36
    3 -3 -5 111019 2939.91
    -3 3 5 113661 2988.31
    -3 3 5 106180 3066.61
    -3 3 5 112187 3219.95
    3 -3 -5 112266 3055.63
    -3 3 5 110307 3485.94
    3 3 -5 116113 2796.84
    3 -3 -5 118624 2788.42
    3 3 -5 120936 2592.52
    -3 -3 5 114318 2569.35
    3 3 -5 114718 3010.01
    -3 -3 5 113790 3070.64
    3 -3 -5 114428 3100.88
    -3 3 4 7357.76 750.636
    3 3 -4 7324.87 613.629
    -3 -3 4 6733.24 553.981
    -3 -3 4 6989.71 596.012
    3 -3 -4 6167.1 619.564
    -3 -3 4 6651.02 635.539
    3 3 -4 6668.39 504.929
    3 -3 -4 7771.54 447.122
    3 -3 -4 6902.12 564.61
    -3 3 4 6778.74 607.372
    -3 -3 4 5977.71 584.924
    3 -3 -4 7359.27 515.379
    -3 3 4 7292.59 788.631
    3 3 -4 6856.51 592.133
    3 3 -4 6766.38 495.838
    3 3 -4 6725.63 577.51
    -3 -3 4 6750.83 484.155
    3 3 -4 7151.7 521.206
    -3 3 4 7817.37 605.52
    3 -3 -4 6901.54 620.91
    3 -3 -4 7633.08 640.798
    -3 3 4 6991.02 626.646
    3 3 -3 76686.6 2044.74
    3 3 -3 67779.9 2171.34
    -3 -3 3 70069.5 2109.34
    3 -3 -3 76456.7 2186.95
    3 3 -3 71792.6 1876.79
    3 -3 -3 71124 2262.95
    -3 3 3 71930.1 1835.03
    -3 -3 3 69955.2 2349.53
    3 3 -3 71932.5 2387.09
    3 -3 -3 71618.8 1832.8
    3 -3 -3 72170.7 2042.58
    3 3 -3 71449 2133.54
    3 -3 -3 73662.3 1884.04
    3 -3 -3 73562.1 2229.54
    -3 -3 3 69587.8 2160.69
    -3 3 3 73688.3 2042.84
    -3 3 3 73305.4 2642.77
    -3 -3 3 70464.3 1973.8
    -3 -3 3 72193.7 2148.63
    -3 3 3 74777 2310.37
    3 3 -3 68721 2015.34
    3 3 -3 73657.9 2057.08
    -3 3 3 71588.3 2182.96
    -3 3 3 73404.8 2570.67
    -3 -3 2 15554.1 890.934
    3 3 -2 13997.9 872.361
    -3 3 2 15654 892.336
    -3 -3 2 14730.7 798.47
    -3 3 2 15386.6 751.8
    3 -3 -2 15737.8 764.952
    3 3 -2 13667.6 951.583
    -3 3 2 14798.4 861.193
    3 -3 -2 16114.7 862.876
    3 3 -2 14224.4 739.711
    -3 3 2 15233.5 1125.37
    -3 -3 2 14246.4 859.65
    -3 -3 2 15064.3 889.081
    -3 -3 2 13212.4 968.463
    3 -3 -2 15044.9 904.671
    3 3 -2 15622 845.923
    3 3 -2 13719.1 802.118
    3 -3 -2 15166.1 906.911
    3 -3 -2 14868.8 817.091
    -3 3 2 14026 909.189
    3 3 -2 15146.7 867.9
    -3 3 2 14924.6 753.983
    -3 -3 1 95798.5 2638
    3 3 -1 93872.8 2661.13
    -3 3 1 100009 2570.94
    -3 -3 1 99695.6 2628.87
    -3 3 1 99788.6 2441.42
    -3 3 1 94079.3 2568.49
    3 -3 -1 97034.9 2447.73
    3 3 -1 96007.8 2874.04
    3 3 -1 99281.5 2605.69
    3 -3 -1 95196.9 2444.72
    -3 -3 1 93379 2870.62
    -3 -3 1 98307.9 2662.49
    3 -3 -1 96887.9 2364.37
    3 -3 -1 91613.6 2602.28
    -3 -3 1 94064 2545.39
    -3 3 1 92663.9 2709.27
    3 3 -1 98656.9 2238.66
    3 3 -1 96073.8 2580.41
    -3 3 1 91478.6 2209.08
    3 3 0 14156.7 873.174
    3 3 0 12832.9 808.687
    3 3 0 13718.5 880.163
    -3 3 0 12934.8 764.434
    -3 3 0 12852.3 752.012
    3 -3 0 12905.9 786.215
    -3 -3 0 13718.5 995.358
    3 3 0 14250.2 997.209
    3 -3 0 14177.6 732.741
    3 -3 0 13258.3 640.25
    -3 3 0 12319.7 865.91
    3 3 0 13925.9 603.763
    3 -3 0 12854.7 793.997
    -3 -3 0 13215.8 829.311
    -3 -3 0 13370.5 865.87
    -3 3 0 13017 586.386
    3 -3 1 117903 2887.6
    -3 3 -1 123343 2746.5
    3 -3 1 119722 2966.64
    -3 -3 -1 121843 3439.68
    3 3 1 118301 3046.21
    -3 3 -1 120337 2926.13
    3 3 1 118005 3029.13
    -3 3 -1 117801 3180.89
    3 -3 1 121153 2569.89
    -3 -3 -1 119676 3086.14
    3 3 1 121691 2261.95
    -3 3 -1 121529 2244.39
    3 3 1 123576 2996.94
    -3 3 -2 13463 537.105
    -3 -3 -2 14032.5 946.283
    -3 3 -2 14983.6 751.749
    -3 3 -2 13213.5 863.978
    -3 -3 -2 13799.6 1094.53
    3 3 2 14658.3 828.749
    3 3 2 13994.3 894.596
    3 3 2 13763.9 474.033
    3 -3 2 13324.3 447.603
    3 -3 2 13301.2 828.845
    3 -3 2 13409.8 641.552
    -3 3 -2 10738.4 410
    3 3 2 14552.2 947.033
    3 3 2 15248.2 915.818
    3 -3 3 16781.5 786.275
    3 3 3 15685.5 852.611
    -3 3 -3 18345.2 697.355
    3 -3 3 17209.2 705.725
    3 3 3 19996.8 1159.94
    -3 3 -3 18490.1 1075.98
    3 -3 3 18827.4 1035.33
    -3 3 -3 21208.4 876.905
    3 3 3 21388.1 1143.71
    -3 -3 -3 18196.4 1324.61
    -3 -3 -3 17333.1 1131.54
    3 3 4 8167.86 753.819
    -3 -3 -4 7718.71 781.96
    -3 3 -4 7416.93 705.241
    -3 -3 -4 6958.91 858.535
    3 -3 4 7756.5 516.351
    3 -3 4 7340.08 414.45
    3 -3 4 7497.05 668.482
    3 3 4 7615.1 573.633
    -3 3 -4 7048.05 460.378
    -3 3 -4 7649.23 487.653
    3 3 4 7899.21 696.023
    3 3 5 174110 4186.7
    -3 3 -5 176024 3456.08
    -3 -3 -5 160376 4968.74
    3 -3 5 172592 3612.79
    3 -3 5 166999 3303.28
    3 3 5 179488 3810.06
    3 3 5 165659 4362.05
    -3 3 -5 172180 4318.42
    -3 3 -5 172591 3614.53
    3 -3 5 174766 4206.58
    -3 -3 -5 169915 4580.99
    -3 -3 -6 341.678 242.126
    3 3 6 417.069 268.046
    3 3 6 784.262 272.426
    3 -3 6 794.523 323.011
    -3 -3 -6 473.706 275.354
    3 3 6 611.783 213.772
    -3 -3 -6 630.079 337.312
    3 3 6 327.383 172.406
    -3 3 -6 696.246 287.502
    -3 3 -6 477.428 186.144
    3 -3 6 493.643 114.056
    -3 3 -6 628.799 143.461
    3 -3 6 709.668 216.976
    -3 -3 -7 123112 4035.25
    3 3 7 120183 3151.05
    3 -3 7 122169 3595.21
    -3 -3 -7 128934 3602.27
    -3 3 -7 121005 3616.83
    3 3 7 132428 3149.47
    3 3 7 124877 3485.87
    3 3 7 124230 3417.5
    -3 -3 -7 123865 4509.05
    -3 3 -7 120461 3057.52
    3 -3 7 124843 3471.66
    3 3 7 123208 3699.76
    3 -3 7 126705 2988.67
    -3 -3 -8 241.423 213.79
    3 -3 8 199.958 228.247
    3 -3 8 544.822 167.875
    3 3 8 396.584 167.589
    -3 3 -8 393.762 252.277
    3 3 8 767.303 246.875
    3 3 8 466.187 261.303
    3 -3 8 567.988 232.364
    -3 -3 -8 161.599 318.352
    3 3 8 169.052 210.26
    3 3 8 137.115 188.988
    3 3 8 788.444 304.75
    -3 -3 -9 10173.6 1224.89
    3 -3 9 12276.5 685.978
    3 3 9 9554.1 726.491
    -3 3 -9 11993.7 1063.41
    -3 -3 -9 10722.5 1375.76
    3 -3 9 11595.5 987.445
    3 -3 9 13358.1 1173.92
    3 3 9 11558.1 1063.59
    3 3 9 11329.8 1000.43
    3 3 9 11687.6 1112.07
    3 -3 10 2640.84 287.389
    -3 -3 -10 2268.23 696.774
    3 3 10 2614.08 544.737
    -3 -3 -10 2129.9 680.205
    -3 3 -10 2012.11 489.023
    3 3 10 2833.45 408.807
    3 -3 10 2974.1 536.118
    3 -3 10 3075.12 658.671
    3 3 10 3018.21 609.993
    3 -3 10 3054.12 336.842
    3 3 10 1478.97 412.69
    -3 -3 -11 58022.9 3169.5
    3 3 11 58959.7 2511.31
    3 -3 11 59249.1 2500.55
    -3 3 -11 58217.5 2556.41
    -3 -3 -11 66245.2 3618.93
    3 3 11 58582.7 2587.46
    3 3 11 60110.4 2666.36
    3 -3 11 60661.2 2791.27
    3 -3 11 60666.8 1583.34
    3 3 12 11242.9 1132.49
    -3 -3 -12 9456.33 1350.83
    -3 -3 -12 12684.7 1655.59
    -3 3 -12 11766 1174.49
    3 -3 12 11669.8 1296.21
    3 3 12 11718.7 1166.23
    3 3 12 9717.5 1086.96
    3 -3 12 11966.8 1145.12
    3 -3 13 59964.6 3157.97
    -3 3 -13 65320.5 2900.34
    -3 -3 -13 68850.3 4021.84
    3 3 13 63737.8 2896.16
    3 -3 13 58455.2 2753.74
    3 3 13 62892.8 2836.67
    3 3 13 60382.2 2866.91
    3 3 14 241.662 340.329
    -3 -3 -14 -504.127 706.855
    -3 3 -14 -27.9144 401.081
    3 3 14 394.812 408.744
    -3 -3 -14 -82.8107 464.561
    3 3 14 259.169 286.744
    3 -3 14 434.343 394.69
    3 -3 14 -666.613 650.031
    -3 -3 -15 566.377 637.746
    -3 3 -15 1904.32 535.194
    -3 -3 -15 2444.04 888.161
    3 3 15 1833.78 533.846
    3 3 15 1644.7 500.954
    3 -3 15 157.389 665.462
    3 -3 15 1542.03 586.097
    3 3 15 2025.94 585.636
    3 3 16 12495.6 1385.96
    3 -3 16 12627.9 1407.12
    -3 3 -16 12151.2 1367.26
    -3 -3 -16 13744.6 1857
    3 -3 16 11548.6 1565.19
    -3 -3 -16 15260.9 2038.14
    3 3 16 13439.6 1402.72
    3 3 16 14304.9 1460.75
    -3 -3 -17 27971.5 2714.15
    3 -3 17 29732.6 2542.59
    3 3 17 34378.4 2384.43
    -3 3 -17 34321.7 2309.18
    -3 -3 -17 41670.5 3415.58
    3 -3 17 33993.1 2341.8
    -3 3 -17 42027.5 2794.19
    3 3 17 33206.6 2273.3
    3 3 17 30324 2210.26
    3 -3 18 4646.34 1112.13
    -3 3 -18 4895.12 926.472
    -3 -3 -18 7521.48 1555.34
    3 3 18 5244.27 950.145
    3 3 18 7072.63 1081.01
    3 3 18 3748.76 914.375
    3 -3 18 3887.02 837.403
    -3 -3 -18 5864.57 1334.55
    -3 3 -18 6083.12 1258.61
    -3 3 -19 29344.7 2271.3
    -3 -3 -19 31500.7 3111.06
    -3 3 -19 26013.6 2442.28
    3 -3 19 25775.8 2214.39
    3 3 19 28265 2311.82
    3 3 19 25512.9 2094.41
    3 -3 19 30332.2 2711.02
    -3 -3 -19 23872.5 2593.31
    3 3 19 27751 2204.1
    -3 3 -20 102.989 386.212
    3 3 20 -1223.53 712.028
    3 -3 20 -722.962 688.569
    3 3 20 -1831.47 825.015
    -3 3 -21 1171.95 606.864
    3 3 21 1244.27 637.23
    3 4 -22 24668.2 2169.3
    3 -4 -22 28823.8 3208.1
    -3 4 22 24482.7 2154.77
    -3 -4 22 23606.4 2112.33
    -3 -4 21 3529.23 898.449
    -3 4 21 2849.94 776.262
    3 4 -21 3510.72 837.182
    3 -4 -21 3778.98 1216.75
    -3 4 21 3546.17 885.85
    3 -4 -21 3755.47 901.142
    -3 -4 21 1979.38 864.877
    3 -4 -21 4410.7 1042.75
    3 -4 -20 5624.1 1113.28
    3 4 -20 6551.86 1043.1
    -3 4 20 6005.06 992.219
    -3 -4 20 5450.85 1227.79
    3 -4 -20 6056.77 1106.58
    -3 4 20 7559.87 1161.84
    3 -4 -20 4514.33 1364.46
    -3 -4 20 6123.48 1008.51
    -3 4 19 -338.805 453.046
    3 -4 -19 367.308 409.885
    3 -4 -19 -47.8417 512.524
    -3 -4 19 -1221.77 943.088
    3 4 -19 303.953 349.285
    -3 4 19 69.4921 395.474
    3 -4 -19 -468.205 738.708
    -3 -4 19 -730.953 473.809
    3 -4 -18 21351.3 1950.62
    -3 -4 18 21789.9 1710.72
    3 4 -18 20642 1802.1
    3 -4 -18 21368.7 2440.13
    -3 -4 18 18718.2 1628.78
    3 -4 -18 20568.9 1933.53
    -3 4 18 19316.4 1650.81
    -3 4 18 19354.8 1742.89
    -3 -4 18 15714.3 1943.31
    -3 -4 17 6099 875.27
    3 -4 -17 7775.69 1191.56
    3 4 -17 6591.15 1001.17
    -3 4 17 5910.91 946.16
    3 -4 -17 7428.8 1456.5
    -3 -4 17 5639.82 850.407
    -3 -4 17 6308.08 1186.23
    -3 4 17 5059.19 829.426
    3 -4 -17 5484.73 1007.75
    -3 -4 16 67551.3 2915.02
    3 4 -16 66747.5 3152.26
    -3 -4 16 72220.7 3738.3
    3 -4 -16 73924.3 4214.15
    -3 -4 16 64122.4 2906.29
    -3 4 16 69435.3 3197.95
    3 -4 -16 69783.3 3413.81
    3 -4 -16 67625.4 3347.64
    -3 4 16 68906.6 2987.68
    -3 4 15 12480.3 1172.36
    3 -4 -15 13232.9 1695.24
    -3 4 15 13149.9 1365.36
    -3 -4 15 10932 1092.61
    3 -4 -15 12991.6 1390.52
    3 4 -15 12858 989.793
    -3 -4 15 11231.1 1092.7
    3 4 -15 11886.1 1275.57
    3 -4 -15 12962.7 1359.22
    -3 -4 15 14201.2 1548.43
    -3 4 15 13455.6 1343.45
    -3 4 14 18868.4 1175.69
    3 -4 -14 16150.5 1414.9
    3 4 -14 16389.6 1417.34
    3 -4 -14 15102.5 1418.77
    -3 4 14 18215.7 1553.84
    -3 -4 14 17349.6 1327.28
    -3 4 14 16482.1 1284.11
    3 -4 -14 17998.6 1564.69
    -3 -4 14 18522.5 1362.7
    -3 -4 14 20875.6 1734.38
    -3 4 14 17470.3 1449.73
    3 -4 -14 18605.7 1831.48
    3 4 -14 17810.7 1112.89
    -3 4 13 1237.85 349.575
    -3 -4 13 1603.13 450.745
    -3 4 13 1411.69 440.169
    -3 4 13 1268.48 404.397
    3 -4 -13 1899.01 549.79
    -3 -4 13 1076.28 377.077
    3 -4 -13 1492.48 580.922
    3 -4 -13 1489.42 414.317
    3 4 -13 879.189 343.215
    3 -4 -13 1095.17 400.945
    -3 -4 13 1226.96 316.235
    3 4 -13 1195.66 264.961
    -3 4 13 1495.06 337.336
    3 4 -12 23805.5 1169.96
    3 -4 -12 24005.8 1681.76
    3 4 -12 23018.2 1611.55
    -3 4 12 25559.3 1655.75
    -3 4 12 24465.8 1715.7
    3 -4 -12 24095.3 1646.27
    -3 -4 12 22222.9 894.358
    3 4 -12 22160.7 1105.72
    3 -4 -12 22880.7 1625.09
    3 -4 -12 24310.7 1844.09
    -3 4 12 22265.6 1385.5
    -3 -4 12 22980.2 1631.85
    -3 -4 12 21659.3 1418.91
    -3 4 12 24529.6 1281.31
    -3 -4 12 23822.7 1426.28
    3 4 -11 15044.2 838.066
    -3 -4 11 15663.1 756.535
    3 -4 -11 14894 1262.47
    3 -4 -11 16432.2 1347.76
    3 4 -11 16404.7 1319.34
    3 -4 -11 16338.3 1313.94
    3 -4 -11 17394.7 1468.73
    -3 4 11 16323.2 1025.15
    -3 4 11 17654.8 1470.84
    -3 4 11 15856.3 1098.62
    3 4 -11 14490.2 928.626
    -3 -4 11 18129.4 1387.51
    -3 -4 11 14922.8 1146.76
    -3 -4 11 15203.2 1080.51
    -3 4 11 16401.8 1294.85
    -3 4 10 110441 2899.26
    3 -4 -10 110458 3614.69
    3 -4 -10 107029 3512.26
    3 -4 -10 107528 3551.53
    -3 -4 10 111658 3100.73
    3 4 -10 113801 3634.59
    -3 4 10 114265 3821.97
    -3 4 10 112898 3107.66
    3 4 -10 111040 2533.04
    -3 -4 10 112476 3536.16
    -3 -4 10 111089 3308.48
    3 4 -10 109028 2903.51
    -3 -4 10 111968 2538
    3 -4 -10 108540 3652.19
    -3 4 10 111822 3512.15
    3 4 -9 20981.9 1138.64
    -3 4 9 19896 1108.71
    -3 4 9 18969.7 1307.62
    3 4 -9 21036.8 1411.65
    -3 -4 9 21051.1 1367.31
    -3 -4 9 21382.9 1022.8
    3 -4 -9 20046.4 1385.66
    -3 -4 9 20472.7 1265.49
    -3 4 9 21402 1556.23
    3 -4 -9 20271.3 1386.35
    -3 -4 9 16581 740.932
    -3 4 9 20373.9 1135.78
    3 4 -9 20523.6 859.291
    -3 -4 9 19741.2 1133.73
    3 -4 -9 20368.5 1396.67
    3 -4 -9 17320.8 1316.21
    3 4 -8 34746 1549.1
    3 4 -8 35592.4 1818.75
    3 -4 -8 34508.9 1819.45
    -3 -4 8 35393 1674.32
    3 -4 -8 37665.8 1841.9
    3 -4 -8 33576.2 1754.3
    -3 4 8 33834.7 1715.87
    -3 -4 8 33149.6 1454.08
    -3 -4 8 35204.7 1491.38
    -3 -4 8 36014.5 1757.84
    3 4 -8 36182.5 1124.33
    -3 4 8 33922.4 1448.92
    -3 -4 8 36392.2 1186.1
    3 -4 -8 35355.2 1799.76
    -3 4 8 34445.3 1525.3
    -3 4 8 36626.8 2034.48
    -3 4 7 384.175 251.335
    -3 4 7 388.416 163.739
    -3 4 7 73.2093 184.173
    3 4 -7 212.518 168.924
    3 -4 -7 423.557 219.069
    -3 -4 7 81.9423 195.532
    3 4 -7 373.217 218.147
    -3 -4 7 434.355 206.565
    -3 4 7 -36.9143 268.278
    3 -4 -7 212.98 139.905
    3 4 -7 395.688 127.007
    -3 -4 7 180.676 129.805
    -3 -4 7 161.403 208.887
    3 -4 -7 336.883 186.851
    3 -4 -7 465.067 260.122
    3 -4 -7 658.425 265.316
    -3 -4 7 409.643 154.037
    3 4 -7 78.7323 231.554
    3 -4 -6 73113.9 2089.2
    -3 -4 6 73847.4 2316.8
    3 4 -6 67578.7 2325.08
    3 4 -6 71799.6 2090.43
    3 -4 -6 71375 2487
    3 4 -6 71453.5 2569.46
    -3 -4 6 66728.7 2402.76
    -3 4 6 69699.2 2871.02
    3 -4 -6 70046.7 1559.77
    -3 -4 6 68978.3 2023.5
    -3 4 6 70973 2029.01
    3 4 -6 68414.5 1893.41
    -3 -4 6 68534.7 1899.72
    -3 4 6 70194.6 2423.84
    -3 -4 6 69926.7 2507.73
    3 -4 -6 70435.4 2564
    -3 4 6 73811.9 2579.29
    3 -4 -6 70427 2460.21
    -3 -4 5 7161.27 728.545
    3 -4 -5 7023.04 700.342
    3 -4 -5 7277.62 436.898
    -3 4 5 7360.55 702.715
    3 4 -5 7075.19 724.423
    -3 4 5 8137.45 799.238
    -3 -4 5 7028.08 645.633
    3 -4 -5 7192.82 695.322
    3 4 -5 7079.29 546.216
    3 -4 -5 7669.59 561.274
    -3 4 5 7200.95 874.45
    3 4 -5 7469.88 562.205
    3 4 -5 7638.38 713.734
    -3 -4 5 7417.4 551.773
    -3 4 5 7717 819.09
    3 -4 -5 6716.02 720.514
    -3 -4 5 6213.54 695.9
    -3 -4 4 197699 4288.62
    3 4 -4 200573 4316.19
    -3 4 4 197334 4525.7
    -3 4 4 191482 3926.3
    -3 -4 4 192333 4775.03
    3 -4 -4 193945 4599.96
    3 4 -4 194897 4772.38
    -3 4 4 199083 4891.04
    3 -4 -4 201481 4582.71
    3 4 -4 210704 4108.14
    3 4 -4 196655 4707.58
    3 -4 -4 208928 4084.01
    -3 -4 4 197484 4847.7
    3 -4 -4 197972 3971.67
    -3 -4 4 195158 4516.48
    3 -4 -4 191387 4782.53
    -3 4 4 201986 5442.3
    -3 4 4 193821 5159.6
    -3 -4 3 38422.4 1588.81
    -3 4 3 43422.7 1996.27
    -3 4 3 40056.4 2117.29
    3 4 -3 39376.4 1720.32
    -3 4 3 40502.8 1337.72
    3 -4 -3 39698.8 1351.82
    -3 -4 3 41032.6 1773.99
    -3 4 3 39825.2 1773.42
    3 4 -3 41275.5 1286.88
    -3 -4 3 39596.6 1514.13
    3 4 -3 39128 1694.14
    -3 -4 3 41084.8 1862.16
    3 -4 -3 38264 1718.57
    3 -4 -3 40889.5 1277.8
    3 4 -3 39095.9 1523.28
    -3 4 3 39892.3 1537.73
    -3 -4 2 82200.6 2651.67
    -3 -4 2 85100.1 2871.55
    -3 4 2 80159.5 2185.41
    3 -4 -2 80558.3 2219.55
    3 4 -2 79618.3 2621.77
    -3 4 2 78701.2 2240.86
    3 4 -2 81564.5 1972.99
    3 -4 -2 83375.2 1990.61
    -3 -4 2 77974.3 2492.72
    3 -4 -2 74558.3 2553.88
    -3 4 2 83304.1 2673.76
    3 4 -2 82130.6 2443.86
    -3 4 1 9095.85 602.342
    3 4 -1 8831.22 793.108
    -3 -4 1 9350.17 811.149
    -3 4 1 8625.42 645.46
    -3 4 1 9147.92 784.089
    3 -4 -1 8771.78 673.119
    3 4 -1 9068.26 749.727
    3 -4 -1 8095.23 755.928
    3 -4 0 7983.11 751.654
    -3 -4 0 7416.08 814.127
    3 -4 0 8457 648.755
    3 -4 0 7856.73 686.856
    -3 4 0 8019.81 738.365
    -3 4 0 7016.67 609.192
    3 -4 0 7990.98 388.203
    3 4 0 7650.01 708.427
    3 4 0 7570.79 733.126
    -3 4 0 7571.53 511.848
    -3 -4 0 7332.89 730.504
    -3 4 -1 31323.7 1410
    -3 -4 -1 32837.3 1810.76
    3 4 1 30245.5 1542.3
    3 -4 1 34872.7 1301.06
    -3 -4 -1 33697.1 1640.86
    3 -4 1 33100.9 1503.56
    3 -4 1 31955.7 867.107
    3 4 1 31239.8 1532.3
    3 4 1 32468.9 1367.79
    3 4 1 34256.9 1067.37
    -3 4 -1 31801.2 1043.67
    -3 4 -2 150345 2961.61
    3 4 2 151889 4051.96
    3 4 2 149867 4027.56
    3 -4 2 149913 3882.53
    3 -4 2 152541 3354.37
    -3 4 -2 155904 3660.38
    3 4 2 156152 2957.69
    -3 4 -2 155034 3881.17
    -3 -4 -2 154832 4550.44
    3 -4 2 152679 2890.61
    -3 -4 -2 147704 4129.7
    3 4 3 11650.7 879.8
    3 4 3 11907.6 949.497
    3 4 3 10827.7 942.39
    -3 4 -3 12064.7 768.926
    -3 4 -3 11767.5 906.812
    -3 -4 -3 11445.7 1128.62
    3 -4 3 13343.6 950.951
    3 -4 3 12490.4 529.794
    3 -4 3 12050.6 643.723
    -3 4 -3 12374.2 677.753
    -3 -4 -3 13126.7 1059.62
    3 4 3 10133.9 396.292
    -3 4 -3 9193.04 396.32
    3 4 4 66390 2540.23
    -3 4 -4 68801.6 2451.03
    -3 4 -4 67861 2032.89
    3 -4 4 65178.4 2344.4
    3 -4 4 68200.7 1717.61
    -3 -4 -4 71400.7 3033.33
    -3 4 -4 65679.9 1893.18
    3 4 4 68658.3 2260.14
    3 -4 4 67349.7 1660.02
    -3 -4 -4 67867.4 2653.34
    3 4 4 65766.2 2428.03
    3 -4 5 2971.91 352.887
    3 4 5 3241.37 513.948
    -3 4 -5 3007.08 521.073
    3 -4 5 3092.23 329.111
    3 4 5 2644.73 514.366
    -3 -4 -5 2416.28 593.276
    3 -4 5 2940.17 272.509
    -3 -4 -5 2874.53 554.917
    -3 4 -5 3281.98 381.658
    3 -4 5 2643.9 474.863
    3 -4 5 2523.39 348.822
    3 4 5 2784 427.898
    3 4 6 183.152 161.616
    3 -4 6 719.452 322.805
    -3 -4 -6 632.809 321.593
    -3 4 -6 592.074 251.998
    3 4 6 369.249 209.259
    -3 -4 -6 -86.2866 258.303
    -3 4 -6 452.765 190.466
    3 4 6 191.097 220.536
    3 -4 6 375.903 201.141
    3 -4 6 570.711 124.184
    3 4 6 410.788 234.79
    3 -4 6 579.785 184.695
    3 4 7 1024.62 340.062
    -3 -4 -7 51.2767 390.271
    3 -4 7 343.884 84.4284
    -3 -4 -7 187.924 300.928
    3 4 7 629.02 219.84
    -3 4 -7 463.668 256.797
    3 4 7 889.703 286.007
    3 -4 7 417.635 184.07
    3 -4 7 642.011 321.079
    3 4 7 709.052 316.487
    -3 4 -7 613.086 214.625
    3 4 7 389.918 192.27
    3 -4 7 310.829 131.74
    3 -4 8 97209.3 2524.89
    3 -4 8 92410 2591.18
    3 4 8 96519.9 2711.16
    -3 4 -8 99464.4 3414.77
    -3 -4 -8 91852.6 4124.45
    3 4 8 102240 2922.39
    3 4 8 102053 3150.86
    3 4 8 94575.9 3452.54
    3 -4 8 97173.7 3317.83
    3 4 8 100596 3630.79
    3 -4 8 100167 3124.92
    -3 -4 -8 98473.4 3819.48
    3 -4 9 12401.9 1123.19
    3 4 9 12694.5 1045.32
    -3 4 -9 12559.5 1165.41
    3 4 9 12343.2 808.515
    -3 -4 -9 12969.7 1548.6
    3 4 9 13270 967.176
    3 -4 9 11290.6 1003.43
    3 -4 9 13116.6 746.984
    3 4 9 10090.9 1114.17
    -3 -4 -9 13427.1 1413
    3 4 9 11949.1 1157.92
    3 -4 9 11648.8 773.113
    3 -4 10 53150.4 2536.01
    -3 -4 -10 50915.8 3204.51
    -3 4 -10 49088.1 2436.05
    -3 -4 -10 51464.2 2929.09
    3 -4 10 54316.4 2351.32
    3 4 10 52675.1 2584.05
    3 4 10 54825.8 2368.16
    3 -4 10 52298.8 1565.96
    3 4 10 51603.7 2627.46
    3 4 10 53068.6 2094.24
    3 4 11 13208.6 1184.26
    -3 -4 -11 11454.7 1427.05
    -3 4 -11 13701.9 1310.71
    -3 -4 -11 14608.2 1772
    3 -4 11 12387.9 1143.23
    3 4 11 12551.3 1295.71
    3 -4 11 13389.1 1315.42
    3 4 11 13087.4 1326.74
    -3 -4 -12 984.633 571.244
    -3 4 -12 785.017 404.344
    3 4 12 815.476 423.113
    -3 -4 -12 -13.7851 628.034
    3 4 12 1019.23 430.312
    3 -4 12 79.1725 249.098
    3 4 12 306.034 388.338
    3 -4 12 1190.8 545.836
    3 4 13 11032.7 1248.24
    3 4 13 10012.2 1101.17
    -3 -4 -13 11797.6 1648.42
    -3 4 -13 11309.5 1247.23
    -3 -4 -13 11093.6 1718.37
    3 -4 13 11800.8 1387.25
    3 4 13 12673.9 1330.23
    3 -4 13 10558.8 1134.13
    -3 -4 -14 39404.5 3062.32
    -3 4 -14 45249 2583.43
    -3 -4 -14 53494.5 3777.05
    3 -4 14 47267.2 2918.72
    3 -4 14 45995.9 2484.9
    3 4 14 43218.1 2440.04
    3 4 14 43995.5 2609.48
    3 4 14 46151.6 2656.3
    3 4 15 7441.38 1027.83
    -3 -4 -15 10230.9 1800.44
    3 -4 15 7079.09 1011.2
    -3 -4 -15 5604.87 1205.22
    -3 4 -15 9372.32 1226.58
    3 4 15 7205.37 1093.18
    3 -4 15 8709.03 1317.92
    3 4 15 9088.99 1205.92
    -3 4 -16 25570.4 2060.03
    3 4 16 28224 2148.49
    3 4 16 25765.7 2078.09
    3 4 16 25895.6 1980.69
    -3 -4 -16 26310.3 2817.92
    3 -4 16 26186.3 1987.65
    -3 -4 -16 21432.4 2435.81
    3 -4 16 24228.2 2268.29
    -3 -4 -17 524.042 581.573
    3 4 17 679.712 354.353
    -3 -4 -17 -1420.75 989.985
    -3 4 -17 673.03 472.532
    3 -4 17 -334.377 532.719
    3 4 17 -422.171 550.794
    3 -4 17 -272.33 749.362
    3 4 17 679.273 495.417
    3 4 18 2617.55 781.942
    -3 -4 -18 -21.0896 729.706
    3 -4 18 2477.44 732.879
    -3 4 -18 2329.67 715.383
    -3 -4 -18 3226.82 1113.46
    3 4 18 2230.74 621.851
    3 4 18 3581.06 899.602
    3 -4 18 986.004 629.044
    3 4 19 3819.3 900.916
    3 4 19 4048.54 907.874
    -3 4 -19 3730.23 902.22
    3 -4 19 3737.94 889.617
    3 4 19 2899.13 803.667
    3 4 20 27419.2 2340.69
    3 -5 -21 7941.13 1617.41
    3 5 -21 5289.54 1069.98
    -3 -5 21 6115.96 1040.31
    -3 5 21 6165.15 1088.9
    3 -5 -20 9215.49 1778.84
    -3 5 20 9773.31 1377.2
    3 -5 -20 8884.98 1457.26
    -3 -5 20 8351.86 1178.33
    3 5 -20 7467.72 1234.64
    -3 5 20 7058.99 1131.81
    -3 -5 20 5965.75 1389.16
    3 -5 -20 7854.88 1356.22
    -3 -5 19 27771.9 2116.26
    -3 5 19 31804.6 2369.84
    -3 5 19 27823.3 2093.56
    3 5 -19 28977.2 2340.71
    3 -5 -19 29418.8 2432.57
    3 -5 -19 31636 3017.91
    -3 -5 19 30001.1 2744.47
    -3 -5 19 32481.4 2165.32
    3 -5 -19 28135.3 2417.61
    3 -5 -18 11174.3 1452.17
    -3 5 18 10657.7 1345.49
    -3 5 18 10678.6 1229.75
    3 -5 -18 9559 1383.86
    -3 -5 18 11382.8 1296.32
    3 5 -18 9504.81 1325.06
    -3 -5 18 11113.9 1278.79
    -3 -5 18 14798.2 1852.34
    3 -5 -18 13593.9 1946.39
    -3 5 17 9685.86 1140.12
    -3 5 17 8062.88 1137.38
    -3 -5 17 7533.67 1032.9
    -3 -5 17 8213.69 1040.84
    -3 -5 17 12691.1 1644.51
    3 -5 -17 7590.33 1189.55
    3 5 -17 8182.22 1145.95
    3 -5 -17 8834.2 1446.72
    3 -5 -17 7695.44 1183.27
    -3 5 16 316.661 337.227
    -3 5 16 -504.482 471.893
    3 -5 -16 89.8339 345.724
    -3 -5 16 -33.4642 326.939
    3 5 -16 -261.755 472.796
    3 -5 -16 286.664 323.022
    3 -5 -16 76.3697 605.316
    -3 -5 16 70.1187 479.194
    -3 -5 16 824.238 489.661
    -3 5 16 594.749 381.037
    -3 5 15 19336 1653.04
    3 -5 -15 21032 1824.84
    3 5 -15 18182.4 1630.74
    -3 -5 15 18600.1 1465.41
    -3 5 15 20451.6 1760.98
    3 -5 -15 20115 1961.08
    -3 5 15 17322.1 1388.95
    -3 -5 15 20348.3 1824.94
    3 -5 -15 18044.2 1693.63
    -3 -5 15 17585 1387.86
    -3 5 14 27442.5 1683.82
    -3 -5 14 25857.3 1651.9
    3 5 -14 24513.1 1855.85
    3 -5 -14 26038.2 2160.56
    -3 -5 14 27581 2010.87
    -3 5 14 27776.4 2009.93
    -3 -5 14 27724.1 1761.9
    -3 5 14 27957.2 1438.83
    -3 5 14 26784.5 1912.21
    3 -5 -14 27511.1 2022.1
    3 -5 -14 26806.1 2000.12
    3 -5 -13 84550.6 3568.65
    -3 -5 13 81656.9 2977.04
    3 5 -13 82296 3451.21
    3 -5 -13 77126.4 3624.55
    -3 -5 13 78662 3045.55
    -3 5 13 81901.7 3527.08
    -3 -5 13 85297.9 3524.42
    -3 5 13 80021 3378.75
    -3 5 13 85629.2 2674.5
    -3 5 13 81764.4 2967.93
    3 -5 -13 81429.4 3514.02
    3 -5 -12 10848.4 1183.79
    3 -5 -12 12641.5 1327.85
    -3 5 12 10963.8 977.224
    3 5 -12 13057.3 1271.57
    -3 5 12 10951.4 1243.4
    -3 5 12 12186.8 1209.17
    -3 -5 12 11553.3 1093.11
    -3 -5 12 13306.5 1290.15
    3 -5 -12 10783.8 1187.65
    -3 -5 12 11751.5 991.39
    -3 5 12 12220.4 905.789
    -3 5 11 16991.5 1141.03
    -3 -5 11 18770.3 1335.98
    3 -5 -11 16865.9 1423.26
    3 5 -11 16635.4 1415
    3 -5 -11 17100.7 1499.32
    -3 -5 11 17483.9 1192.54
    -3 5 11 18331 1568.75
    -3 -5 11 19247.7 1495.95
    3 -5 -11 18123.3 1490.18
    -3 -5 11 17893.2 876.545
    -3 5 11 18239.4 1081.31
    -3 5 11 18366.6 1452.36
    -3 5 10 421.35 256.827
    -3 5 10 696.601 349.887
    3 5 -10 184.167 302.425
    3 5 -10 302.807 210.076
    3 -5 -10 282.701 212.29
    -3 5 10 373.089 203.466
    3 -5 -10 336.388 306.82
    -3 -5 10 859.952 250.223
    -3 -5 10 298.329 269.879
    -3 5 10 191.39 280.251
    -3 -5 10 141.893 225.279
    3 -5 -10 89.6016 260.702
    -3 -5 10 950.245 371.651
    3 5 -10 377.862 107.56
    3 5 -9 25874 1688.42
    3 -5 -9 26969.9 1729.2
    -3 5 9 26189.1 1637.76
    -3 -5 9 27111.4 1678.24
    -3 -5 9 27653 1346.32
    -3 -5 9 25373.8 1512.4
    3 5 -9 25308.4 1427.58
    3 -5 -9 25890.9 1699.23
    -3 5 9 27840.6 1915.49
    3 5 -9 24177.1 755.736
    -3 -5 9 23963.3 1258.45
    -3 5 9 25897.1 1347.88
    3 -5 -9 27099.5 1672.94
    -3 -5 9 24661.7 994.23
    -3 5 9 26445.4 1319.08
    3 -5 -8 11561.6 1096.52
    3 -5 -8 12667.3 1100.58
    3 5 -8 10102.7 399.771
    -3 -5 8 11106.7 873.185
    3 5 -8 12703.6 1139.51
    -3 -5 8 10990.4 667.408
    3 -5 -8 11976.2 1125.33
    -3 -5 8 13229.1 1064.55
    -3 -5 8 13665.3 1144.37
    -3 -5 8 11428.9 822.925
    3 5 -8 12345.9 976.297
    -3 5 8 12839.8 1288.81
    -3 5 8 12815.8 841.035
    -3 5 8 13478.6 1122.74
    -3 5 8 11781.4 937.659
    -3 5 7 134264 4546.8
    3 5 -7 134258 3782.8
    -3 5 7 145258 4001.53
    3 5 -7 133254 3263.68
    -3 -5 7 135969 3582.38
    3 5 -7 143515 4151.25
    3 -5 -7 131755 3994.82
    3 -5 -7 134927 3270.91
    3 -5 -7 141941 3987.13
    3 -5 -7 136493 4164.66
    -3 -5 7 136622 3838.4
    -3 -5 7 136136 3118.8
    -3 -5 7 136771 4048.39
    -3 5 7 143908 3958.88
    3 5 -6 25514.6 1472.31
    3 -5 -6 25396.9 1099.34
    -3 5 6 25078.5 1459.71
    3 -5 -6 22213 1438.99
    3 5 -6 26496 1575.92
    3 -5 -6 22881.5 834.721
    -3 5 6 22764.4 1732.14
    3 5 -6 23522.4 1067.82
    -3 -5 6 25585.8 1484.4
    -3 -5 6 24518.9 1304.12
    -3 5 6 24623.7 1557.07
    3 5 -6 25038.3 1141.08
    -3 -5 6 24271.3 1122.94
    3 -5 -6 24819.9 1428.23
    -3 -5 6 26630.8 1596.87
    3 -5 -6 25051 1588.85
    -3 5 5 29743.8 1525.94
    -3 5 5 28728.7 1058.55
    3 -5 -5 30163.7 1627.11
    -3 -5 5 31029.2 1648.54
    3 5 -5 32163.8 1702.35
    3 -5 -5 30433.6 1141.37
    3 -5 -5 29155.4 1090.88
    -3 -5 5 28876.9 1432.1
    -3 5 5 28735 1947.61
    3 -5 -5 29732 1516.45
    -3 -5 5 31034.5 1712.61
    3 5 -5 30912.8 1156.7
    3 -5 -5 29554.7 1680.01
    3 5 -5 30863.7 1632.51
    3 5 -5 29881.2 1332.55
    -3 5 5 28386.2 1759.58
    -3 5 4 10730.4 653.856
    3 5 -4 10065 792.928
    -3 -5 4 9055.08 891.877
    3 5 -4 10522.1 946.528
    3 -5 -4 10569.3 676.395
    3 5 -4 9450.25 880.382
    3 -5 -4 10619.2 841.771
    -3 5 4 11131.8 1177.33
    3 -5 -4 9246.55 925.841
    3 -5 -4 11019.1 609.553
    -3 -5 4 9723.43 915.25
    3 5 -4 10865.5 608.314
    -3 5 4 11312.5 890.509
    -3 5 4 10491.3 1047.57
    -3 -5 4 9550.69 818.873
    -3 -5 3 13190.7 969.597
    3 5 -3 12268.7 1024.4
    3 5 -3 12549.6 912.641
    -3 5 3 13682 1333.17
    3 5 -3 13341.9 646.185
    3 -5 -3 13501.3 825.662
    3 5 -3 13381.3 1030.02
    3 -5 -3 13711.5 645.964
    -3 -5 3 12501 1055.22
    -3 5 3 13321.7 793.757
    3 -5 -3 13580 1098.96
    3 5 -3 13714.4 656.822
    -3 5 3 12648.7 900.496
    -3 -5 3 13850.1 1115.63
    3 -5 -3 13017.9 900.818
    3 5 -2 7795.28 838.647
    3 -5 -2 7589.2 831.492
    -3 5 2 8354.81 649.692
    -3 5 2 9112.96 728.772
    -3 -5 2 8282.03 897.833
    3 -5 -2 8448.1 698.35
    3 -5 -2 8061.76 458.594
    3 5 -2 8599.91 805.77
    -3 -5 2 8036.03 854.412
    3 -5 -2 8473.15 688.297
    3 5 -2 7562.9 448.667
    3 5 -2 7958.87 758.095
    3 5 -2 8349.66 558.641
    3 -5 -1 206698 3793.7
    3 5 -1 195137 4835.74
    -3 5 1 194921 4467.46
    3 5 -1 193867 3746.81
    3 -5 -1 194610 4282.24
    -3 -5 1 190865 5064.29
    3 -5 -1 184167 4947.86
    3 -5 -1 188587 3941.35
    3 5 -1 193068 5057.26
    3 5 -1 198552 4750
    3 5 -1 194042 4180.19
    -3 5 1 191911 4334.36
    3 5 0 65139.9 2562.86
    3 5 0 64647.9 2465.37
    -3 5 0 63558.7 2211.42
    -3 5 0 66384.5 1986.33
    3 -5 0 68447.8 1709.58
    3 -5 0 63276.1 2507.97
    3 5 0 67254.3 2072.22
    -3 -5 0 63062.5 2563.72
    3 5 1 37794 1902.29
    3 -5 1 38337.3 1148.74
    -3 5 -1 38821.1 1700.53
    -3 -5 -1 38569.6 2134.15
    3 -5 1 37978.9 1791.69
    3 5 1 39758.4 1900.32
    -3 -5 -1 38114.1 1946.4
    -3 5 -1 37833.4 1332.85
    3 5 2 888.517 367.891
    3 5 2 588.416 290.995
    -3 -5 -2 239.201 269.216
    -3 5 -2 1118.82 344.076
    -3 5 -2 734.376 173.329
    3 -5 2 806.534 164.918
    3 -5 2 867.632 317.932
    -3 -5 -2 262.61 241.775
    3 5 3 5324.51 703.463
    3 -5 3 6721.98 439.549
    -3 5 -3 6382.09 409.929
    -3 5 -3 6713.88 734.798
    -3 -5 -3 4447.04 696.497
    -3 -5 -3 4122.42 741.983
    3 -5 3 6043.61 546.183
    3 -5 3 5669.82 701.411
    3 5 3 4992.5 343.809
    3 5 3 6138.05 745.225
    3 5 3 5966.91 762.265
    3 -5 4 6984.81 533.465
    -3 -5 -4 7072.04 997.099
    -3 -5 -4 6900.88 882.479
    3 -5 4 7431.28 500.501
    -3 5 -4 7589.86 810.468
    3 -5 4 7170.32 819.938
    -3 5 -4 6255.56 339.614
    3 5 4 6274.83 725.853
    3 5 4 7467.79 892.475
    3 5 4 6578.64 810.586
    3 -5 4 6594.39 562.786
    3 5 4 6984.02 570.392
    3 5 4 5280.13 269.66
    3 5 5 113729 3037.03
    3 -5 5 115108 3030.25
    3 -5 5 113232 3565.62
    -3 -5 -5 115059 4398.65
    3 -5 5 115540 2610.1
    3 5 5 113275 3439.98
    -3 5 -5 115168 3651.02
    -3 5 -5 113007 3125.53
    -3 -5 -5 111577 3954.99
    3 5 5 113760 3829.77
    3 -5 5 118520 2700.84
    3 -5 6 25600.3 1089.93
    3 -5 6 24841.7 1286.1
    -3 5 -6 24713.6 1580.18
    -3 -5 -6 25960.4 2028.81
    3 5 6 25105.3 1286.69
    3 -5 6 24296.1 875.391
    3 -5 6 27744.9 1113
    3 5 6 24961.9 1686.21
    3 -5 6 26382.3 1576.37
    -3 5 -6 23573.8 1273.27
    3 5 6 25131.1 1441.4
    -3 -5 -6 26412.1 1843.61
    3 -5 7 34194.9 1331.18
    3 -5 7 33806.1 1839.65
    -3 5 -7 34209.7 1936.46
    -3 -5 -7 31648.6 2330.94
    3 5 7 33792.2 1659.44
    3 -5 7 35776.5 1618.19
    3 -5 7 35462.8 1271.76
    3 -5 7 31807.7 1159.87
    3 5 7 37409.9 1656.33
    -3 -5 -7 35521.5 2185.52
    3 5 7 37150.2 2108.32
    3 5 8 1614.24 377.753
    -3 5 -8 1184.19 394.992
    3 -5 8 1534.09 378.916
    -3 -5 -8 1469.11 591.204
    3 5 8 1272.61 411.129
    3 5 8 1685.42 537.874
    3 -5 8 1648.09 275.386
    -3 -5 -8 1200.16 484.537
    3 -5 8 1688.36 443.995
    3 5 8 1968.07 432.202
    3 5 9 761.15 431.694
    3 5 9 183.892 353.371
    3 -5 9 707.27 291.285
    3 -5 9 535.965 188.481
    -3 5 -9 454.578 318.962
    3 5 9 835.725 332.988
    -3 -5 -9 120.598 353.445
    3 -5 9 382.186 391.537
    -3 -5 -9 569.59 323.29
    3 5 9 656.102 277.159
    3 -5 10 642.269 297.349
    -3 -5 -10 585.777 420.375
    3 -5 10 319.395 373.192
    -3 5 -10 289.795 283.801
    -3 -5 -10 235.878 424.96
    3 5 10 249.917 326.52
    3 5 10 313.95 255.146
    3 5 10 649.908 375.165
    3 5 10 685.616 299.149
    3 5 11 77372 3498.8
    -3 5 -11 80948.6 3454.46
    -3 -5 -11 73944.5 4243.97
    3 5 11 82274.6 2917.94
    3 5 11 80097.7 3051.45
    3 -5 11 83605.7 3106.19
    3 -5 11 84568.9 3470.15
    3 5 11 79437.5 3612.52
    -3 -5 -11 78605.2 3979.72
    3 5 12 22245.9 1573.7
    -3 5 -12 20604.5 1735.7
    -3 -5 -12 19532 2222.26
    3 5 12 23006.4 1504.59
    3 5 12 19246.9 1738.16
    3 -5 12 20336.1 1509.66
    3 -5 12 22246.5 1795.18
    3 5 12 21132.4 1830.31
    -3 -5 -12 20823.9 2097.32
    -3 5 -13 29140.2 2106.38
    -3 -5 -13 26582.9 2715.8
    -3 -5 -13 28941.7 2588.5
    3 5 13 29759.1 2192.56
    3 -5 13 28832.8 2179.05
    3 -5 13 27294 1832.5
    3 5 13 31765.8 2278.53
    3 5 13 28772.7 1885.08
    3 5 14 1773.12 580.121
    3 -5 14 298.187 312.721
    -3 -5 -14 1338.05 708.729
    3 5 14 1210.26 506.077
    -3 5 -14 734.976 462.825
    3 5 14 168.405 449.098
    3 -5 14 1695.87 716.711
    -3 -5 -14 992.675 700.175
    3 5 15 1958.31 621.381
    -3 -5 -15 914.647 657.597
    -3 -5 -15 600.991 504.553
    -3 5 -15 2057.95 666.348
    3 -5 15 667.366 368.889
    3 5 15 889.596 484.936
    3 5 15 488.464 415.193
    3 -5 15 1570.84 664.467
    -3 -5 -16 11528.3 2008.7
    3 5 16 7957.67 1215.29
    3 5 16 9480.76 1349.9
    -3 5 -16 8756.92 1284.46
    3 -5 16 9863.21 1258.95
    3 5 16 8734.03 1182.9
    3 -5 16 10347.3 1536.72
    -3 -5 -16 9150.37 1612.99
    3 5 17 33815.9 2396.89
    3 5 17 33025.8 2517.62
    -3 -5 -17 27669.9 2910.03
    -3 5 -17 33996.4 2576.62
    3 -5 17 32183.8 2314
    -3 -5 -17 41038.5 3777.31
    3 -5 17 34207.8 2845.74
    3 5 17 31637 2524.17
    3 5 18 7535.4 1239.9
    -3 5 -18 4857.27 1071.04
    3 -5 18 6867.82 1138.18
    3 5 18 6015.3 1079.34
    3 5 19 13472.9 1619.98
    3 -5 19 15762.6 1742.54
    -3 6 21 5714.85 1011.64
    -3 6 20 714.959 480.047
    -3 -6 20 851.077 426.688
    -3 -6 20 881.804 465.686
    -3 -6 19 205.972 377.636
    3 -6 -19 -1099.92 624.48
    -3 6 19 -743.177 500.039
    -3 -6 19 -247.52 558.61
    3 -6 -19 -1084.04 783.237
    3 6 -19 -671.245 588.182
    -3 -6 19 287.236 454.267
    -3 6 18 9422.07 1302.8
    -3 6 18 10253 1222.12
    -3 -6 18 8175.38 1099.97
    3 -6 -18 8155.4 1329.44
    3 6 -18 8382.24 1269.81
    3 -6 -18 9575.15 1630.37
    -3 -6 18 10847.5 1654.36
    -3 -6 18 8859.65 1166.56
    3 -6 -18 8422.79 1306.62
    -3 6 17 22990.1 2009.95
    3 6 -17 18108.3 1830.12
    3 -6 -17 21306.3 2269.25
    -3 6 17 22766.5 1729.2
    3 -6 -17 20632.3 2024.13
    -3 6 17 21877.6 1957.11
    -3 -6 17 22711.5 2158.36
    3 -6 -17 21145.8 2087.89
    -3 -6 17 22676.9 1772.58
    -3 -6 17 20741 1689.61
    -3 -6 16 48009.2 2993.9
    3 6 -16 43305.4 2760.66
    3 -6 -16 43661.6 3087.62
    -3 6 16 45067.5 2796.59
    -3 6 16 44577.6 2731.31
    -3 -6 16 45075.4 2450.88
    3 -6 -16 44479.2 2858.39
    -3 6 16 44728.9 2398.24
    -3 -6 16 42761.3 2332.87
    3 -6 -16 41846.8 2835.64
    3 6 -15 13121.6 1481.1
    -3 -6 15 14398 1276.37
    3 -6 -15 14062.2 1680.86
    -3 6 15 12174.2 1392.6
    3 -6 -15 13884.3 1554.97
    -3 6 15 15698.5 1601.6
    -3 -6 15 12797.1 1479.64
    -3 6 15 14534.8 1271.92
    3 -6 -15 13727 1534.94
    -3 -6 15 13236 1275.36
    -3 6 14 10361.2 1267.32
    -3 6 14 13350.1 1158.31
    3 -6 -14 12476.9 1494.39
    -3 6 14 13739.3 1521.92
    -3 -6 14 12047.2 1136.79
    3 6 -14 13146.3 1430.1
    3 -6 -14 10560.1 1308.15
    -3 -6 14 13204.6 1289.92
    -3 -6 14 15441.9 1552.88
    3 -6 -14 12201.8 1459.9
    -3 -6 13 -28.8621 321.561
    -3 -6 13 40.8388 329.197
    -3 6 13 145.717 371.895
    -3 -6 13 -75.7988 366.97
    3 6 -13 -321.999 425.666
    -3 6 13 130.735 237.671
    -3 6 13 319.148 380.049
    3 -6 -13 -108.334 337.869
    3 -6 -13 -79.3045 371.415
    3 -6 -13 -77.37 442.108
    3 -6 -12 35182.6 2216.44
    -3 6 12 31767.2 1695.79
    -3 -6 12 31590.1 1671.6
    3 6 -12 31583.6 2123.41
    3 -6 -12 32170.1 2219.64
    -3 6 12 33557.3 2277.57
    3 -6 -12 33476 2246.79
    -3 -6 12 31193.2 1878.17
    -3 6 12 32420.9 1532.41
    -3 6 12 33392.8 2136.74
    -3 -6 12 31903.9 2087.22
    -3 6 11 19885.2 1250.79
    -3 -6 11 20665.1 1638.78
    3 -6 -11 21851.6 1687.58
    -3 -6 11 22309.8 1533.3
    3 6 -11 21401.8 1695.48
    3 -6 -11 18884.3 1653.58
    -3 6 11 22767.7 1263.06
    -3 6 11 22049.3 1861.56
    3 -6 -11 20026.7 1695.98
    -3 6 11 23994.5 1756.94
    -3 -6 11 20377.7 1283.27
    -3 6 10 69100.6 3357.46
    3 -6 -10 72646.6 3092.78
    -3 -6 10 62699.1 2278.29
    3 6 -10 67770.3 3061.31
    3 -6 -10 68134.5 3131.02
    -3 -6 10 72203.2 2435.92
    -3 -6 10 69787.2 3057.18
    -3 -6 10 71545.8 2811.55
    3 -6 -10 72982.8 3268.25
    -3 6 10 72654.3 3068.36
    -3 6 10 69806.2 2442.14
    -3 6 10 73873.4 2456.52
    3 6 -9 20677.5 1594.71
    -3 -6 9 19870.6 1131.2
    3 -6 -9 19188.4 1570.81
    -3 -6 9 18693.3 1215.27
    -3 6 9 19858.1 1267.38
    3 -6 -9 18555.4 1447.52
    -3 -6 9 21368.9 1599.65
    3 -6 -9 20524.9 1638.49
    -3 6 9 21086.6 1809.42
    -3 6 9 20385.3 1533.8
    -3 -6 9 19698.5 1399.31
    -3 6 9 21172.2 1154.15
    -3 -6 8 32212.8 1629.92
    -3 6 8 33683.4 2286.99
    3 -6 -8 33441.5 1886.14
    3 -6 -8 29239.5 1884.24
    3 6 -8 34495.3 2027.78
    -3 -6 8 34166.1 2021.06
    -3 -6 8 31476.5 1775.11
    3 -6 -8 31415.1 2010.32
    -3 6 8 33672 1917.9
    -3 6 8 33446.3 1754.08
    3 -6 -7 -108.354 270.139
    3 -6 -7 -180.43 262.385
    -3 6 7 354.075 423.716
    3 -6 -7 -233.805 303.019
    3 6 -7 -115.461 284.596
    -3 6 7 369.265 311.692
    -3 -6 7 377.248 260.803
    -3 -6 7 -10.6512 299.376
    -3 6 7 194.789 276.757
    3 6 -7 253.242 145.431
    -3 -6 7 66.1881 298.691
    -3 6 6 12400.1 1232.5
    -3 6 6 16486.3 1235.95
    3 -6 -6 14083.6 1117.8
    -3 6 6 14314.2 725.002
    3 -6 -6 13667.7 1210.13
    3 6 -6 13625 1213.63
    -3 -6 6 14482.4 1282.78
    -3 6 6 15092.6 1529.7
    3 6 -6 13189.9 772.122
    -3 -6 6 13412.5 1142.29
    3 -6 -6 14498.1 1324.92
    3 -6 -6 14589.6 788.783
    -3 -6 6 14441.4 1052.02
    -3 -6 5 15679.4 1127.73
    -3 -6 5 16379 1270.51
    3 6 -5 15995.2 1287.23
    3 6 -5 16135.4 1282.08
    -3 6 5 15907.1 831.074
    3 -6 -5 16226.8 768.255
    -3 6 5 18411.5 1676.54
    3 -6 -5 17220.9 1182.76
    3 6 -5 15789.6 771.891
    3 6 -5 15932.1 1060.16
    3 -6 -5 16839.2 1389.76
    -3 -6 5 17350.5 1375.46
    -3 6 5 17005.1 1219.46
    -3 6 5 16458.3 1453.86
    -3 -6 4 99821.5 3197.35
    3 6 -4 107213 3615.57
    -3 -6 4 101670 3480.17
    3 6 -4 107108 3506.74
    3 -6 -4 101125 2747.09
    3 6 -4 94824.4 2110.59
    -3 6 4 103818 2700.23
    -3 -6 4 103412 3632.77
    3 6 -4 100866 2293.65
    3 -6 -4 105319 2300.68
    -3 6 4 106536 4249.29
    3 -6 -4 106783 3171.07
    3 6 -4 104765 3151.77
    3 -6 -4 98985.2 3596.06
    -3 6 4 104989 3264.69
    -3 6 4 102695 3807.99
    3 6 -3 48217.2 2305.33
    -3 6 3 46588 1710.59
    3 6 -3 45762 1353.08
    3 6 -3 47537.8 2039.58
    -3 -6 3 48207.6 2293.77
    3 6 -3 46727.4 2139.42
    -3 6 3 46466.8 2728.86
    3 6 -3 41020.1 1185.72
    3 -6 -3 45561.8 1204.81
    -3 -6 3 47685.4 2358.32
    3 -6 -3 45242.4 2291.14
    3 -6 -3 47457.9 1869.84
    -3 6 3 46242.6 1957.28
    -3 -6 3 45948.3 2039.3
    -3 6 2 61052.7 2103.48
    -3 -6 2 58408.7 2655.86
    3 6 -2 63546.1 2474.21
    3 6 -2 62118.8 1786.24
    3 -6 -2 60292.8 2645.99
    3 6 -2 61680.4 2436.03
    3 6 -2 56585.9 1385.94
    -3 -6 2 56948 2623.55
    3 -6 -2 56566.6 1355.3
    3 6 -2 61449 2658
    3 -6 -2 63505.5 2108.07
    -3 6 2 64441.5 2260.79
    -3 6 1 3129.25 463.606
    3 -6 -1 2759.7 596.604
    3 6 -1 3290.96 587.947
    -3 6 1 2078.22 384.289
    3 6 -1 2968.02 504.79
    3 6 -1 2355.18 210.962
    3 -6 -1 2185.85 194.04
    3 -6 -1 2235.81 315.308
    -3 -6 1 2594.37 525.022
    3 6 -1 2769.66 507.704
    -3 -6 1 2353.43 510.039
    3 6 -1 3011.1 384.49
    3 -6 -1 2652.86 375.155
    3 6 0 12402.1 1172.06
    3 -6 0 12368 702.963
    3 6 0 9730.26 470.603
    -3 6 0 12549.7 963.349
    3 6 0 10679.8 786.587
    3 6 0 11325.1 948.954
    3 -6 0 11494 1126.72
    3 6 0 11598.3 1071.87
    -3 -6 0 9632.98 1058.88
    3 -6 0 10175.7 980.601
    3 -6 0 12564.5 767.348
    -3 6 0 12055.2 835.712
    3 -6 0 10106.5 475.271
    3 6 1 23297.3 1553.84
    -3 6 -1 20686.8 1311.97
    3 -6 1 21803.8 791.025
    -3 -6 -1 20984.9 1689.74
    3 6 1 23968.6 1375.35
    3 -6 1 23345.9 967.04
    3 -6 1 25051.5 1049.43
    -3 6 -1 23276.7 1124.45
    -3 -6 -1 22583.8 1613.74
    3 -6 1 22512.1 1499.14
    -3 6 -2 80249.6 2222.83
    -3 -6 -2 80322.9 3275.03
    3 6 2 82947.1 3178.76
    -3 6 -2 76391.9 2787.22
    -3 -6 -2 77342.3 3443.83
    3 6 2 76823.1 2602.97
    3 -6 2 78401.4 2039.16
    3 -6 2 76573.9 1923.98
    3 6 2 78529.3 1960.7
    3 -6 2 84224.4 2093.92
    3 -6 2 78000.8 2974.51
    3 6 3 43704.2 2277.63
    3 6 3 51457.9 2482.45
    3 -6 3 48170.5 2279.39
    -3 6 -3 46308.3 2155.33
    3 6 3 46131.1 1875.22
    3 -6 3 44987.6 1349.44
    3 -6 3 46123.7 1474.15
    3 6 3 46134.6 1481.74
    -3 -6 -3 48208 2705.02
    -3 -6 -3 45973.2 2482.79
    -3 6 -3 48386.5 1514.89
    3 -6 3 52792.8 1548.9
    -3 -6 -4 22019.2 1723.06
    3 -6 4 21771.4 1014.5
    3 6 4 23408.8 1675.53
    -3 6 -4 20698.8 1441.9
    -3 -6 -4 21959.8 1858.34
    3 -6 4 20327.7 1464.27
    3 6 4 22362.7 1552.31
    3 6 4 23799.7 1060.18
    3 -6 4 22910.4 990.377
    -3 6 -4 20190.3 835.853
    3 6 5 586.163 331.05
    -3 -6 -5 1347.68 497.926
    -3 6 -5 654.03 282.772
    3 -6 5 570.69 239.652
    3 6 5 777.324 438.451
    -3 6 -5 474.138 114.697
    3 -6 5 777.3 387.927
    -3 -6 -5 890.142 499.456
    3 -6 5 665.429 229.027
    3 6 5 1134.45 280.796
    -3 6 -6 13106.6 1203.68
    -3 -6 -6 13111.9 1529.64
    3 -6 6 13703.5 831.466
    3 -6 6 13770.3 1221.86
    3 -6 6 12169.2 849.71
    3 6 6 12334.7 855.185
    3 6 6 10530.8 1177.6
    3 6 6 12576.5 1127.25
    -3 -6 -6 12219 1347.08
    3 6 7 5649.6 923.09
    3 -6 7 4697.01 566.888
    3 6 7 6173.45 932.341
    -3 -6 -7 5274.55 932.88
    -3 6 -7 4756.22 784.609
    -3 -6 -7 3516.84 913.11
    3 6 7 5290.42 730.685
    3 -6 7 5184.75 552.049
    3 6 7 4996.21 598.016
    3 -6 7 4870.71 512.407
    3 -6 7 4531.94 773.594
    3 6 8 46792.2 1975.96
    3 6 8 46859.9 2656.7
    3 -6 8 48207.2 2448.72
    -3 6 -8 50776.6 2598.26
    3 -6 8 47327.2 1984.43
    3 -6 8 52861 1877.65
    3 6 8 47580.8 2223.33
    3 -6 8 48536.4 1666.84
    3 6 8 51089.6 2812.3
    -3 -6 -8 44794.5 2765.24
    -3 -6 -8 46667.8 3108.19
    3 6 9 22953.6 1908.67
    3 6 9 23827.4 1539.82
    -3 6 -9 24014.8 1828.77
    3 6 9 24193.5 1440.95
    3 -6 9 24503.9 1766.48
    3 6 9 21763.8 1828.1
    -3 -6 -9 21953.6 2172.38
    3 -6 9 22967.4 1421.96
    -3 -6 -9 23681.8 2051.91
    3 -6 10 48050 2197.5
    -3 6 -10 51551.4 2762.93
    -3 -6 -10 49766.3 3446.25
    3 6 10 52230.4 2341.78
    3 6 10 52514.2 2966.59
    3 -6 10 50120.3 2620.86
    3 6 10 49799.8 2838.94
    3 6 10 53361 2297.85
    -3 -6 -10 48853.3 3071.38
    3 6 11 3371.94 843.57
    -3 6 -11 2785.59 649.893
    -3 -6 -11 3550.61 904.054
    3 6 11 2882.86 692.538
    3 -6 11 2145.11 450.674
    3 6 11 2267.31 483.969
    -3 -6 -11 1999.5 720.352
    3 -6 11 3213.34 732.454
    3 6 11 2580.61 542.86
    3 6 12 2485.87 765.315
    -3 6 -12 2131.94 630.833
    -3 -6 -12 1678.78 749.49
    3 6 12 2517.16 552.527
    -3 -6 -12 2179.05 835.552
    3 -6 12 2809.98 625.281
    3 6 12 3433.36 831.682
    3 -6 12 2430.25 710.724
    3 6 12 2598.27 590.543
    3 6 13 5636.48 1001.61
    -3 -6 -13 7466.54 1362.07
    -3 6 -13 7569.06 1172.54
    3 6 13 6713.73 911.014
    3 6 13 7689 948.569
    -3 -6 -13 5347.81 1301.74
    3 6 13 6034.07 1056.15
    3 -6 13 6191.82 912.839
    3 -6 13 8567.88 1221.17
    -3 6 -14 42261.2 2773.01
    -3 -6 -14 41424.1 3617.15
    3 -6 14 37199.9 2244.8
    3 6 14 40404.2 2348.53
    3 6 14 42071.7 2820.83
    3 -6 14 46763.7 2911.53
    3 6 14 44127.9 2900
    -3 -6 -14 38878.2 3222.16
    3 -6 15 19895.3 2023.2
    -3 6 -15 18699.3 1860.07
    3 6 15 18170.7 1908.75
    3 6 15 16793.4 1532.48
    -3 -6 -15 17556.9 2245.04
    -3 -6 -15 18702.3 2564.34
    3 -6 15 18922.8 1620.91
    3 6 15 19153.3 1953.47
    3 6 16 12244.6 1658.38
    3 -6 16 13105.5 1718.76
    -3 6 -16 12577.3 1606.46
    -3 -6 -16 12530.2 1960.93
    3 6 16 10993.2 1295.48
    3 -6 16 12339.6 1409.36
    -3 -6 -16 13459.4 2257.32
    3 6 16 12787.6 1631.43
    3 6 17 422.377 462.834
    3 -6 17 1453.55 562.573
    3 6 17 815.434 505.885
    3 6 18 4064.52 960.537
    3 6 19 2894.55 812.53
    3 -7 -19 16274.7 2144.63
    -3 -7 19 16083.8 1639.39
    3 -7 -18 15318.8 2013.91
    -3 -7 18 12485 1471.68
    -3 7 18 13938.3 1700.61
    -3 -7 17 8569.62 1397.53
    -3 -7 17 7073.4 1078.19
    -3 7 17 6244.57 1138.36
    -3 7 17 5586.03 1109.58
    3 -7 -17 6836.85 1242.79
    3 -7 -17 6208.82 1260.29
    3 7 -17 6093.94 1086.29
    3 -7 -17 6667.33 1182.41
    -3 7 16 -838.492 610.382
    3 -7 -16 614.477 575.733
    3 7 -16 -135.664 553.661
    3 -7 -16 143.323 496.257
    -3 -7 16 -100.022 387.515
    -3 -7 16 -1038.53 704.125
    3 -7 -16 -515.694 519.203
    -3 7 16 242.458 437.227
    -3 -7 15 12058.5 1523.74
    -3 7 15 11925.8 1510.3
    3 -7 -15 12414 1572.71
    3 7 -15 10931.2 1432.28
    3 -7 -15 12645.2 1624.28
    -3 7 15 11918.4 1450.27
    -3 -7 15 12183.5 1307.2
    3 -7 -15 11648.8 1453.12
    3 -7 -14 17735.6 1869.68
    -3 -7 14 17306 1538.97
    -3 -7 14 19778.3 1851.29
    3 7 -14 21455.7 1932.61
    -3 7 14 20869 1934.43
    -3 7 14 18600.9 1751.02
    3 -7 -14 18555 1891.02
    3 -7 -14 18649.6 1794.99
    -3 -7 13 30692.2 1948.87
    -3 7 13 28771 2263.23
    -3 7 13 28829 2141.79
    3 7 -13 29269.2 2209.79
    3 -7 -13 28559 2253.79
    3 -7 -13 27672.9 2116.03
    -3 -7 13 29566.5 2187.1
    3 -7 -13 27787.9 2240.91
    3 7 -12 22838.1 1892.11
    3 -7 -12 20978.7 1883.03
    -3 7 12 19505.9 1906.29
    3 -7 -12 20495.5 1760.37
    -3 -7 12 25118.6 1964.85
    -3 7 12 21929.6 1811.41
    -3 -7 12 20649.1 1603.05
    3 -7 -12 20239.1 1862.43
    -3 -7 11 19909 1734.91
    3 -7 -11 18537.5 1716.88
    3 7 -11 19977.2 1728.02
    -3 7 11 17996.9 1820.52
    3 -7 -11 18154.5 1588.31
    3 -7 -11 16573.1 1660.97
    -3 -7 11 20029.1 1519.02
    -3 7 11 18510 1633.51
    -3 7 10 229.387 265.895
    3 -7 -10 -304.863 433.441
    -3 7 10 -655.256 645.891
    -3 -7 10 298.482 378.457
    3 7 -10 -416.03 515.106
    3 -7 -10 363.004 395.893
    -3 7 10 472.76 364.717
    -3 -7 10 -102.332 303.111
    3 -7 -10 10.2347 305.009
    -3 7 9 19679.8 1876.71
    3 -7 -9 18429 1636.85
    3 7 -9 19224.1 1610.33
    -3 -7 9 18337.1 1414.86
    3 -7 -9 19403.1 1695.74
    3 -7 -9 21215.1 1594.68
    -3 7 9 19163.6 1561.05
    -3 -7 9 18994.5 1638.96
    -3 7 9 19235.2 1331.28
    -3 7 8 21394.4 1614.78
    3 7 -8 19893.3 1637.36
    -3 -7 8 19700.2 1633.27
    -3 -7 8 19397.4 1444.26
    3 -7 -8 18930.2 1607.68
    -3 7 8 21754.3 2006.87
    -3 -7 8 20362.2 1357.12
    3 -7 -8 19917.3 1504.31
    3 -7 -8 21690.8 1780.08
    -3 7 8 19598.5 1456.52
    -3 -7 7 51667.8 2242.75
    -3 -7 7 54701.5 2506.94
[truncated: 1,934,428 more chars]
