# Supplementary material for: Synthesis and crystal structures of three organoplatinum(II) complexes bearing natural aryl­olefin and quinoline derivatives
Source: Acta Crystallogr E Crystallogr Commun. 2024 May 21;80(Pt 6):630–5. doi: 10.1107/S2056989024004572 (PMC11151300; doi:10.1107/S2056989024004572)
Supplement: Supplementary file 2 [file e-80-00630-Isup2.hkl]

#
# h,k,l, Fc-squared, Fo-squared, sigma(Fo-squared), status flag
#
data_I
_shelx_title ' CHI45 in P21/c #  14'
_shelx_refln_list_code          4
_shelx_F_calc_maximum      399.79
_exptl_crystal_F_000      1128.00
_reflns_d_resolution_high  0.8001

loop_
 _space_group_symop_operation_xyz
 'x, y, z'
 '-x, y+1/2, -z+1/2'
 '-x, -y, -z'
 'x, -y-1/2, z-1/2'

_cell_length_a    13.1510
_cell_length_b     8.5584
_cell_length_c    18.2071
_cell_angle_alpha  90.000
_cell_angle_beta  105.714
_cell_angle_gamma  90.000

_shelx_F_squared_multiplier     1.000

loop_
 _refln_index_h
 _refln_index_k
 _refln_index_l
 _refln_F_squared_calc
 _refln_F_squared_meas
 _refln_F_squared_sigma
 _refln_observed_status
   2   0   0      30557.89      28624.92       320.34 o
   3   0   0      27853.29      27660.84       212.39 o
   4   0   0      64107.64      67376.44       952.13 o
   5   0   0      57489.84      62974.40      1083.36 o
   6   0   0      41822.27      47496.43       984.17 o
   7   0   0        440.08        467.65        25.78 o
   8   0   0       7790.36       8342.37       125.69 o
   9   0   0      26721.57      28237.15       394.33 o
  10   0   0      20261.34      21101.99       250.91 o
  11   0   0       7757.12       7718.23       150.12 o
  12   0   0        329.56        533.28        74.01 o
  13   0   0       4298.49       4783.98       266.31 o
  14   0   0       8631.98       9827.71       274.63 o
  15   0   0      10344.02      11514.91       308.94 o
   1   1   0         82.93         26.50         3.26 o
   2   1   0       9810.25       8077.19        48.07 o
   3   1   0        787.30       1046.59        17.12 o
   4   1   0         37.34         41.55         5.77 o
   5   1   0         16.06         28.95         5.92 o
   6   1   0       1998.15       1661.25        32.01 o
   7   1   0         16.92          4.65         8.65 o
   8   1   0        906.83        893.08        26.48 o
   9   1   0        344.08        339.52        18.17 o
  10   1   0       1296.66       1169.76        39.22 o
  11   1   0        105.89        150.40        17.83 o
  12   1   0          4.66         67.76        22.88 o
  13   1   0         82.23        144.50        29.83 o
  14   1   0          6.65        -17.16        25.78 o
  15   1   0          1.22         23.55        33.33 o
   0   2   0     129280.00     130929.48       734.88 o
   1   2   0      19940.09      20783.61       160.93 o
   2   2   0        369.32        311.59        10.37 o
   3   2   0       2516.23       2438.26        28.86 o
   4   2   0      40411.19      41356.91       204.67 o
   5   2   0      33988.79      34313.85       239.38 o
   6   2   0      35933.92      36846.84       278.41 o
   7   2   0        274.14        295.93        14.83 o
   8   2   0       2152.19       2015.27        41.32 o
   9   2   0      16937.61      15157.72       213.95 o
  10   2   0      11427.51      10876.32       232.09 o
  11   2   0       7222.34       7105.21       105.28 o
  12   2   0         44.17         11.65        22.49 o
  13   2   0       2628.86       2914.31        99.31 o
  14   2   0       9296.91      10026.14       193.82 o
  15   2   0       6321.57       6682.26       173.08 o
   1   3   0        116.16        111.37         8.33 o
   2   3   0       8177.62       7307.96        69.17 o
   3   3   0       1982.64       2639.60        38.13 o
   4   3   0        792.74        984.49        26.06 o
   5   3   0        109.71        202.26        12.60 o
   6   3   0       2207.01       2234.22        43.36 o
   7   3   0        707.99        660.62        25.66 o
   8   3   0        760.78        700.75        30.52 o
   9   3   0        110.74         90.90        12.38 o
  10   3   0         39.81         27.47        14.78 o
  11   3   0        650.19        623.07        41.54 o
  12   3   0       1661.35       1620.82        62.20 o
  13   3   0        400.84        370.53        40.74 o
  14   3   0        127.40         86.24        39.94 o
  15   3   0         12.42         -0.20        44.59 o
   0   4   0      35913.14      35193.29       389.42 o
   1   4   0      39021.96      38393.50       265.62 o
   2   4   0        736.35        799.65        26.15 o
   3   4   0       1320.99       1535.92        37.06 o
   4   4   0      16564.81      15684.26       160.80 o
   5   4   0      39036.18      38171.79       446.19 o
   6   4   0      16853.68      17268.38       173.56 o
   7   4   0       1180.65       1170.81        37.79 o
   8   4   0       6535.04       6398.63       118.71 o
   9   4   0      10216.65      10113.24       137.05 o
  10   4   0      15094.68      14885.07       178.22 o
  11   4   0       6057.53       6193.73       118.00 o
  12   4   0        188.57         96.45        29.03 o
  13   4   0       2025.37       1675.61        82.28 o
  14   4   0       6598.75       6473.28       207.47 o
   1   5   0       5414.96       5299.37        86.62 o
   2   5   0      13072.43      12608.62       205.91 o
   3   5   0      12893.08      13004.92       153.47 o
   4   5   0       2319.53       2057.83        77.87 o
   5   5   0       1165.09       1148.54        42.50 o
   6   5   0       3940.67       3935.84        93.10 o
   7   5   0       8917.32       8941.85       154.95 o
   8   5   0       3150.15       3107.92        86.30 o
   9   5   0        666.76        625.80        43.74 o
  10   5   0        695.47        690.46        46.81 o
  11   5   0       2276.56       2420.71        85.93 o
  12   5   0       3673.25       3551.91       120.99 o
  13   5   0        301.44        168.86        35.62 o
   0   6   0      28048.88      28181.43       457.35 o
   1   6   0      16742.87      16943.77       217.72 o
   2   6   0        792.26        783.87        46.06 o
   3   6   0       2070.60       2185.58        56.57 o
   4   6   0      13063.23      13062.15       164.22 o
   5   6   0      21165.98      21896.55       265.73 o
   6   6   0       9521.52       9682.52       193.56 o
   7   6   0       1060.69       1142.73        57.37 o
   8   6   0       6850.55       6889.49       135.46 o
   9   6   0       7532.52       6986.77       142.87 o
  10   6   0      11238.89      11440.39       191.62 o
  11   6   0       3320.53       3547.18       137.00 o
  12   6   0          3.36         35.48        37.84 o
  13   6   0       1663.03       1517.95        93.35 o
   1   7   0       2072.83       1736.49        67.61 o
   2   7   0       6576.95       6713.70       119.73 o
   3   7   0       5456.25       5502.10       102.26 o
   4   7   0       1376.11       1386.76        49.67 o
   5   7   0        863.44        896.31        44.95 o
   6   7   0       4587.56       4375.12       128.66 o
   7   7   0       4317.62       4317.32       132.54 o
   8   7   0       3492.19       3786.64       106.41 o
   9   7   0        567.52        556.58        48.07 o
  10   7   0         42.83          9.31        34.14 o
  11   7   0       1502.71       1417.56        92.04 o
   0   8   0       8314.45       8029.53       214.09 o
   1   8   0       5872.44       5719.37       134.08 o
   2   8   0        276.51        228.67        31.72 o
   3   8   0        471.62        414.51        76.34 o
   4   8   0       7561.59       7592.39       251.64 o
   5   8   0       9963.64      10145.98       205.31 o
   6   8   0       6404.79       6272.63       153.45 o
   7   8   0        386.14        365.94        43.54 o
   8   8   0       2227.80       2098.80        84.36 o
   9   8   0       5780.09       5900.15       154.83 o
  10   8   0       6105.12       6131.27       173.31 o
   1   9   0       1611.50       1612.34        71.31 o
   2   9   0       6366.31       6506.35       168.55 o
   3   9   0       6207.32       5860.61       183.45 o
   4   9   0       2723.95       2862.84       119.47 o
   5   9   0        207.35        124.73        52.11 o
   6   9   0       4353.68       4526.71       139.74 o
   7   9   0       5006.95       4894.88       142.00 o
   8   9   0       4679.61       5198.11       133.71 o
   0  10   0       1643.18       1834.30       176.35 o
   1  10   0       1292.76       1359.26       182.20 o
   2  10   0        196.73        160.93        52.89 o
   3  10   0        146.58         43.92        64.14 o
   4  10   0       1544.39       1343.36       103.51 o
   5  10   0       3424.23       3612.94       161.15 o
 -15   1   1        286.46        220.91        38.00 o
 -14   1   1       6786.21       7034.84       154.60 o
 -13   1   1      15843.18      16964.75       226.27 o
 -12   1   1      16384.85      17549.78       198.25 o
 -11   1   1       4075.20       4381.00        87.17 o
 -10   1   1       1390.98       1371.61        39.49 o
  -9   1   1      22641.10      23663.01       190.59 o
  -8   1   1      41175.39      38828.04       344.70 o
  -7   1   1      28755.45      29163.58       381.89 o
  -6   1   1       5210.82       5318.44        54.28 o
  -5   1   1      10563.48      10313.33        65.61 o
  -4   1   1      46711.60      46914.11       209.27 o
  -3   1   1      81059.96      86613.37       333.95 o
  -2   1   1      21733.42      22273.73       139.99 o
  -1   1   1        366.75        253.22         5.98 o
   0   1   1      43942.89      44728.48       213.45 o
   1   1   1     127884.84     130927.44       544.74 o
   2   1   1      68079.64      68693.43       269.14 o
   3   1   1       6662.50       7135.99        53.51 o
   4   1   1       8187.05       8038.64        64.47 o
   5   1   1      40461.09      39236.97       311.18 o
   6   1   1      41836.97      40425.18       337.74 o
   7   1   1      48646.96      46550.73       719.22 o
   8   1   1      10581.66      10145.99       104.14 o
   9   1   1        994.10        876.30        30.42 o
  10   1   1       2899.66       3045.65        67.44 o
  11   1   1      15861.61      16870.54       216.06 o
  12   1   1      15840.70      16670.61       206.22 o
  13   1   1       4224.10       4198.58       115.18 o
  14   1   1        111.05        108.71        32.58 o
  15   1   1       4923.60       5299.94       147.59 o
 -15   2   1         52.61        121.01        34.28 o
 -14   2   1        204.18        191.63        38.06 o
 -13   2   1         11.57        -36.92        36.92 o
 -12   2   1         21.34         -1.16        20.59 o
 -11   2   1        106.47         71.15        16.49 o
 -10   2   1        343.86        299.40        18.40 o
  -9   2   1         63.36         60.17        10.87 o
  -8   2   1       1851.07       1999.43        41.11 o
  -7   2   1       1425.29       1431.18        28.95 o
  -6   2   1        770.24        903.88        22.40 o
  -5   2   1       2099.43       2031.39        29.10 o
  -4   2   1       5904.30       6011.96        48.10 o
  -3   2   1        589.99        307.77        10.47 o
  -2   2   1       6731.72       5401.10        43.69 o
  -1   2   1      20965.88      19124.39        98.28 o
   0   2   1        384.29        441.62        12.25 o
   1   2   1      13001.36      13657.35        94.85 o
   2   2   1       1270.95       1855.32        25.98 o
   3   2   1       5460.49       4968.67        40.62 o
   4   2   1         66.27         60.70         5.33 o
   5   2   1         60.28         79.74         8.07 o
   6   2   1        348.62        269.57        16.88 o
   7   2   1         93.65         89.61        11.14 o
   8   2   1        248.07        314.39        19.85 o
   9   2   1        183.87        117.37        14.88 o
  10   2   1       4029.28       3954.42        81.61 o
  11   2   1          3.90        -10.02        16.86 o
  12   2   1          8.90         -6.63        25.30 o
  13   2   1        330.73        386.76        41.59 o
  14   2   1        302.20        431.51        44.57 o
  15   2   1        193.23        160.23        37.07 o
 -15   3   1        176.25        102.25        42.99 o
 -14   3   1       3914.49       3935.34       135.28 o
 -13   3   1       8051.18       7974.18       175.34 o
 -12   3   1       8104.41       7485.27       188.98 o
 -11   3   1       1067.23        917.54        41.05 o
 -10   3   1       1158.27       1094.40        42.26 o
  -9   3   1      10817.18      10696.38       131.69 o
  -8   3   1      25543.34      25001.29       336.77 o
  -7   3   1      17346.45      17247.62       141.45 o
  -6   3   1        589.37        604.67        21.74 o
  -5   3   1       2339.17       2509.69        43.31 o
  -4   3   1      33901.61      33189.99       184.03 o
  -3   3   1      17994.72      19006.37       115.41 o
  -2   3   1      20979.25      21018.09       143.04 o
  -1   3   1       2115.58       2199.89        28.93 o
   0   3   1       6062.51       6576.94        56.35 o
   1   3   1      70184.98      69832.49       359.58 o
   2   3   1      38051.48      39693.81       205.31 o
   3   3   1      23408.64      23848.70       154.22 o
   4   3   1        395.44        386.74        16.77 o
   5   3   1       7010.62       7377.08        70.90 o
   6   3   1      51577.07      50541.59       300.03 o
   7   3   1      34145.82      34689.69       322.19 o
   8   3   1      10836.75      11204.25       123.91 o
   9   3   1        410.27        403.40        20.72 o
  10   3   1       3752.46       3545.36        72.85 o
  11   3   1      16321.92      15125.25       256.83 o
  12   3   1       9732.30       9143.55       176.40 o
  13   3   1       2463.54       2265.25        93.68 o
  14   3   1        121.70        183.74        41.49 o
 -14   4   1       1227.16       1177.42        89.17 o
 -13   4   1        232.94        104.18        37.32 o
 -12   4   1        472.13        352.88        38.89 o
 -11   4   1       2078.69       1954.91        65.91 o
 -10   4   1       3920.72       4048.98        85.09 o
  -9   4   1         60.87         75.42        20.50 o
  -8   4   1        560.45        525.55        31.02 o
  -7   4   1       4388.14       4376.42        79.04 o
  -6   4   1       2960.20       3016.08        56.78 o
  -5   4   1       3932.28       3604.22        61.99 o
  -4   4   1        485.28        398.79        22.41 o
  -3   4   1       1403.98       1756.21        50.03 o
  -2   4   1       6672.23       6770.64        69.55 o
  -1   4   1      12787.37      12988.11       117.46 o
   0   4   1       4866.79       4864.86        73.09 o
   1   4   1       3710.23       3647.91        48.85 o
   2   4   1       4224.62       4385.68        72.13 o
   3   4   1       7189.98       6446.68        76.30 o
   4   4   1       7353.53       7285.98        97.04 o
   5   4   1       2255.28       2165.36        56.59 o
   6   4   1         11.53         20.23        10.76 o
   7   4   1        670.64        648.74        27.19 o
   8   4   1       2879.01       2595.27        68.64 o
   9   4   1       1742.25       1812.09        56.63 o
  10   4   1       2228.71       2199.09        65.72 o
  11   4   1         22.60        -22.95        24.10 o
  12   4   1        405.13        253.81        35.45 o
  13   4   1       1293.44       1142.23        75.23 o
  14   4   1       1169.80       1353.35        87.52 o
 -14   5   1       4481.29       3973.50       175.25 o
 -13   5   1       7747.76       7425.01       192.05 o
 -12   5   1       6352.70       6242.09       168.68 o
 -11   5   1       1452.48       1413.16        63.98 o
 -10   5   1       1729.20       1568.28        64.48 o
  -9   5   1       5826.05       5830.48       121.48 o
  -8   5   1      21913.91      21410.83       242.91 o
  -7   5   1      13526.01      13399.59       157.80 o
  -6   5   1       2156.89       2024.39        78.22 o
  -5   5   1       4955.19       4777.19        93.40 o
  -4   5   1      19580.54      19670.54       203.64 o
  -3   5   1      39680.41      38458.07       249.93 o
  -2   5   1      13853.90      13942.61       201.03 o
  -1   5   1       2250.80       2199.82        50.79 o
   0   5   1       7665.54       7732.80       129.67 o
   1   5   1      31892.49      31697.61       268.37 o
   2   5   1      28851.36      28207.89       188.16 o
   3   5   1       7165.98       7584.43       113.91 o
   4   5   1        136.77         82.70        10.44 o
   5   5   1       6685.59       6741.68       105.37 o
   6   5   1      19616.18      19230.38       211.73 o
   7   5   1      25222.54      25219.02       274.48 o
   8   5   1       2393.47       2475.56        79.91 o
   9   5   1          2.29         31.33        23.05 o
  10   5   1       5753.24       5837.15       126.51 o
  11   5   1       8985.93       8739.37       174.12 o
  12   5   1       7774.86       7781.37       179.25 o
  13   5   1        801.46        468.61        46.76 o
 -13   6   1        167.90         34.24        41.94 o
 -12   6   1        599.64        525.95        54.79 o
 -11   6   1       3111.98       3174.72       122.07 o
 -10   6   1       4684.91       4561.32       123.00 o
  -9   6   1       1085.18       1143.89        60.04 o
  -8   6   1        106.02         44.59        25.42 o
  -7   6   1       1424.77       1381.33        63.50 o
  -6   6   1       7909.93       8296.57       146.67 o
  -5   6   1       7043.04       7200.75       133.41 o
  -4   6   1       2824.27       2704.86        51.66 o
  -3   6   1        582.31        496.07        19.51 o
  -2   6   1       6094.67       6119.43        93.91 o
  -1   6   1       8300.93       7960.63       134.70 o
   0   6   1       7998.92       7865.53       163.04 o
   1   6   1        641.69        533.71        29.84 o
   2   6   1        962.36        896.84        35.69 o
   3   6   1       4569.55       4527.79        74.39 o
   4   6   1       6226.27       6266.45        98.98 o
   5   6   1       2330.57       2250.15        71.71 o
   6   6   1         92.62         76.53        22.93 o
   7   6   1        810.21        757.59        43.85 o
   8   6   1       2314.69       2299.38        86.09 o
   9   6   1       3699.35       3839.76       112.24 o
  10   6   1       1238.87       1170.33        64.51 o
  11   6   1          7.80        -32.82        32.82 o
  12   6   1        841.86        750.23        65.47 o
 -12   7   1       3301.76       3246.06       141.46 o
 -11   7   1        102.22        105.93        38.52 o
 -10   7   1       2210.11       2113.76        95.38 o
  -9   7   1       7131.52       7435.32       171.41 o
  -8   7   1       8706.89       8419.65       159.81 o
  -7   7   1       8645.54       8685.58       169.56 o
  -6   7   1        134.08        135.17        25.16 o
  -5   7   1       2308.12       2375.53        70.29 o
  -4   7   1      11667.32      11530.04       144.29 o
  -3   7   1      18569.89      18697.16       254.75 o
  -2   7   1       6621.18       6347.55       118.44 o
  -1   7   1         36.29          5.33        20.66 o
   0   7   1       3463.75       3464.26       104.48 o
   1   7   1      22024.29      21214.69       295.20 o
   2   7   1      14795.15      15041.73       233.98 o
   3   7   1       6777.17       6861.69       117.02 o
   4   7   1        527.61        605.62        33.58 o
   5   7   1       2192.79       2193.01        92.78 o
   6   7   1       9534.67       9451.72       189.29 o
   7   7   1      10184.81      10370.96       201.32 o
   8   7   1       1614.45       1641.88        81.33 o
   9   7   1        118.43        116.74        30.61 o
  10   7   1       2639.90       2401.52        96.30 o
  11   7   1       5436.34       5144.51       173.91 o
 -10   8   1       1706.01       1572.61        89.29 o
  -9   8   1       1212.27       1290.58        74.74 o
  -8   8   1         85.00        106.45        29.71 o
  -7   8   1       1767.56       1675.95        74.22 o
  -6   8   1       8069.30       8365.95       170.42 o
  -5   8   1       7562.36       7410.15       164.81 o
  -4   8   1       2676.14       2736.26        90.85 o
  -3   8   1        490.91        434.86        36.97 o
  -2   8   1       2222.97       2113.99        80.38 o
  -1   8   1       8495.51       8499.79       166.27 o
   0   8   1       8897.25       8428.40       166.87 o
   1   8   1        859.89        749.45        47.66 o
   2   8   1         22.50        -25.61        25.61 o
   3   8   1       5979.86       6225.81       165.62 o
   4   8   1       6351.82       6306.34       183.65 o
   5   8   1       3514.77       3500.89       119.06 o
   6   8   1        506.75        551.28        46.28 o
   7   8   1        668.37        680.87        48.34 o
   8   8   1       3064.59       2974.95       106.63 o
   9   8   1       6881.90       7333.36       165.29 o
  10   8   1       2757.15       2845.87       119.33 o
  -8   9   1       3377.97       3590.84       125.28 o
  -7   9   1       2825.11       2867.17       116.97 o
  -6   9   1         10.51         -9.50        34.78 o
  -5   9   1        830.41        819.01        64.70 o
  -4   9   1       5187.53       5420.93       155.52 o
  -3   9   1       6688.11       6969.70       187.78 o
  -2   9   1       3676.11       3702.69       125.92 o
  -1   9   1       2652.19       2564.36        94.60 o
   0   9   1        283.83        279.09        30.75 o
   1   9   1       2996.05       3122.31       105.96 o
   2   9   1       4855.46       4958.70       165.96 o
   3   9   1       2282.39       2173.29       105.75 o
   4   9   1          3.69        -39.66        44.15 o
   5   9   1        819.66        679.06        65.93 o
   6   9   1       4086.43       4435.16       146.34 o
   7   9   1       3941.54       4059.37       148.42 o
   8   9   1       1368.82       1365.67        74.43 o
  -5  10   1       7118.34       7033.92       223.97 o
  -4  10   1       1272.31       1223.76       101.74 o
  -3  10   1         92.63        -17.62        46.52 o
  -2  10   1       3291.23       3398.65       183.06 o
  -1  10   1       7099.65       7072.75       227.10 o
   0  10   1       7838.17       7939.80       279.41 o
   1  10   1       1979.71       1878.95       119.36 o
   2  10   1         28.78        -49.79        49.79 o
   3  10   1       3646.24       3434.56       202.18 o
   4  10   1       7537.54       7713.63       249.07 o
   5  10   1       4440.79       4307.43       217.89 o
 -16   0   2       4739.83       5004.55       209.66 o
 -15   0   2       5015.18       5365.75       208.74 o
 -14   0   2       1280.79       1412.72        91.13 o
 -13   0   2       3871.67       4108.75       148.41 o
 -12   0   2      16639.43      17017.67       306.65 o
 -11   0   2      29104.41      30302.89       364.52 o
 -10   0   2      12051.52      11692.29       248.58 o
  -9   0   2        770.87        898.30        30.10 o
  -8   0   2      12501.80      13006.77       325.25 o
  -7   0   2      43608.03      44116.36      1231.41 o
  -6   0   2      93138.85      99558.23      1270.55 o
  -5   0   2      26659.27      26981.26       339.74 o
  -4   0   2        344.87        165.23        11.16 o
  -3   0   2      28574.11      26135.30       169.43 o
  -2   0   2      24450.32      26626.93       235.16 o
  -1   0   2      59629.26      65706.94       459.11 o
   1   0   2         12.37        201.61         8.86 o
   2   0   2      35522.48      35315.57       279.77 o
   3   0   2     110333.05     109533.45      1337.07 o
   4   0   2      51981.95      54012.29      1155.82 o
   5   0   2       9308.61      10166.04       271.75 o
   6   0   2        653.15        690.19        36.57 o
   7   0   2      34255.21      35461.83       743.72 o
   8   0   2      25008.20      25601.00       499.26 o
   9   0   2      34713.39      36956.09       850.41 o
  10   0   2         88.22         85.19        25.74 o
  11   0   2        195.92        211.40        30.89 o
  12   0   2      22567.82      23731.56       422.53 o
  13   0   2      19046.72      20372.95       352.64 o
  14   0   2       6693.46       6753.40       227.09 o
  15   0   2        225.98        253.49        76.68 o
 -16   1   2         20.69         57.85        35.14 o
 -15   1   2          1.17         19.29        31.36 o
 -14   1   2         52.04        144.57        31.76 o
 -13   1   2        114.74        201.04        32.05 o
 -12   1   2       2019.76       2057.69        62.53 o
 -11   1   2        399.75        415.32        28.19 o
 -10   1   2         92.17         85.98        14.54 o
  -9   1   2        290.63        255.98        15.34 o
  -8   1   2        363.80        393.40        14.30 o
  -7   1   2         22.72          9.48         5.39 o
  -6   1   2       1183.47       1173.18        24.96 o
  -5   1   2        464.47        526.84        13.51 o
  -4   1   2       1079.19       1202.39        17.52 o
  -3   1   2       3537.84       2647.34        25.18 o
  -2   1   2        394.74        845.40        11.00 o
  -1   1   2         45.95        111.79         4.24 o
   0   1   2       2322.43       2704.87        22.46 o
   1   1   2       5167.34       4758.69        37.03 o
   2   1   2       6893.28       6343.29        46.62 o
   3   1   2       5001.83       4482.10        42.16 o
   4   1   2        231.42        193.65         9.86 o
   5   1   2          7.64         31.13         7.53 o
   6   1   2        668.48        677.32        24.81 o
   7   1   2       1550.74       1485.56        40.71 o
   8   1   2        318.09        259.69        16.48 o
   9   1   2          7.51         36.88        13.47 o
  10   1   2        864.47        870.11        33.46 o
  11   1   2        370.43        413.58        29.07 o
  12   1   2        311.37        299.17        30.91 o
  13   1   2        131.92        141.57        38.91 o
  14   1   2          9.74         32.19        28.56 o
  15   1   2         58.76         73.41        37.60 o
 -15   2   2       4740.95       5136.17       141.01 o
 -14   2   2        333.31        436.85        43.74 o
 -13   2   2       3089.12       2963.86        94.25 o
 -12   2   2      14960.78      14782.10       185.87 o
 -11   2   2      23444.40      22882.97       344.77 o
 -10   2   2       7433.03       6762.97       165.24 o
  -9   2   2          8.12         28.22         9.83 o
  -8   2   2       8294.29       8038.22        97.63 o
  -7   2   2      40028.84      39128.39       298.93 o
  -6   2   2      44968.78      46517.06       247.76 o
  -5   2   2      16928.74      17038.97       110.92 o
  -4   2   2         52.80         58.81         5.54 o
  -3   2   2      15796.19      15230.79        87.14 o
  -2   2   2      61764.95      64837.23       273.61 o
  -1   2   2      42748.09      45717.75       172.67 o
   0   2   2      60780.97      62406.61       236.64 o
   1   2   2       1704.51       1446.35        24.55 o
   2   2   2       3037.29       2966.16        33.80 o
   3   2   2      52149.00      50159.17       255.99 o
   4   2   2      16817.12      16818.01       119.84 o
   5   2   2       5282.05       5380.78        67.64 o
   6   2   2       2981.77       3113.09        60.28 o
   7   2   2      20644.70      21194.71       221.95 o
   8   2   2      33423.02      31817.25       249.97 o
   9   2   2      15288.42      14543.67       242.21 o
  10   2   2       1796.18       1503.83        45.97 o
  11   2   2        342.84        274.44        23.37 o
  12   2   2       7783.09       8405.50       164.20 o
  13   2   2      12540.73      13872.44       302.28 o
  14   2   2       3750.32       3930.16       130.26 o
  15   2   2        743.68        665.73        61.50 o
 -15   3   2        517.26        446.95        61.05 o
 -14   3   2        632.33        685.51        72.08 o
 -13   3   2        735.87        663.31        47.34 o
 -12   3   2       1237.53       1126.33        61.11 o
 -11   3   2         26.55          1.81        20.79 o
 -10   3   2       2018.75       1980.63        55.53 o
  -9   3   2       4636.97       4370.85        80.97 o
  -8   3   2       5128.06       4988.72        69.86 o
  -7   3   2        137.86        144.54        12.30 o
  -6   3   2        220.43        154.97        11.21 o
  -5   3   2       3977.90       4173.32        54.15 o
  -4   3   2        166.50        220.93        10.15 o
  -3   3   2       2927.37       2942.51        36.02 o
  -2   3   2        178.90        138.44         8.25 o
  -1   3   2        495.62        525.27        12.39 o
   0   3   2        423.38        325.09        11.00 o
   1   3   2      14734.17      13531.84        97.65 o
   2   3   2        233.68        202.75        10.07 o
   3   3   2       2717.40       2646.30        43.29 o
   4   3   2        426.71        326.13        14.04 o
   5   3   2       1938.73       1834.37        32.41 o
   6   3   2       2680.78       2638.70        49.94 o
   7   3   2       3193.63       3272.81        61.24 o
   8   3   2        816.16        786.02        26.80 o
   9   3   2         19.60         37.47        14.07 o
  10   3   2       1418.68       1377.13        46.61 o
  11   3   2        141.33        106.72        21.33 o
  12   3   2         48.40          2.69        30.75 o
  13   3   2          6.91        -14.34        33.08 o
  14   3   2        187.25        214.99        45.71 o
 -15   4   2       3520.50       3298.81       138.60 o
 -14   4   2        419.51        270.35        68.39 o
 -13   4   2       1025.48        866.34        72.06 o
 -12   4   2       7162.49       6986.08       155.66 o
 -11   4   2      15387.11      15058.87       221.64 o
 -10   4   2       4475.65       4459.29        91.37 o
  -9   4   2         65.54         82.38        17.78 o
  -8   4   2       4465.93       4338.74        81.90 o
  -7   4   2      27847.55      28325.69       235.50 o
  -6   4   2      30302.10      29916.04       248.84 o
  -5   4   2      10349.64      10531.61       104.67 o
  -4   4   2       1895.90       2025.14        43.58 o
  -3   4   2      16815.87      15992.38       134.84 o
  -2   4   2      38107.73      38264.70       214.07 o
  -1   4   2      35573.14      34279.42       278.63 o
   0   4   2      14988.96      14387.91       262.96 o
   1   4   2       2252.79       2057.23        34.36 o
   2   4   2      26638.68      28455.60       274.56 o
   3   4   2      31104.51      30188.06       211.59 o
   4   4   2      28633.35      28128.49       226.21 o
   5   4   2       4472.29       4548.57        73.32 o
   6   4   2        470.12        459.01        26.35 o
   7   4   2      15623.96      15162.58       160.73 o
   8   4   2      28433.19      28512.48       290.76 o
   9   4   2       7937.33       7747.30       131.57 o
  10   4   2       1846.49       1821.49        63.57 o
  11   4   2       1053.45       1047.14        56.15 o
  12   4   2       6488.29       5995.48       210.66 o
  13   4   2       9147.36       9100.33       226.07 o
  14   4   2       4799.81       4698.70       155.93 o
 -14   5   2       1227.40       1032.40        77.62 o
 -13   5   2       3025.61       3128.48       139.51 o
 -12   5   2        662.27        644.78        56.83 o
 -11   5   2         28.77        -24.23        28.89 o
 -10   5   2       1807.78       1765.73        68.08 o
  -9   5   2       4835.50       4876.27       109.84 o
  -8   5   2       3976.35       3989.28       100.88 o
  -7   5   2        633.11        683.20        41.81 o
  -6   5   2        124.43         98.99        17.51 o
  -5   5   2       6605.47       6196.88       110.62 o
  -4   5   2       2729.93       2625.10        57.02 o
  -3   5   2       1898.10       1615.74        36.05 o
  -2   5   2         32.63         24.43         5.67 o
  -1   5   2       2320.92       2158.59        62.30 o
   0   5   2       5310.52       5119.68        98.64 o
   1   5   2      12793.20      11767.72       227.33 o
   2   5   2       7455.50       6992.97        85.46 o
   3   5   2         76.64        137.35        18.10 o
   4   5   2       1663.23       1747.84        41.29 o
   5   5   2      10646.18      10768.65       145.09 o
   6   5   2       7755.66       7241.15       111.52 o
   7   5   2       1739.67       1674.98        66.46 o
   8   5   2        170.71        182.12        25.42 o
   9   5   2       2228.71       2125.99        79.88 o
  10   5   2       4363.82       4612.83       114.11 o
  11   5   2       2585.62       2578.02       110.62 o
  12   5   2        254.94        158.54        36.93 o
  13   5   2        162.53         -9.96        46.20 o
 -13   6   2       1464.67       1344.93        91.15 o
 -12   6   2       6959.66       7182.76       201.71 o
 -11   6   2       7328.34       7625.17       188.25 o
 -10   6   2       4180.22       4077.58       114.19 o
  -9   6   2         53.50         34.79        25.50 o
  -8   6   2       1585.67       1650.48        68.97 o
  -7   6   2      17813.98      18051.49       246.21 o
  -6   6   2      17313.24      17255.63       205.56 o
  -5   6   2       5581.01       5195.47       149.19 o
  -4   6   2        242.65        224.46        14.75 o
  -3   6   2      11550.90      11851.57       148.51 o
  -2   6   2      24945.91      25253.21       245.41 o
  -1   6   2      21793.95      21953.03       249.59 o
   0   6   2       3444.18       3720.44       119.77 o
   1   6   2         39.30         39.46        20.46 o
   2   6   2      19684.46      18796.88       330.69 o
   3   6   2      15429.21      15653.98       144.74 o
   4   6   2      17018.24      17301.19       189.39 o
   5   6   2       4351.83       4455.44       106.35 o
   6   6   2        115.18        126.17        22.63 o
   7   6   2       6679.81       6545.86       129.31 o
   8   6   2      12444.13      12516.92       211.68 o
   9   6   2       5638.38       5714.72       136.94 o
  10   6   2       1378.84       1285.01        67.65 o
  11   6   2        408.02        253.75        35.76 o
  12   6   2       3887.38       3765.64       162.53 o
 -12   7   2       1235.69       1290.05        92.61 o
 -11   7   2         10.03        -37.11        37.11 o
 -10   7   2       1036.99       1149.45        72.55 o
  -9   7   2       5981.43       6040.50       146.40 o
  -8   7   2       2073.49       2136.25        91.99 o
  -7   7   2       1472.80       1422.56        68.17 o
  -6   7   2        635.02        661.19        38.32 o
  -5   7   2       4123.32       4113.79        88.14 o
  -4   7   2       8978.35       9208.05       125.93 o
  -3   7   2       3617.71       3638.68        82.88 o
  -2   7   2        405.87        340.44        30.51 o
  -1   7   2       1043.11       1077.72        52.20 o
   0   7   2       6069.25       5838.04       136.83 o
   1   7   2       7402.52       7346.44       149.80 o
   2   7   2       2843.16       2941.12        90.42 o
   3   7   2        274.63        268.56        27.20 o
   4   7   2        931.18        849.32        55.04 o
   5   7   2       4857.93       4691.51       125.16 o
   6   7   2       6145.84       6038.33       144.33 o
   7   7   2       3236.51       2994.49       103.18 o
   8   7   2        142.55         66.90        27.14 o
   9   7   2       1597.06       1603.90        76.39 o
  10   7   2       3193.55       3144.85       111.39 o
  11   7   2       2903.75       3071.22       136.03 o
 -10   8   2       1342.73       1330.37        96.36 o
  -9   8   2          2.07          1.63        30.48 o
  -8   8   2        845.13        817.67        57.38 o
  -7   8   2       6053.12       6323.37       142.82 o
  -6   8   2       7165.92       7413.87       151.03 o
  -5   8   2       2770.63       2920.81        91.59 o
  -4   8   2         12.27         31.61        23.23 o
  -3   8   2       2607.65       2461.71        83.15 o
  -2   8   2      11221.93      11317.63       187.19 o
  -1   8   2      11079.88      11153.29       177.53 o
   0   8   2       5325.85       5420.68       136.23 o
   1   8   2         35.59         27.51        22.43 o
   2   8   2       5815.47       5903.82       145.01 o
   3   8   2       9848.12      10063.06       233.89 o
   4   8   2       8579.86       8857.90       202.78 o
   5   8   2       2955.49       3009.95       109.10 o
   6   8   2         80.80         42.95        28.26 o
   7   8   2       2916.16       2974.86       113.63 o
   8   8   2       6896.90       7378.75       189.53 o
   9   8   2       2917.86       2813.20       118.57 o
  10   8   2        900.41        878.21        67.60 o
  -8   9   2       3029.90       3100.88       147.04 o
  -7   9   2       1069.55       1029.49        71.28 o
  -6   9   2         96.84         43.18        48.60 o
  -5   9   2       3674.24       3607.85       135.69 o
  -4   9   2       8940.90       8953.05       225.36 o
  -3   9   2       6307.60       6158.52       163.87 o
  -2   9   2        527.97        406.70        47.07 o
  -1   9   2        895.81        769.39        57.68 o
   0   9   2      10139.87       9910.24       188.84 o
   1   9   2       9983.65       9752.88       229.41 o
   2   9   2       3799.91       3817.12       158.37 o
   3   9   2        304.62        146.32        40.94 o
   4   9   2       1660.54       1398.61        97.47 o
   5   9   2       5604.11       5585.71       228.35 o
   6   9   2       5318.10       5474.02       181.92 o
   7   9   2       2751.55       2840.19       119.64 o
   8   9   2         15.29         32.08        33.28 o
  -5  10   2        265.04        204.30        47.14 o
  -4  10   2          0.28        -44.58        44.58 o
  -3  10   2       1486.61       1503.53        96.97 o
  -2  10   2       3546.60       3598.33       161.27 o
  -1  10   2       3080.98       2916.58       143.74 o
   0  10   2       1338.38       1416.17       101.88 o
   1  10   2        360.83        268.13        49.30 o
   2  10   2       1752.58       1476.61        94.49 o
   3  10   2       2626.40       2575.87       127.78 o
   4  10   2       3364.67       3390.84       161.75 o
   5  10   2        542.01        485.52        85.58 o
 -16   1   3       1276.89       1342.86        78.61 o
 -15   1   3       8384.96       8942.22       170.70 o
 -14   1   3       9912.99      10300.87       178.95 o
 -13   1   3       4900.10       5301.32       122.55 o
 -12   1   3        167.62        143.71        23.65 o
 -11   1   3       7385.89       7450.46       123.52 o
 -10   1   3      28489.68      27356.62       468.00 o
  -9   1   3      31489.11      30697.20       463.26 o
  -8   1   3       5339.67       4925.60        76.54 o
  -7   1   3         95.07        111.70        10.89 o
  -6   1   3      63388.24      64403.85       348.20 o
  -5   1   3      73113.15      72724.30       472.33 o
  -4   1   3      35191.05      38747.32       194.43 o
  -3   1   3       2129.44       1865.27        21.13 o
  -2   1   3        985.94        998.24        12.67 o
  -1   1   3      17214.96      16183.08        82.21 o
   0   1   3     159828.12     166051.12       684.50 o
   1   1   3      59453.23      61610.84       332.56 o
   2   1   3      19094.27      19308.96       145.00 o
   3   1   3       2172.63       2497.34        32.37 o
   4   1   3      38336.48      36555.55       378.50 o
   5   1   3      42584.68      41475.44       596.21 o
   6   1   3      31741.04      32060.89       494.86 o
   7   1   3       2255.95       2039.07        66.15 o
   8   1   3       6444.95       5994.66       140.81 o
   9   1   3      28648.56      28607.32       468.37 o
  10   1   3       9220.60       9869.57       117.71 o
  11   1   3       5146.23       5037.44       103.04 o
  12   1   3        304.70        347.37        33.96 o
  13   1   3       2480.25       2506.07        95.09 o
  14   1   3       7642.35       8288.13       180.32 o
  15   1   3       5023.58       4968.54       156.86 o
 -15   2   3        187.04        149.58        37.79 o
 -14   2   3          1.95          3.37        30.33 o
 -13   2   3        144.26        165.86        30.04 o
 -12   2   3        804.96        771.17        44.65 o
 -11   2   3        796.59        691.85        53.56 o
 -10   2   3          4.27         -7.28        11.08 o
  -9   2   3        559.29        469.47        21.88 o
  -8   2   3        163.84        146.64        12.25 o
  -7   2   3       2292.09       2199.89        36.13 o
  -6   2   3        145.40        159.39        10.40 o
  -5   2   3       3115.30       3349.87        36.16 o
  -4   2   3        441.20        265.13         9.61 o
  -3   2   3         80.79        266.08         8.84 o
  -2   2   3       4131.09       3325.24        29.22 o
  -1   2   3         29.71         23.23         3.86 o
   0   2   3       8368.18       9335.18        54.59 o
   1   2   3      16465.50      15946.81        91.19 o
   2   2   3        548.48        373.41        12.42 o
   3   2   3        183.84        203.73         9.84 o
   4   2   3       5834.83       6295.79        61.43 o
   5   2   3       2204.41       2225.39        42.81 o
   6   2   3       3385.29       3310.51        59.85 o
   7   2   3        108.76        147.88        16.69 o
   8   2   3       2684.99       2442.19        58.38 o
   9   2   3         32.48         -6.86        15.19 o
  10   2   3        163.77        148.30        20.76 o
  11   2   3        317.84        353.19        25.74 o
  12   2   3        534.01        541.81        54.05 o
  13   2   3        358.05        288.95        52.13 o
  14   2   3         57.92          9.41        44.11 o
 -15   3   3       5398.15       5232.13       150.20 o
 -14   3   3      11279.08      11276.05       204.61 o
 -13   3   3       2520.00       2417.85        91.94 o
 -12   3   3          1.17         29.11        24.81 o
 -11   3   3       5142.19       5035.43       199.09 o
 -10   3   3      15105.51      14375.14       298.68 o
  -9   3   3      10897.21      10489.86       126.67 o
  -8   3   3       4063.50       3854.16        68.57 o
  -7   3   3         15.57         24.72         9.63 o
  -6   3   3      21394.93      20926.39       144.29 o
  -5   3   3      51271.50      51807.75       283.90 o
  -4   3   3      22723.73      23470.66       132.82 o
  -3   3   3      14079.56      14275.86        85.43 o
  -2   3   3       2876.94       2576.99        30.60 o
  -1   3   3      18165.47      18243.70        91.82 o
   0   3   3      57716.70      59769.54       250.24 o
   1   3   3      61192.02      62660.43       301.17 o
   2   3   3       3502.89       4043.52        66.14 o
   3   3   3       2675.87       3636.41        83.84 o
   4   3   3      15662.46      14727.74       142.66 o
   5   3   3      47580.24      44999.38       371.10 o
   6   3   3      10697.54      10924.17       113.35 o
   7   3   3       4547.56       4360.85        75.28 o
   8   3   3       6118.03       6255.46        96.62 o
   9   3   3      14328.34      14094.55       156.58 o
  10   3   3      15296.04      14855.64       177.31 o
  11   3   3       6313.15       5910.18       173.24 o
  12   3   3        936.89        882.12        61.04 o
  13   3   3       2521.52       2830.38       115.08 o
  14   3   3       6777.14       7368.77       227.58 o
 -15   4   3         20.63        -42.95        46.88 o
 -14   4   3        464.02        303.36        65.23 o
 -13   4   3        913.49        769.27        65.11 o
 -12   4   3       2725.68       2381.00        87.07 o
 -11   4   3       2326.86       2302.93        82.62 o
 -10   4   3          7.32         -6.41        16.36 o
  -9   4   3       1013.77       1068.62        42.46 o
  -8   4   3       4751.61       4700.77        84.57 o
  -7   4   3       4690.27       4764.32        87.25 o
  -6   4   3       1260.08       1124.21        40.64 o
  -5   4   3       1426.45       1529.50        36.46 o
  -4   4   3        346.05        351.93        17.51 o
  -3   4   3       8061.62       7934.28        77.99 o
  -2   4   3       2618.51       2681.14        37.21 o
  -1   4   3       5531.40       5366.74        56.33 o
   0   4   3       3257.54       2835.76        43.57 o
   1   4   3        666.30        821.77        24.95 o
   2   4   3      15164.36      14489.07       124.22 o
   3   4   3       2385.56       2227.71        58.07 o
   4   4   3        397.75        373.30        17.32 o
   5   4   3        538.89        549.42        20.67 o
   6   4   3       4638.18       4674.86        83.99 o
   7   4   3       3882.85       4032.58        92.58 o
   8   4   3        960.89        929.21        49.63 o
   9   4   3         18.91         42.38        21.51 o
  10   4   3        672.91        656.43        51.60 o
  11   4   3       1670.29       1667.72        71.38 o
  12   4   3       1313.04       1209.33        80.44 o
  13   4   3        404.19        275.93        56.16 o
 -14   5   3       5989.70       5510.25       187.78 o
 -13   5   3       1784.14       1668.78        87.51 o
 -12   5   3         32.51        -32.70        32.70 o
 -11   5   3       6399.37       6482.68       153.42 o
 -10   5   3      14910.35      15198.78       206.84 o
  -9   5   3      10097.38      10120.00       160.51 o
  -8   5   3       5082.83       5194.94       108.72 o
  -7   5   3        384.46        322.02        26.67 o
  -6   5   3      13245.90      13255.05       167.51 o
  -5   5   3      27672.86      27514.04       213.48 o
  -4   5   3      17480.87      16953.49       145.66 o
  -3   5   3       2795.04       2628.35        44.36 o
  -2   5   3       3431.14       3456.63        47.94 o
  -1   5   3      27814.17      28505.74       239.31 o
   0   5   3      30735.39      29665.20       248.03 o
   1   5   3      38167.12      37831.16       276.44 o
   2   5   3         87.92        177.97        16.13 o
   3   5   3       1026.49       1156.87        42.99 o
   4   5   3      17639.16      16961.48       185.67 o
   5   5   3      21267.23      20809.89       223.06 o
   6   5   3      14510.19      14593.78       186.53 o
   7   5   3       1486.06       1449.15        55.50 o
   8   5   3       1901.01       1710.16        72.22 o
   9   5   3       9932.40      10075.75       200.15 o
  10   5   3      11328.75      11433.58       202.17 o
  11   5   3       4706.69       4509.39       126.62 o
  12   5   3        416.99        343.25        44.19 o
  13   5   3       1367.27       1206.43       111.23 o
 -13   6   3       1019.56       1024.19        83.37 o
 -12   6   3       2578.22       2676.62       124.45 o
 -11   6   3       2789.01       2872.91       115.92 o
 -10   6   3         98.01         74.21        32.38 o
  -9   6   3       2049.23       1939.52        76.82 o
  -8   6   3       6244.29       6363.82       147.62 o
  -7   6   3       7817.94       7864.10       177.88 o
  -6   6   3       2526.68       2726.73        72.64 o
  -5   6   3       1777.24       1593.37        49.80 o
  -4   6   3       2417.26       2219.64        46.65 o
  -3   6   3       8990.53       9041.61        94.10 o
  -2   6   3       8194.91       8246.32       136.41 o
  -1   6   3       5400.90       5297.76       105.01 o
   0   6   3        270.35        274.96        25.80 o
   1   6   3       2523.69       2107.51        96.85 o
   2   6   3       9829.54       9503.49       163.88 o
   3   6   3       9098.67       9378.46       121.70 o
   4   6   3       1181.91       1170.32        41.76 o
   5   6   3         77.86         57.04        21.09 o
   6   6   3       4453.77       4455.36       105.31 o
   7   6   3       7190.51       7033.03       150.55 o
   8   6   3       4225.87       4391.01       122.29 o
   9   6   3        635.33        661.71        51.00 o
  10   6   3        314.50        213.74        36.43 o
  11   6   3       1885.90       1868.78        92.05 o
  12   6   3       2168.68       2273.42       118.80 o
 -12   7   3          1.41         -6.98        38.40 o
 -11   7   3       1820.44       1979.86       105.82 o
 -10   7   3       8194.72       8527.10       191.09 o
  -9   7   3       5813.38       5745.13       141.52 o
  -8   7   3       4223.60       3955.36       122.89 o
  -7   7   3        237.53        202.65        29.82 o
  -6   7   3       5199.37       5350.17       100.00 o
  -5   7   3      12686.11      12650.73       162.61 o
  -4   7   3      12164.08      12283.56       156.22 o
  -3   7   3       2753.73       2724.31        77.69 o
  -2   7   3        608.90        546.73        37.76 o
  -1   7   3       9435.23       9530.12       156.04 o
   0   7   3      18300.22      17848.89       243.68 o
   1   7   3       6814.48       6740.68       149.02 o
   2   7   3         46.27         41.47        16.58 o
   3   7   3       4495.40       4724.85       125.57 o
   4   7   3       9584.22       9319.81       159.21 o
   5   7   3       9963.93       9900.27       182.15 o
   6   7   3       6373.61       6421.37       136.94 o
   7   7   3        646.08        594.11        48.05 o
   8   7   3       1144.81       1109.48        67.07 o
   9   7   3       4086.74       4019.26       127.85 o
  10   7   3       5949.90       5975.03       164.38 o
  11   7   3       1481.14       1400.26        92.62 o
 -10   8   3        750.68        676.93        60.10 o
  -9   8   3        615.04        573.19        50.17 o
  -8   8   3       2156.63       2345.10        95.16 o
  -7   8   3       3897.95       3897.57       111.73 o
  -6   8   3       3213.06       3375.90       101.03 o
  -5   8   3       1149.31       1125.31        55.42 o
  -4   8   3       2006.20       1908.72        74.47 o
  -3   8   3       5648.48       5449.91       119.07 o
  -2   8   3       8774.62       9077.67       163.27 o
  -1   8   3       2145.93       1912.73        80.49 o
   0   8   3        163.03        110.68        27.35 o
   1   8   3       1237.31       1215.08        57.61 o
   2   8   3       5216.12       5196.70       138.48 o
   3   8   3       5761.20       5824.50       160.85 o
   4   8   3       1840.50       1825.94        91.00 o
   5   8   3        126.53         62.99        27.44 o
   6   8   3       3496.44       3662.97       115.99 o
   7   8   3       4610.81       4538.96       136.18 o
   8   8   3       4258.95       4518.03       140.03 o
   9   8   3        609.34        546.27        52.61 o
  -8   9   3        956.92        801.24        64.69 o
  -7   9   3         75.08         48.99        37.25 o
  -6   9   3       2210.65       2467.79       128.12 o
  -5   9   3       4062.20       3984.22       142.85 o
  -4   9   3       6396.66       6639.46       163.79 o
  -3   9   3        793.69        754.41        54.31 o
  -2   9   3        107.30         18.98        32.82 o
  -1   9   3       5640.09       5704.69       158.97 o
   0   9   3       7302.47       7378.05       191.43 o
   1   9   3       5048.60       4913.27       179.29 o
   2   9   3        852.98        837.61        75.70 o
   3   9   3        383.81        416.61        66.19 o
   4   9   3       2107.72       2055.30       134.96 o
   5   9   3       5050.31       5462.97       194.50 o
   6   9   3       2095.59       2359.11       135.27 o
   7   9   3        330.96        219.34        49.30 o
  -5  10   3        548.42        402.70        52.35 o
  -4  10   3        948.02        800.40        65.26 o
  -3  10   3       6079.46       6057.34       191.46 o
  -2  10   3       5968.87       5653.98       165.34 o
  -1  10   3       1626.54       1685.07       111.60 o
   0  10   3         55.37        -41.63        43.65 o
   1  10   3       3394.65       3168.11       139.50 o
   2  10   3       7101.82       6938.97       209.81 o
   3  10   3       5965.52       5829.81       194.26 o
   4  10   3       1333.75       1257.38       100.03 o
 -16   0   4       1947.56       2266.64       144.31 o
 -15   0   4         94.54         89.91        47.52 o
 -14   0   4       9424.98      10051.11       246.08 o
 -13   0   4      15215.43      15653.01       304.67 o
 -12   0   4      10166.65      10268.21       247.95 o
 -11   0   4       5182.87       5281.72       157.04 o
 -10   0   4       3912.96       3938.65       130.38 o
  -9   0   4      17791.62      17807.13       226.53 o
  -8   0   4      36623.23      33536.57       338.45 o
  -7   0   4      19210.11      19746.67       491.85 o
  -6   0   4       7701.27       8096.89       101.13 o
  -5   0   4       5250.57       5845.53        69.09 o
  -4   0   4      37606.95      33412.21       187.86 o
  -3   0   4      47433.03      52777.63       371.99 o
  -2   0   4      44720.34      46208.93       261.37 o
  -1   0   4         51.39        164.51         8.34 o
   0   0   4       3212.18       3737.05        53.28 o
   1   0   4      91759.96      91765.14       516.73 o
   2   0   4      28941.24      28298.14       319.80 o
   3   0   4      11133.50      11571.83       193.48 o
   4   0   4       1008.04        784.42        36.95 o
   5   0   4      14990.75      14297.26       210.99 o
   6   0   4      41053.35      38607.68       522.03 o
   7   0   4      35719.56      36216.59       586.14 o
   8   0   4      15100.93      14926.18       252.88 o
   9   0   4       1463.46       1221.12        72.81 o
  10   0   4       2271.35       2267.88       100.96 o
  11   0   4       7204.31       7647.76       173.17 o
  12   0   4       5912.97       6305.48       181.05 o
  13   0   4       2094.26       1955.99       120.43 o
  14   0   4        352.09        395.52        60.64 o
 -16   1   4        115.07        213.90        43.72 o
 -15   1   4         34.61         83.19        31.24 o
 -14   1   4        149.72        161.48        33.59 o
 -13   1   4        317.78        304.14        31.45 o
 -12   1   4          2.20         21.47        20.03 o
 -11   1   4         14.37         22.51        19.00 o
 -10   1   4        494.55        533.15        27.79 o
  -9   1   4       1040.83        956.07        34.80 o
  -8   1   4       2244.48       2330.71        55.12 o
  -7   1   4        242.19        274.94        13.36 o
  -6   1   4        328.62        401.14        15.00 o
  -5   1   4       1902.40       2048.01        25.67 o
  -4   1   4        236.17        151.54         7.12 o
  -3   1   4       2393.55       3004.51        27.98 o
  -2   1   4        218.33        170.73         6.23 o
  -1   1   4         35.74         27.44         3.40 o
   0   1   4       9740.42       9967.15        48.22 o
   1   1   4      14692.44      17173.30        86.72 o
   2   1   4       5830.15       5434.11        61.11 o
   3   1   4        420.26        407.30        14.01 o
   4   1   4        280.51        274.88        13.56 o
   5   1   4       1617.04       1346.50        28.85 o
   6   1   4         57.92         33.73         7.10 o
   7   1   4         28.70         19.96        11.88 o
   8   1   4        450.35        456.82        24.80 o
   9   1   4         53.43         83.06        16.72 o
  10   1   4        714.80        703.73        41.63 o
  11   1   4        773.94        814.83        43.26 o
  12   1   4          8.01         21.24        25.05 o
  13   1   4        439.72        438.60        46.32 o
  14   1   4         16.18         13.84        34.03 o
 -16   2   4       1122.96       1256.52        80.96 o
 -15   2   4        344.00        321.15        54.88 o
 -14   2   4       7185.70       7603.12       159.54 o
 -13   2   4      11530.32      11879.24       180.85 o
 -12   2   4       8641.62       8556.81       147.05 o
 -11   2   4       3333.71       3352.35       106.43 o
 -10   2   4        626.92        484.07        37.02 o
  -9   2   4      15424.49      15369.94       217.55 o
  -8   2   4      32009.26      30655.86       408.82 o
  -7   2   4      19815.47      20047.70       166.48 o
  -6   2   4       6814.46       6496.05        67.44 o
  -5   2   4      11353.37      11181.16        76.21 o
  -4   2   4      45453.26      43795.13       175.80 o
  -3   2   4      51873.81      54024.39       229.96 o
  -2   2   4      26197.50      27842.28       114.84 o
  -1   2   4        163.56        129.19         5.72 o
   0   2   4      33185.26      33893.23       134.44 o
   1   2   4     100784.29     105194.10       439.39 o
   2   2   4      83807.96      83740.76       377.37 o
   3   2   4      11467.13      12458.34        91.75 o
   4   2   4       1810.83       1831.96        32.79 o
   5   2   4       8301.51       8050.48       120.65 o
   6   2   4      32437.84      32376.52       277.26 o
   7   2   4      33296.83      34204.52       275.31 o
   8   2   4      10117.18       9912.92       203.72 o
   9   2   4         35.27         40.41        16.54 o
  10   2   4       7866.89       7357.29       151.24 o
  11   2   4       8921.42       9358.84       144.62 o
  12   2   4      13159.48      14180.53       353.32 o
  13   2   4       2593.45       2617.63       150.65 o
  14   2   4          7.59         10.19        56.71 o
 -15   3   4        374.25        377.93        47.65 o
 -14   3   4        113.19         97.69        29.33 o
 -13   3   4        293.23        209.77        31.73 o
 -12   3   4        178.96        116.42        26.06 o
 -11   3   4        121.65        130.98        24.33 o
 -10   3   4        573.34        622.92        30.56 o
  -9   3   4         71.51         32.88        10.11 o
  -8   3   4          0.35         -0.85        10.08 o
  -7   3   4       2252.58       2251.38        42.00 o
  -6   3   4       3955.64       3910.70        58.21 o
  -5   3   4       4577.84       4809.60        58.79 o
  -4   3   4       1588.39       1809.08        29.00 o
  -3   3   4       1475.04       1386.91        24.20 o
  -2   3   4       5686.11       5975.86        46.27 o
  -1   3   4       2071.51       2427.57        27.47 o
   0   3   4       1634.54       1574.72        24.41 o
   1   3   4       5209.99       5620.39        76.09 o
   2   3   4       1272.68       1549.42        36.15 o
   3   3   4       1417.70       1487.82        34.64 o
   4   3   4       9001.83       9279.01       119.59 o
   5   3   4        765.83        740.89        22.75 o
   6   3   4        269.71        256.28        16.57 o
   7   3   4        922.91        752.81        35.31 o
   8   3   4       1538.26       1662.95        51.87 o
   9   3   4        694.09        614.21        38.70 o
  10   3   4       1886.70       1817.51        78.55 o
  11   3   4        615.67        541.85        37.31 o
  12   3   4         11.06        -13.35        30.10 o
  13   3   4        514.29        621.09        59.09 o
  14   3   4        145.51        318.39        61.99 o
 -15   4   4         76.80        -35.04        41.42 o
 -14   4   4       5311.33       4769.71       163.26 o
 -13   4   4       8739.79       8744.17       267.99 o
 -12   4   4       9927.17       9513.95       257.09 o
 -11   4   4       2118.58       2091.27        78.08 o
 -10   4   4         41.28         63.76        20.14 o
  -9   4   4      11951.89      12045.19       158.16 o
  -8   4   4      22469.15      22502.36       205.42 o
  -7   4   4      19160.21      19141.96       190.97 o
  -6   4   4       4393.46       4331.09        69.73 o
  -5   4   4       3830.70       3631.20        55.19 o
  -4   4   4      29855.12      29430.40       200.37 o
  -3   4   4      38781.33      39229.62       210.77 o
  -2   4   4      33800.30      33536.21       187.62 o
  -1   4   4       5330.70       6002.93        68.90 o
   0   4   4       3174.02       3189.97        43.45 o
   1   4   4      46973.76      47535.27       346.94 o
   2   4   4      51167.32      50622.99       288.30 o
   3   4   4      12971.52      13338.98       129.23 o
   4   4   4        129.81        196.31        16.21 o
   5   4   4       4410.77       4605.22        75.55 o
   6   4   4      31041.82      30272.34       448.93 o
   7   4   4      23308.61      23141.87       232.87 o
   8   4   4      10010.38       9968.78       161.55 o
   9   4   4        131.90        154.48        24.58 o
  10   4   4       6294.07       6673.32       128.88 o
  11   4   4       9110.59       8795.36       157.64 o
  12   4   4       9088.01       9019.50       218.57 o
  13   4   4       2276.36       2053.57       107.70 o
 -14   5   4        319.77        270.49        46.19 o
 -13   5   4         61.61         11.31        38.12 o
 -12   5   4        656.97        606.67        49.43 o
 -11   5   4       3099.40       2983.29       111.71 o
 -10   5   4       3469.19       3599.33        95.63 o
  -9   5   4        419.81        435.61        34.87 o
  -8   5   4         66.14         55.44        18.90 o
  -7   5   4       1964.44       1811.52        55.87 o
  -6   5   4       8550.57       8305.24       114.92 o
  -5   5   4       5192.95       5458.91        78.01 o
  -4   5   4       5410.25       5592.43        75.99 o
  -3   5   4       1960.13       2060.24        40.95 o
  -2   5   4       9614.75       9503.64        96.42 o
  -1   5   4       6121.33       5818.74        78.75 o
   0   5   4       4413.47       4255.44        62.81 o
   1   5   4       2583.47       2361.32        49.22 o
   2   5   4       1395.52       1466.84        38.94 o
   3   5   4       1318.60       1275.16        34.40 o
   4   5   4      12564.61      12462.27       158.94 o
   5   5   4       1482.57       1292.44        55.18 o
   6   5   4        408.29        401.53        36.34 o
   7   5   4        439.04        398.17        37.56 o
   8   5   4       2441.33       2526.81        90.76 o
   9   5   4       1302.40       1409.29        71.92 o
  10   5   4       1243.35       1341.84        73.95 o
  11   5   4         23.91        -23.48        33.62 o
  12   5   4        334.21        207.97        47.10 o
 -13   6   4       7394.86       7128.87       208.03 o
 -12   6   4       4825.56       4907.81       165.88 o
 -11   6   4        560.07        647.84        62.05 o
 -10   6   4       3370.82       3164.91       103.50 o
  -9   6   4      11071.67      11633.28       192.72 o
  -8   6   4      16114.51      15857.03       240.37 o
  -7   6   4       7645.89       7743.77       141.87 o
  -6   6   4        709.09        680.65        41.78 o
  -5   6   4       3846.83       3850.00        74.68 o
  -4   6   4       9793.50      10139.22       108.87 o
  -3   6   4      20482.66      20279.70       148.13 o
  -2   6   4       3510.61       3700.32        84.27 o
  -1   6   4        141.98        192.13        20.83 o
   0   6   4       2694.67       2694.05        89.46 o
   1   6   4      21229.07      20548.71       195.78 o
   2   6   4      15479.60      16020.23       155.00 o
   3   6   4       4238.07       4335.42        76.65 o
   4   6   4        163.17        180.30        18.45 o
   5   6   4       4963.19       4754.88       114.38 o
   6   6   4      12574.76      12259.39       182.69 o
   7   6   4      10513.02      10547.66       244.05 o
   8   6   4       2870.88       2948.26       101.69 o
   9   6   4         61.74         13.99        30.68 o
  10   6   4       2221.91       2096.57        95.40 o
  11   6   4       4933.80       5065.54       178.71 o
  12   6   4       3282.17       3122.24       151.29 o
 -12   7   4        648.45        634.79        68.69 o
 -11   7   4       2697.16       2645.39       122.85 o
 -10   7   4       4652.23       5017.71       145.65 o
  -9   7   4        647.38        743.23        56.81 o
  -8   7   4        184.45        143.91        30.56 o
  -7   7   4       1873.20       1968.94        73.20 o
  -6   7   4       6813.22       6895.71       124.85 o
  -5   7   4       6231.64       6227.97       115.16 o
  -4   7   4       2817.28       2892.36        72.42 o
  -3   7   4        361.73        371.64        28.42 o
  -2   7   4       5668.48       5697.10       114.26 o
  -1   7   4       7703.60       7873.87       141.24 o
   0   7   4      10380.03      10105.27       166.85 o
   1   7   4       2141.44       2166.27        74.28 o
   2   7   4        259.76        331.51        27.98 o
   3   7   4       7172.89       7263.96       139.46 o
   4   7   4       7000.14       6775.48       136.62 o
   5   7   4       3708.58       3763.67       113.55 o
   6   7   4         80.67         48.96        26.28 o
   7   7   4        621.16        595.38        49.57 o
   8   7   4       3414.16       3420.68       116.46 o
   9   7   4       4252.58       4350.93       135.51 o
  10   7   4       1637.60       1694.04        90.56 o
 -10   8   4        220.42        162.40        39.35 o
  -9   8   4       4637.55       4687.88       146.36 o
  -8   8   4       5223.83       5204.62       150.04 o
  -7   8   4       6547.39       6344.65       152.95 o
  -6   8   4        331.51        317.03        36.01 o
  -5   8   4        757.85        809.34        47.45 o
  -4   8   4       6847.82       6921.52       148.31 o
  -3   8   4      11415.39      11299.92       185.02 o
  -2   8   4       3920.24       3896.69       103.45 o
  -1   8   4        753.36        580.03        48.51 o
   0   8   4        586.99        440.45        48.43 o
   1   8   4       6267.44       6362.55       147.42 o
   2   8   4       7197.03       7518.81       178.25 o
   3   8   4       2696.92       2758.93       119.77 o
   4   8   4        570.60        559.60        58.45 o
   5   8   4       1469.59       1424.87        88.29 o
   6   8   4       3903.93       3858.90       130.41 o
   7   8   4       5028.75       5033.50       144.58 o
   8   8   4       1822.95       1773.88        89.46 o
   9   8   4         12.46         40.32        35.54 o
  -8   9   4          9.60        -38.57        38.57 o
  -7   9   4       1062.75       1046.99        70.42 o
  -6   9   4       5456.94       5526.24       157.36 o
  -5   9   4       8173.63       8145.18       232.15 o
  -4   9   4       3084.16       2948.43       109.64 o
  -3   9   4          4.28         -1.43        27.84 o
  -2   9   4       2720.57       2589.01        98.36 o
  -1   9   4       7788.90       8008.96       203.17 o
   0   9   4       6570.07       6400.99       178.64 o
   1   9   4       1822.23       1878.63       112.01 o
   2   9   4         16.30        -36.09        44.64 o
   3   9   4       6298.53       6460.01       214.58 o
   4   9   4       6009.07       5676.41       219.65 o
   5   9   4       2819.28       2873.94       161.73 o
   6   9   4        320.30        294.72        52.05 o
   7   9   4        445.30        300.43        53.78 o
  -5  10   4        414.74        369.00        75.94 o
  -4  10   4       3544.67       3660.04       151.66 o
  -3  10   4       3293.20       3430.32       162.57 o
  -2  10   4       2038.34       1882.30       105.48 o
  -1  10   4        535.90        401.49        56.96 o
   0  10   4        225.63        199.16        48.01 o
   1  10   4       1899.94       1800.28       144.89 o
   2  10   4       3723.75       3974.41       174.70 o
   3  10   4       1795.12       1793.68       120.61 o
   4  10   4         34.72          2.75        53.71 o
 -16   1   5       7101.56       7689.20       175.32 o
 -15   1   5       3320.71       3464.99       107.27 o
 -14   1   5       1479.57       1770.80        74.41 o
 -13   1   5       4424.46       4401.18       105.34 o
 -12   1   5       9027.80       9696.94       162.73 o
 -11   1   5      17562.92      17325.38       370.11 o
 -10   1   5      13786.04      13440.62       222.50 o
  -9   1   5        229.77        226.50        17.50 o
  -8   1   5       6089.95       6307.48        91.85 o
  -7   1   5      27578.89      25636.76       282.47 o
  -6   1   5      63828.87      64300.28       613.02 o
  -5   1   5      18540.46      20115.34       160.89 o
  -4   1   5       3759.43       3247.31        31.51 o
  -3   1   5      20170.36      19043.39        94.81 o
  -2   1   5      54979.91      54263.01       280.90 o
  -1   1   5      33548.03      34783.42       125.82 o
   0   1   5       6836.27       8095.63        44.98 o
   1   1   5        800.39       1131.75        17.00 o
   2   1   5      20087.65      20810.99       206.60 o
   3   1   5      72848.55      71268.07       598.22 o
   4   1   5      16382.03      16789.71       129.44 o
   5   1   5       9775.48       9786.44       157.76 o
   6   1   5       2669.21       2789.17        70.03 o
   7   1   5      20316.24      19857.69       381.23 o
   8   1   5      25825.26      26057.97       509.77 o
   9   1   5      18809.73      18726.19       419.14 o
  10   1   5       1017.63        972.52        43.35 o
  11   1   5         38.51         57.74        22.41 o
  12   1   5       8058.70       8312.29       171.20 o
  13   1   5      10611.39      11662.94       230.87 o
  14   1   5       4957.76       4760.21       150.60 o
 -16   2   5          6.52         44.34        36.98 o
 -15   2   5        202.60        297.73        38.86 o
 -14   2   5        810.53        928.76        59.42 o
 -13   2   5        208.49        216.01        30.27 o
 -12   2   5       2278.79       2114.45        79.18 o
 -11   2   5          0.86        -18.43        18.43 o
 -10   2   5        243.49        271.98        23.30 o
  -9   2   5        227.72        242.54        23.71 o
  -8   2   5       2312.62       2282.78        46.18 o
  -7   2   5          7.05         10.26         7.10 o
  -6   2   5       1287.83       1556.01        31.01 o
  -5   2   5        381.06        324.70        12.82 o
  -4   2   5       1797.62       1872.23        26.94 o
  -3   2   5       4049.40       3880.42        34.99 o
  -2   2   5        537.34        544.34        12.41 o
  -1   2   5       1787.26       1919.38        22.02 o
   0   2   5      10591.70      11048.50        62.21 o
   1   2   5       6484.63       6609.61        48.03 o
   2   2   5         18.02         43.75         7.84 o
   3   2   5        121.43        150.48         9.11 o
   4   2   5        286.93        214.98        11.13 o
   5   2   5        797.63        860.83        27.46 o
   6   2   5        229.55        185.78        18.01 o
   7   2   5       1524.71       1486.23        47.00 o
   8   2   5        180.34        104.47        19.47 o
   9   2   5         32.93         -8.71        16.49 o
  10   2   5       1725.98       1747.34        59.19 o
  11   2   5        164.34        145.70        23.88 o
  12   2   5        126.52         42.49        36.21 o
  13   2   5         15.52        -29.35        39.23 o
  14   2   5          6.92         45.56        49.24 o
 -15   3   5       4437.52       4291.87       128.84 o
 -14   3   5        517.60        407.48        40.67 o
 -13   3   5       1230.55       1105.46        57.04 o
 -12   3   5      12841.57      12958.35       301.82 o
 -11   3   5      22136.57      21872.86       593.91 o
 -10   3   5      17674.64      17006.20       377.35 o
  -9   3   5       1286.45       1302.47        33.41 o
  -8   3   5       7079.47       7098.37        85.67 o
  -7   3   5      38254.55      37411.91       353.57 o
  -6   3   5      37913.27      39494.14       255.25 o
  -5   3   5      21335.23      21288.66       140.86 o
  -4   3   5        403.35        425.16        15.06 o
  -3   3   5      23053.43      22548.49       122.97 o
  -2   3   5      72933.09      75964.03       310.39 o
  -1   3   5      49826.79      51457.12       225.19 o
   0   3   5      24630.71      24938.35       137.08 o
   1   3   5        176.03        107.11         7.18 o
   2   3   5      13544.42      14276.75       118.70 o
   3   3   5      35659.57      34007.23       244.30 o
   4   3   5      27215.70      26403.55       188.22 o
   5   3   5       6470.34       6601.92        81.52 o
   6   3   5         33.00         30.98         9.95 o
   7   3   5      18581.08      18122.01       217.56 o
   8   3   5      22975.77      23760.91       232.71 o
   9   3   5      14229.99      13620.00       340.02 o
  10   3   5       1705.27       1520.36        69.76 o
  11   3   5        516.07        416.74        36.10 o
  12   3   5       5532.37       5564.17       164.86 o
  13   3   5       9413.93       9702.96       269.73 o
 -15   4   5        633.35        577.17        58.95 o
 -14   4   5        782.92        732.29        63.74 o
 -13   4   5       1074.13        942.79        58.15 o
 -12   4   5        248.23        119.89        48.88 o
 -11   4   5          0.77        -27.20        27.20 o
 -10   4   5        667.86        582.72        34.13 o
  -9   4   5       2590.43       2814.58        73.78 o
  -8   4   5       4272.14       4264.92        78.83 o
  -7   4   5       1274.80       1265.22        40.85 o
  -6   4   5         10.91          6.19        11.17 o
  -5   4   5       3952.57       3968.48        64.73 o
  -4   4   5       9175.10       9026.04        83.22 o
  -3   4   5       1451.57       1439.62        30.94 o
  -2   4   5         16.03         39.98         6.90 o
  -1   4   5       6618.05       6579.65        61.94 o
   0   4   5       1890.09       2040.22        35.45 o
   1   4   5       7611.83       7451.37        83.26 o
   2   4   5        662.47        512.91        23.09 o
   3   4   5        658.88        577.38        23.14 o
   4   4   5        834.55        823.06        30.17 o
   5   4   5       2812.35       2958.35        58.49 o
   6   4   5       3417.98       3368.16        73.90 o
   7   4   5        979.98        867.03        45.60 o
   8   4   5       1523.22       1461.36        61.66 o
   9   4   5        711.46        821.28        52.80 o
  10   4   5       1280.22       1274.93        58.66 o
  11   4   5       1628.29       1589.65        77.84 o
  12   4   5         79.07         28.83        35.79 o
  13   4   5         33.99        -40.32        40.32 o
 -14   5   5        180.19         32.31        48.65 o
 -13   5   5       1171.55        907.12        60.67 o
 -12   5   5       8793.92       8752.89       242.91 o
 -11   5   5       8995.65       9000.08       195.41 o
 -10   5   5       5226.98       5231.77       116.38 o
  -9   5   5         24.24          7.98        21.90 o
  -8   5   5       6137.78       5947.64       118.03 o
  -7   5   5      20531.49      20469.75       192.76 o
  -6   5   5      18251.10      18493.57       186.18 o
  -5   5   5      10380.71      10743.10       124.96 o
  -4   5   5        431.79        391.72        19.34 o
  -3   5   5       6339.97       5919.11        70.32 o
  -2   5   5      25570.59      26003.44       184.83 o
  -1   5   5      21220.65      21330.70       152.47 o
   0   5   5       9729.19      10129.60       102.82 o
   1   5   5         11.55         30.22         9.02 o
   2   5   5      21068.60      21155.10       195.20 o
   3   5   5      22783.35      22684.95       195.30 o
   4   5   5      19043.40      18910.72       190.50 o
   5   5   5       4853.04       4834.78       107.47 o
   6   5   5        498.04        448.10        33.59 o
   7   5   5       7619.53       7745.44       155.79 o
   8   5   5      14984.80      15391.42       237.15 o
   9   5   5       6032.81       6151.57       150.13 o
  10   5   5       1772.85       1871.41        92.24 o
  11   5   5        792.28        718.42        58.75 o
  12   5   5       1844.54       1633.76        97.76 o
 -13   6   5       2615.80       2503.63       115.93 o
 -12   6   5        615.63        595.73        63.13 o
 -11   6   5        163.58         81.29        36.03 o
 -10   6   5        730.90        725.91        51.55 o
  -9   6   5       2620.32       2648.41        90.10 o
  -8   6   5       1983.39       2075.39        82.89 o
  -7   6   5       1342.08       1339.15        60.73 o
  -6   6   5        228.67        198.97        22.88 o
  -5   6   5       3745.30       3789.56        72.97 o
  -4   6   5       9273.36       8978.17        99.59 o
  -3   6   5       3213.51       3231.75        58.09 o
  -2   6   5        534.81        498.73        25.04 o
  -1   6   5       2744.18       2876.50        69.73 o
   0   6   5       5670.54       5427.00        78.74 o
   1   6   5       9395.73       9269.40       109.56 o
   2   6   5       8139.29       8112.44       130.94 o
   3   6   5        152.47        139.56        15.32 o
   4   6   5       1007.18       1013.76        46.52 o
   5   6   5       7839.73       7845.73       157.81 o
   6   6   5       4353.81       4444.89       107.34 o
   7   6   5       2254.86       2282.16        87.77 o
   8   6   5        594.18        523.02        46.15 o
   9   6   5       1460.19       1344.96        74.71 o
  10   6   5       2901.62       2956.66       120.48 o
  11   6   5       3053.06       3251.14       134.82 o
 -12   7   5       5047.58       5282.59       176.64 o
 -11   7   5       4631.37       4780.96       162.61 o
 -10   7   5       2102.21       1948.96        84.65 o
  -9   7   5         22.87         17.47        29.59 o
  -8   7   5       3150.65       3400.90       106.35 o
  -7   7   5       8076.21       8031.57       142.12 o
  -6   7   5      10813.51      11009.61       169.93 o
  -5   7   5       3028.58       3061.09        76.91 o
  -4   7   5         99.19         97.39        18.17 o
  -3   7   5       4020.73       3887.37        89.27 o
  -2   7   5      10946.40      10869.71       152.69 o
  -1   7   5      13801.19      14206.71       179.35 o
   0   7   5       4920.80       4962.99       106.17 o
   1   7   5       2286.25       2250.47        70.04 o
   2   7   5       8830.94       8955.89       188.54 o
   3   7   5       7414.30       7459.75       126.73 o
   4   7   5       8525.29       8467.71       156.50 o
   5   7   5       2629.27       2581.93        85.95 o
   6   7   5        391.20        379.92        40.57 o
   7   7   5       2867.18       2776.07       102.27 o
   8   7   5       6354.64       6587.96       163.78 o
   9   7   5       4488.93       4556.34       141.51 o
  10   7   5        602.90        514.29        54.90 o
 -10   8   5       2667.34       2679.37       107.83 o
  -9   8   5       6496.80       6370.88       171.90 o
  -8   8   5       4065.42       4289.78       128.16 o
  -7   8   5       1125.25       1028.12        52.70 o
  -6   8   5         95.68         57.29        22.19 o
  -5   8   5       3427.81       3377.61        97.24 o
  -4   8   5       8002.12       7942.65       158.09 o
  -3   8   5       5263.70       5470.31       126.85 o
  -2   8   5        694.73        632.30        42.98 o
  -1   8   5       1067.95        967.26        62.46 o
   0   8   5       8775.68       8923.17       201.94 o
   1   8   5       9688.12       9564.47       206.56 o
   2   8   5       7534.28       7472.39       199.56 o
   3   8   5        426.81        446.09        51.29 o
   4   8   5       1436.44       1524.93        91.91 o
   5   8   5       4706.43       4924.09       158.43 o
   6   8   5       3397.06       3292.13       141.01 o
   7   8   5       2497.20       2582.09       126.50 o
   8   8   5          0.51        -28.68        37.49 o
  -8   9   5        631.93        671.17        65.67 o
  -7   9   5       4015.49       3939.23       134.99 o
  -6   9   5       3592.94       3620.61       138.92 o
  -5   9   5       2125.87       2237.98        96.81 o
  -4   9   5         24.57          2.98        29.56 o
  -3   9   5       1239.89       1237.44        70.04 o
  -2   9   5       6501.50       6395.97       166.21 o
  -1   9   5       4990.00       5028.49       160.67 o
   0   9   5       2712.88       2742.10       116.97 o
   1   9   5         14.93        -14.03        42.80 o
   2   9   5       2673.46       2567.30       132.97 o
   3   9   5       5991.75       5868.24       202.51 o
   4   9   5       4751.05       4677.83       190.84 o
   5   9   5       2955.32       3085.98       155.22 o
   6   9   5         25.54         37.41        41.17 o
  -5  10   5       4273.30       4386.15       191.84 o
  -4  10   5       6019.33       6010.92       219.21 o
  -3  10   5       3613.96       3438.33       143.58 o
  -2  10   5        315.82        204.68        84.11 o
  -1  10   5        696.07        623.93        72.57 o
   0  10   5       3312.31       3524.99       164.41 o
   1  10   5       4906.37       4743.45       191.47 o
   2  10   5       2718.15       2797.87       149.01 o
   3  10   5        251.93        338.04        60.12 o
 -16   0   6       1194.50       1408.92       116.21 o
 -15   0   6       9231.89      10303.39       297.69 o
 -14   0   6       7822.90       7801.52       218.12 o
 -13   0   6       4757.01       5048.61       179.40 o
 -12   0   6        109.77         90.94        36.78 o
 -11   0   6       7797.31       7940.68       238.93 o
 -10   0   6      13902.62      13159.28       269.22 o
  -9   0   6      28528.95      27920.81       680.71 o
  -8   0   6       3678.93       3742.62        87.83 o
  -7   0   6         55.92         73.02        13.70 o
  -6   0   6      26125.96      27670.13       348.10 o
  -5   0   6      79457.20      79973.45       522.10 o
  -4   0   6      35162.85      38318.38       228.74 o
  -3   0   6      21384.93      21260.51       152.56 o
  -2   0   6        806.64        925.09        21.78 o
  -1   0   6      70038.61      69744.34       493.76 o
   0   0   6      64488.45      62899.79       360.43 o
   1   0   6      40011.99      41559.35       510.40 o
   2   0   6       9375.14       9686.15       103.07 o
   3   0   6      10495.64      10757.29       154.48 o
   4   0   6      15897.09      14445.02       327.66 o
   5   0   6      14757.77      13769.68       262.86 o
   6   0   6      11760.52      11598.78       230.49 o
   7   0   6       3240.39       2847.24        98.88 o
   8   0   6       2762.23       2508.51        99.24 o
   9   0   6      15655.36      15511.85       276.20 o
  10   0   6      17323.73      17931.75       322.22 o
  11   0   6       6654.15       6787.08       188.36 o
  12   0   6        212.68        257.91        53.34 o
  13   0   6       1726.37       1712.46       115.76 o
  14   0   6       5514.88       6168.21       259.17 o
 -16   1   6         37.16        107.24        35.97 o
 -15   1   6         95.15        102.26        29.80 o
 -14   1   6        145.31        141.67        32.57 o
 -13   1   6          8.50         43.03        35.70 o
 -12   1   6        175.38        138.82        24.99 o
 -11   1   6         59.06         52.94        19.00 o
 -10   1   6        102.41         62.55        15.56 o
  -9   1   6        146.77         96.50        14.80 o
  -8   1   6          5.89         -6.38        13.19 o
  -7   1   6       1636.68       1867.33        36.12 o
  -6   1   6        779.22        901.04        22.39 o
  -5   1   6       2942.26       3356.56        56.68 o
  -4   1   6       1093.87       1272.69        20.17 o
  -3   1   6       1441.75       1506.17        21.30 o
  -2   1   6        519.39        512.22        11.16 o
  -1   1   6        414.74        266.98         7.43 o
   0   1   6         24.16         89.48         4.76 o
   1   1   6         65.06         49.10         5.14 o
   2   1   6       3116.76       3263.06        34.58 o
   3   1   6         75.13         72.66         7.85 o
   4   1   6       4264.45       4125.16        57.75 o
   5   1   6         15.35         -0.09        10.11 o
   6   1   6         28.64         34.67        10.65 o
   7   1   6        215.39        191.58        22.64 o
   8   1   6        204.22        190.98        23.22 o
   9   1   6        233.55        220.95        22.31 o
  10   1   6          3.32         11.23        18.77 o
  11   1   6         40.90         28.70        24.10 o
  12   1   6        417.81        458.04        46.49 o
  13   1   6        294.27        289.09        55.09 o
  14   1   6         84.87         27.47        39.59 o
 -16   2   6       1322.53       1270.44        70.95 o
 -15   2   6       7367.95       7876.98       169.75 o
 -14   2   6      13476.61      13613.73       220.24 o
 -13   2   6       5429.34       5449.00       121.70 o
 -12   2   6         10.87         56.94        21.90 o
 -11   2   6       8744.19       8884.05       141.20 o
 -10   2   6      20985.68      20562.77       304.84 o
  -9   2   6      25190.40      25280.80       241.95 o
  -8   2   6       7629.91       7500.79       110.18 o
  -7   2   6          7.72         32.57         8.17 o
  -6   2   6      20854.81      20131.57       133.84 o
  -5   2   6      68132.12      68011.84       326.63 o
  -4   2   6      31441.69      32120.77       166.07 o
  -3   2   6      13947.56      14274.48        84.76 o
  -2   2   6       4108.45       4315.88        35.40 o
  -1   2   6      43146.07      42515.59       162.59 o
   0   2   6      33032.65      34311.83       142.70 o
   1   2   6      40651.57      41589.70       200.00 o
   2   2   6       4914.79       5178.30        53.91 o
   3   2   6       5157.06       5071.12        65.92 o
   4   2   6      26753.97      25737.71       328.16 o
   5   2   6      32338.96      31288.36       399.98 o
   6   2   6      16025.48      16073.75       232.82 o
   7   2   6       3096.69       3007.11        67.34 o
   8   2   6       2911.89       2780.94        71.02 o
   9   2   6      17378.57      17894.68       253.33 o
  10   2   6      12886.40      13305.04       181.27 o
  11   2   6       5844.72       5777.39       132.55 o
  12   2   6         12.52         -7.03        29.21 o
  13   2   6       2777.95       2999.70       131.82 o
 -15   3   6        109.86         21.15        37.56 o
 -14   3   6        293.54        178.14        29.60 o
 -13   3   6        720.89        781.16        50.20 o
 -12   3   6       2385.76       2419.20        85.82 o
 -11   3   6       1779.02       1811.44        91.18 o
 -10   3   6        826.56        778.02        32.19 o
  -9   3   6        475.26        469.11        22.12 o
  -8   3   6       1465.06       1553.24        39.57 o
  -7   3   6       3483.34       3514.73        54.33 o
  -6   3   6        269.49        288.92        16.46 o
  -5   3   6        423.11        405.29        16.72 o
  -4   3   6        155.06        102.14         8.36 o
  -3   3   6       5554.90       5595.57        49.53 o
  -2   3   6        264.79        272.23        10.97 o
  -1   3   6        179.17        137.79         8.61 o
   0   3   6        772.53        811.23        18.76 o
   1   3   6        661.34        678.20        17.78 o
   2   3   6       1163.21       1233.54        30.89 o
   3   3   6         67.96        109.44        11.07 o
   4   3   6        286.37        275.65        17.71 o
   5   3   6        449.67        352.83        21.65 o
   6   3   6       2405.46       2240.19        75.28 o
   7   3   6       2029.85       2174.16        60.90 o
   8   3   6       1552.63       1408.04        57.84 o
   9   3   6        125.86         69.38        21.84 o
  10   3   6        136.20         74.20        22.77 o
  11   3   6       1860.41       1765.80        75.86 o
  12   3   6        773.34        844.49        98.90 o
  13   3   6       1362.50       1396.47        99.12 o
 -15   4   6       4727.59       4433.08       169.71 o
 -14   4   6       9000.25       8825.53       252.14 o
 -13   4   6       3528.24       3132.25       158.42 o
 -12   4   6          5.46        -29.69        36.31 o
 -11   4   6       5815.68       5766.01       143.92 o
 -10   4   6      17874.00      17529.73       203.75 o
  -9   4   6      14392.96      14486.93       178.18 o
  -8   4   6       8525.74       8700.34       123.50 o
  -7   4   6        333.90        270.86        20.50 o
  -6   4   6      10261.80       9830.03       111.42 o
  -5   4   6      42794.83      42880.09       270.59 o
  -4   4   6      20135.36      20452.99       135.61 o
  -3   4   6      14532.35      13914.69       102.99 o
  -2   4   6       3502.66       3389.60        43.84 o
  -1   4   6      18437.90      18704.13       131.49 o
   0   4   6      39110.50      39691.98       220.01 o
   1   4   6      46659.33      45451.95       516.90 o
   2   4   6      10853.35      11611.37       113.34 o
   3   4   6         98.10         83.85        11.49 o
   4   4   6      15939.97      15786.91       155.05 o
   5   4   6      29607.52      29665.61       234.60 o
   6   4   6      13569.16      12920.43       194.51 o
   7   4   6       2573.22       2545.41        76.91 o
   8   4   6       1825.58       1762.01        67.82 o
   9   4   6      10218.50      10884.96       163.26 o
  10   4   6      11798.41      11661.96       198.31 o
  11   4   6       4489.76       4306.31       125.17 o
  12   4   6        961.42        983.10        73.77 o
 -14   5   6         77.75         21.32        40.42 o
 -13   5   6        814.07        754.99        72.82 o
 -12   5   6       2233.75       2401.69       104.69 o
 -11   5   6       2363.01       2394.90       100.65 o
 -10   5   6        957.58        989.43        51.23 o
  -9   5   6       1392.41       1475.14        60.98 o
  -8   5   6       8150.97       7929.31       155.10 o
  -7   5   6       7645.78       7781.71       111.35 o
  -6   5   6       2575.76       2605.46        60.08 o
  -5   5   6       1036.34       1131.34        37.05 o
  -4   5   6        433.87        444.45        21.06 o
  -3   5   6       5111.97       4845.24        63.89 o
  -2   5   6       3220.69       2884.26        45.25 o
  -1   5   6       4262.87       4180.35        56.32 o
   0   5   6         30.96         57.08         8.79 o
   1   5   6       1102.14       1085.04        30.79 o
   2   5   6       3178.69       3051.05        78.69 o
   3   5   6       5200.04       5012.77        75.01 o
   4   5   6        219.65        192.63        18.92 o
   5   5   6         17.86          8.67        19.42 o
   6   5   6       2491.79       2507.04        75.91 o
   7   5   6       5109.91       5135.61       128.96 o
   8   5   6       3276.42       3158.35       105.32 o
   9   5   6       1236.46       1211.21        69.17 o
  10   5   6         77.60         70.12        35.56 o
  11   5   6       1484.94       1396.25        95.88 o
  12   5   6        563.56        514.34        66.12 o
 -13   6   6       1758.99       1638.02        93.78 o
 -12   6   6         16.46        -34.86        34.86 o
 -11   6   6       2645.96       2576.55       108.34 o
 -10   6   6       5935.92       5944.27       126.74 o
  -9   6   6       9541.62       9504.08       185.23 o
  -8   6   6       1446.98       1355.55        67.94 o
  -7   6   6        520.51        526.80        37.62 o
  -6   6   6      10411.58      11065.93       156.91 o
  -5   6   6      14273.30      14763.14       180.72 o
  -4   6   6      14296.58      14894.08       139.42 o
  -3   6   6       2595.60       2801.48        57.24 o
  -2   6   6        120.14         62.30        16.23 o
  -1   6   6      11425.59      11599.51       113.94 o
   0   6   6      16880.35      17484.75       153.45 o
   1   6   6      13208.28      13292.97       136.86 o
   2   6   6        763.42        752.47        34.80 o
   3   6   6       2543.72       2511.24        69.73 o
   4   6   6      13127.93      12756.03       174.80 o
   5   6   6      10520.44      10483.27       153.43 o
   6   6   6       8153.30       8373.72       167.47 o
   7   6   6        129.43        118.05        26.30 o
   8   6   6        765.78        645.87        51.42 o
   9   6   6       4839.96       5021.73       143.82 o
  10   6   6       5399.33       5825.65       161.19 o
  11   6   6        910.13        731.02        89.92 o
 -12   7   6       2810.16       3329.73       141.36 o
 -11   7   6       4578.99       4934.36       164.16 o
 -10   7   6       1367.79       1357.34        77.08 o
  -9   7   6        743.44        831.78        57.75 o
  -8   7   6       3925.91       4056.16       102.93 o
  -7   7   6       7560.80       7773.17       140.79 o
  -6   7   6       3045.52       3065.70        85.48 o
  -5   7   6       1135.37       1075.22        50.18 o
  -4   7   6       1355.00       1274.00        60.04 o
  -3   7   6       7553.05       7489.99       142.27 o
  -2   7   6       8050.95       8127.09       139.01 o
  -1   7   6       3492.40       3562.86        88.19 o
   0   7   6        172.76        128.91        24.22 o
   1   7   6       2469.45       2486.48        93.01 o
   2   7   6       8714.66       8674.62       145.66 o
   3   7   6       6996.69       7241.40       162.37 o
   4   7   6       1371.83       1393.35        62.88 o
   5   7   6        271.26        250.46        33.40 o
   6   7   6       2588.57       2563.42       103.67 o
   7   7   6       4821.09       4983.08       140.52 o
   8   7   6       2536.92       2530.65       115.57 o
   9   7   6        398.94        404.57        55.12 o
  10   7   6        362.86        300.56        52.01 o
 -10   8   6       4845.59       4980.68       145.21 o
  -9   8   6       5238.24       5141.62       133.81 o
  -8   8   6       1839.49       1763.46        72.57 o
  -7   8   6         38.71        -23.54        23.54 o
  -6   8   6       3837.24       4046.84       104.39 o
  -5   8   6       5089.83       5139.60       129.36 o
  -4   8   6       6061.05       6352.46       145.80 o
  -3   8   6        980.93        926.72        53.62 o
  -2   8   6         62.04         39.74        24.28 o
  -1   8   6       5670.84       5374.98       141.26 o
   0   8   6      11387.58      11188.36       216.28 o
   1   8   6       7043.91       7223.23       170.98 o
   2   8   6       2698.08       2753.66       121.53 o
   3   8   6       1114.84       1118.53        75.36 o
   4   8   6       4664.38       4722.29       161.51 o
   5   8   6       8727.53       8929.65       256.38 o
   6   8   6       5368.43       5374.26       183.53 o
   7   8   6        444.87        306.12        51.04 o
   8   8   6        535.19        446.89        61.88 o
  -8   9   6       3147.01       3040.86       123.90 o
  -7   9   6       4045.36       4547.84       160.28 o
  -6   9   6       2644.25       2770.99       121.57 o
  -5   9   6        436.79        352.79        45.06 o
  -4   9   6        872.29        707.94        61.29 o
  -3   9   6       5038.99       5135.84       167.97 o
  -2   9   6       6464.79       6283.20       183.74 o
  -1   9   6       1702.97       1757.14        96.32 o
   0   9   6         45.16        -12.96        37.11 o
   1   9   6       1307.63       1271.95        95.54 o
   2   9   6       5583.35       5577.19       184.64 o
   3   9   6       7041.68       7230.98       213.35 o
   4   9   6       2149.10       2242.79       122.94 o
   5   9   6        115.26        159.29        47.16 o
   6   9   6       2703.07       2616.02       135.83 o
  -4  10   6       2695.89       2612.82       144.80 o
  -3  10   6        686.80        613.11        63.35 o
  -2  10   6         74.36         -1.46        36.51 o
  -1  10   6       2558.63       2531.45       140.96 o
   0  10   6       3999.22       3908.61       175.34 o
   1  10   6       2261.17       2544.50       142.14 o
   2  10   6       1178.06       1179.37        99.91 o
 -16   1   7       2315.64       2671.18       105.37 o
 -15   1   7         76.24        107.43        33.84 o
 -14   1   7       6918.34       7133.09       151.82 o
 -13   1   7      16756.94      16583.57       289.51 o
 -12   1   7       8367.28       8754.39       175.24 o
 -11   1   7       4533.00       4775.46       112.05 o
 -10   1   7       3089.56       2842.50        84.97 o
  -9   1   7      14972.10      15097.81       217.74 o
  -8   1   7      31460.22      30935.21       309.08 o
  -7   1   7      19070.91      18723.63       261.00 o
  -6   1   7        386.01        409.26        16.15 o
  -5   1   7       3186.24       3462.14        52.45 o
  -4   1   7      44527.96      43274.48       261.07 o
  -3   1   7      26562.71      26794.72       199.99 o
  -2   1   7      36413.77      38336.95       211.69 o
  -1   1   7       4465.55       4592.74        36.06 o
   0   1   7      11868.05      11600.70        64.46 o
   1   1   7      37188.98      38501.98       201.55 o
   2   1   7      46706.76      46307.13       399.06 o
   3   1   7      21308.57      21543.42       149.44 o
   4   1   7         11.67         29.96         8.19 o
   5   1   7       4313.70       4060.27        80.34 o
   6   1   7      26004.71      26133.14       351.32 o
   7   1   7      25004.24      26178.54       336.89 o
   8   1   7       9164.28       9433.71       157.69 o
   9   1   7         46.46         22.95        19.38 o
  10   1   7       5295.57       5157.15       102.19 o
  11   1   7       7769.71       7909.54       139.67 o
  12   1   7       7478.07       7774.56       172.03 o
  13   1   7       1901.19       1708.35        98.63 o
 -16   2   7        145.56        215.31        42.08 o
 -15   2   7        125.95        175.29        35.10 o
 -14   2   7         25.62         45.43        29.82 o
 -13   2   7        202.34        179.24        40.59 o
 -12   2   7       1412.72       1337.11        55.05 o
 -11   2   7         49.81         48.43        23.00 o
 -10   2   7       2293.69       2159.21        80.07 o
  -9   2   7        700.94        674.82        26.11 o
  -8   2   7          8.84         -3.86         8.16 o
  -7   2   7        280.54        279.10        15.21 o
  -6   2   7       1321.57       1330.49        30.16 o
  -5   2   7       4011.29       4109.73        54.89 o
  -4   2   7        556.13        570.35        17.13 o
  -3   2   7         26.24         22.12         5.51 o
  -2   2   7       5785.43       6417.26        49.26 o
  -1   2   7       4628.57       4852.90        48.11 o
   0   2   7       3352.47       3184.11        36.06 o
   1   2   7       1593.62       1661.89        24.96 o
   2   2   7       1684.81       1706.41        31.09 o
   3   2   7       1081.93        967.04        24.22 o
   4   2   7       3930.45       4095.17        89.28 o
   5   2   7        200.79        142.26        16.75 o
   6   2   7         60.52         60.25        11.97 o
   7   2   7        530.62        411.79        21.38 o
   8   2   7         83.94         93.46        19.74 o
   9   2   7       1563.58       1610.90        58.59 o
  10   2   7        344.17        337.97        32.26 o
  11   2   7        242.93        133.11        27.67 o
  12   2   7        584.26        626.54        52.22 o
  13   2   7       1459.22       1653.58       101.93 o
 -15   3   7         63.07          3.98        35.47 o
 -14   3   7       6299.70       6116.60       139.87 o
 -13   3   7      16051.63      16054.71       270.67 o
 -12   3   7      10498.11      10764.45       200.29 o
 -11   3   7       2455.06       2403.24       123.19 o
 -10   3   7        208.94        228.49        18.21 o
  -9   3   7      18236.17      17756.69       185.49 o
  -8   3   7      32471.19      32862.11       284.40 o
  -7   3   7      23843.04      24392.76       253.98 o
  -6   3   7       7223.31       7061.30        79.79 o
  -5   3   7       7140.68       6978.84        75.51 o
  -4   3   7      23541.66      22361.87       134.99 o
  -3   3   7      36672.45      36743.39       181.46 o
  -2   3   7      25534.05      25543.68       142.54 o
  -1   3   7       6279.26       6595.92        63.63 o
   0   3   7      13282.13      12990.62       100.88 o
   1   3   7      44639.34      45261.75       248.40 o
   2   3   7      79083.70      78870.43       388.87 o
   3   3   7      24689.79      24625.17       189.80 o
   4   3   7        377.77        360.38        22.59 o
   5   3   7       5379.30       4990.54        80.06 o
   6   3   7      29414.93      29031.36       353.73 o
   7   3   7      18927.77      19057.32       211.48 o
   8   3   7       7918.03       7911.84       185.17 o
   9   3   7         44.00          1.56        22.90 o
  10   3   7       7550.07       7341.10       224.16 o
  11   3   7       7074.81       7414.70       163.90 o
  12   3   7       5938.52       5685.79       188.24 o
  13   3   7       1388.92       1237.90        92.96 o
 -15   4   7        892.78        775.61        77.74 o
 -14   4   7        683.44        657.27        52.27 o
 -13   4   7        101.93         24.57        31.13 o
 -12   4   7        698.56        594.36        69.39 o
 -11   4   7       1869.25       1864.24        80.45 o
 -10   4   7        720.89        815.02        41.99 o
  -9   4   7         45.56         37.48        19.93 o
  -8   4   7       2504.93       2557.43        69.08 o
  -7   4   7       2389.36       2509.20        60.72 o
  -6   4   7       2958.75       2966.15        55.69 o
  -5   4   7       3563.87       3582.24        56.75 o
  -4   4   7       5985.98       6174.82        74.82 o
  -3   4   7         65.35         56.90         8.54 o
  -2   4   7       3151.42       3175.96        44.14 o
  -1   4   7       3867.88       3753.15        51.22 o
   0   4   7       4279.90       4446.77        56.71 o
   1   4   7       2795.56       2682.70        40.88 o
   2   4   7         45.38         72.63         9.63 o
   3   4   7        153.60         92.56        12.34 o
   4   4   7       5214.40       5338.33        74.46 o
   5   4   7       1658.26       1444.20        45.41 o
   6   4   7          7.39         -6.42        21.04 o
   7   4   7         69.39         81.06        22.62 o
   8   4   7       2348.52       2506.43        81.91 o
   9   4   7        934.95        808.77        49.10 o
  10   4   7       1675.83       1656.77        72.83 o
  11   4   7         14.01        -32.13        32.13 o
  12   4   7         67.61         -6.41        42.03 o
 -14   5   7       3225.77       2948.45       171.97 o
 -13   5   7       7150.37       7230.05       197.88 o
 -12   5   7       7311.78       7013.51       191.83 o
 -11   5   7       1377.02       1380.52        75.36 o
 -10   5   7         59.23         31.62        22.15 o
  -9   5   7       7365.64       7185.77       136.88 o
  -8   5   7      18187.53      17997.79       235.43 o
  -7   5   7      11640.39      11447.61       154.52 o
  -6   5   7       4905.08       4852.73        80.75 o
  -5   5   7       3454.71       3427.53        66.40 o
  -4   5   7      15749.37      15700.06       150.20 o
  -3   5   7      27160.54      27161.09       199.51 o
  -2   5   7      13776.13      14102.30       123.42 o
  -1   5   7       2145.08       2335.09        48.95 o
   0   5   7       2889.91       2776.91        45.24 o
   1   5   7      15646.25      15212.14       191.04 o
   2   5   7      17931.96      17696.30       151.43 o
   3   5   7       6643.59       6828.25        96.32 o
   4   5   7        210.65        163.03        17.46 o
   5   5   7       4093.16       3646.11        85.74 o
   6   5   7      13017.53      13301.59       221.47 o
   7   5   7      11917.14      11801.12       204.57 o
   8   5   7       5270.87       5498.44       141.84 o
   9   5   7        238.92        263.03        35.81 o
  10   5   7       3045.50       3109.76       123.16 o
  11   5   7       4639.76       4655.58       158.78 o
 -13   6   7        135.36         63.45        39.58 o
 -12   6   7        934.40        949.15        71.23 o
 -11   6   7       3469.11       3560.13       127.45 o
 -10   6   7       5521.16       5620.67       123.50 o
  -9   6   7       1561.44       1510.36        65.00 o
  -8   6   7         55.45         52.42        21.25 o
  -7   6   7       1668.26       1716.81        70.52 o
  -6   6   7       4495.35       4580.12        98.57 o
  -5   6   7       5026.43       5054.97       101.36 o
  -4   6   7       5789.19       6233.97       104.84 o
  -3   6   7         20.81         18.53        15.41 o
  -2   6   7       4552.08       4399.24        81.53 o
  -1   6   7       6830.88       6602.61        91.26 o
   0   6   7       3968.74       3924.55        63.70 o
   1   6   7       1643.56       1667.10        42.95 o
   2   6   7        129.12        106.99        16.68 o
   3   6   7       1055.21        991.97        41.39 o
   4   6   7       4425.60       4674.40       102.64 o
   5   6   7       2493.50       2461.54        76.74 o
   6   6   7         52.75         35.78        20.12 o
   7   6   7         94.79         67.64        35.54 o
   8   6   7       2195.74       2211.69        95.91 o
   9   6   7       1509.80       1587.60        94.24 o
  10   6   7        918.46       1097.08        81.29 o
 -12   7   7       4097.95       4180.35       156.56 o
 -11   7   7        227.57        117.08        37.42 o
 -10   7   7        119.70         81.56        32.94 o
  -9   7   7       5242.80       5265.88       128.47 o
  -8   7   7       7586.81       7663.03       143.58 o
  -7   7   7       5119.63       5224.03       115.38 o
  -6   7   7        595.44        530.95        36.52 o
  -5   7   7        848.79        893.07        48.25 o
  -4   7   7      11185.59      11283.19       182.59 o
  -3   7   7      10658.45      10415.42       162.75 o
  -2   7   7       5842.94       6026.40       118.78 o
  -1   7   7         28.21          0.93        21.66 o
   0   7   7       2583.59       2658.15        87.06 o
   1   7   7      11534.23      11736.84       196.18 o
   2   7   7       7621.09       7677.58       140.55 o
   3   7   7       4744.42       4959.00       102.72 o
   4   7   7        556.85        545.44        57.02 o
   5   7   7       2138.08       2231.71       122.74 o
   6   7   7       6038.46       5765.61       183.40 o
   7   7   7       6489.31       6807.45       188.07 o
   8   7   7       3008.17       2945.94       127.23 o
   9   7   7          4.05         16.31        38.08 o
 -10   8   7       5851.15       5903.76       245.50 o
  -9   8   7       1872.88       1809.51        85.77 o
  -8   8   7         16.44         -9.41        28.00 o
  -7   8   7       2521.66       2727.20        93.68 o
  -6   8   7       8583.64       8764.03       167.27 o
  -5   8   7       7410.88       7727.94       161.34 o
  -4   8   7       3184.18       3165.95        99.62 o
  -3   8   7         58.87         42.43        22.29 o
  -2   8   7       6077.90       6025.82       154.73 o
  -1   8   7       9308.87       9478.84       200.90 o
   0   8   7       4681.79       4580.75       137.43 o
   1   8   7       1394.17       1436.97        77.11 o
   2   8   7         83.84        115.92        37.64 o
   3   8   7       7220.06       7135.42       187.21 o
   4   8   7       7771.23       7771.26       198.17 o
   5   8   7       4326.11       4205.52       164.92 o
   6   8   7        180.22        147.38        44.13 o
   7   8   7        683.10        729.03        95.35 o
  -8   9   7       4053.76       4129.43       135.16 o
  -7   9   7       3118.84       2968.04       129.43 o
  -6   9   7       1236.48       1267.46        75.42 o
  -5   9   7        370.95        367.36        45.95 o
  -4   9   7       2951.93       2937.55       129.53 o
  -3   9   7       5967.88       5977.64       182.48 o
  -2   9   7       3284.80       3233.51       132.62 o
  -1   9   7        541.86        517.83        57.67 o
   0   9   7       1240.12       1141.75        92.33 o
   1   9   7       2694.38       2625.16       126.35 o
   2   9   7       6189.87       6206.86       197.35 o
   3   9   7       1459.92       1454.01        98.76 o
   4   9   7        300.74        406.64        65.37 o
   5   9   7       1621.12       1678.39       111.75 o
  -4  10   7       1734.58       1759.49       107.05 o
  -3  10   7          2.96        -30.71        41.66 o
  -2  10   7       3213.30       3287.72       160.85 o
  -1  10   7       5085.26       5020.48       205.90 o
   0  10   7       3409.55       3148.78       159.71 o
   1  10   7       1360.55       1359.93       107.29 o
 -16   0   8       6252.52       6742.42       249.78 o
 -15   0   8       3897.35       4174.06       190.43 o
 -14   0   8       1952.80       2109.19       114.05 o
 -13   0   8       3777.84       3557.86       142.42 o
 -12   0   8       6346.79       6311.68       184.80 o
 -11   0   8      14137.86      13675.09       299.14 o
 -10   0   8       7972.26       8100.00       234.82 o
  -9   0   8        929.65        950.46        47.20 o
  -8   0   8       6071.99       6209.38       121.83 o
  -7   0   8      20876.18      19784.92       202.47 o
  -6   0   8      35005.96      34526.39       300.10 o
  -5   0   8       9314.91       9822.00       144.59 o
  -4   0   8       1148.39       1119.86        35.87 o
  -3   0   8       5370.66       5156.42        84.65 o
  -2   0   8      57393.46      58857.03       523.70 o
  -1   0   8      33155.57      33268.21       376.23 o
   0   0   8      25275.17      26243.73       191.58 o
   1   0   8         10.56         38.32         8.71 o
   2   0   8      15876.70      15827.18       163.67 o
   3   0   8      45901.38      45536.26       348.78 o
   4   0   8      28924.31      28643.66       409.55 o
   5   0   8      12508.73      12231.54       222.00 o
   6   0   8        483.87        551.88        43.29 o
   7   0   8      13039.14      12983.03       297.27 o
   8   0   8      22682.25      22142.82       415.67 o
   9   0   8      13839.37      13656.15       264.37 o
  10   0   8       3186.31       3117.50       126.13 o
  11   0   8         87.99        125.83        54.53 o
  12   0   8       6497.79       7397.31       280.50 o
  13   0   8       6987.49       6789.63       334.29 o
 -16   1   8         67.46        125.30        37.85 o
 -15   1   8         23.37         45.56        38.73 o
 -14   1   8         28.58         78.98        30.63 o
 -13   1   8         99.46        158.52        31.81 o
 -12   1   8        474.66        389.35        34.25 o
 -11   1   8         91.56         83.45        22.55 o
 -10   1   8         50.29         37.36        16.12 o
  -9   1   8        335.64        367.18        25.08 o
  -8   1   8        627.39        568.58        22.31 o
  -7   1   8       2706.50       2943.49        47.83 o
  -6   1   8         36.81         19.13         8.28 o
  -5   1   8       2757.10       2827.86        44.28 o
  -4   1   8         26.67         33.33         7.60 o
  -3   1   8        324.97        454.12        14.47 o
  -2   1   8        774.55       1055.41        18.68 o
  -1   1   8        249.71        313.62        10.42 o
   0   1   8       3557.69       3566.12        35.52 o
   1   1   8        422.70        481.28        14.25 o
   2   1   8        156.28        111.06         7.89 o
   3   1   8          0.17          6.45         6.34 o
   4   1   8       1411.96       1374.87        31.26 o
   5   1   8        545.13        577.22        24.07 o
   6   1   8       1204.18       1164.94        36.32 o
   7   1   8        144.38        101.68        14.37 o
   8   1   8         46.56         19.72        17.84 o
   9   1   8         65.07         44.28        19.54 o
  10   1   8        149.02        118.18        25.20 o
  11   1   8         73.38         90.18        25.86 o
  12   1   8         14.25          6.28        38.03 o
  13   1   8         22.39         14.64        62.37 o
 -16   2   8       7531.92       8079.69       179.19 o
 -15   2   8       6511.51       6847.57       159.62 o
 -14   2   8        504.91        581.91        44.75 o
 -13   2   8       2929.97       2862.43        98.39 o
 -12   2   8      15070.08      14850.26       363.92 o
 -11   2   8      17802.21      17903.86       210.94 o
 -10   2   8      12092.22      12129.89       175.78 o
  -9   2   8       1708.22       1638.20        65.47 o
  -8   2   8       9943.62      10030.93       101.36 o
  -7   2   8      31398.92      30597.76       340.32 o
  -6   2   8      36344.93      36495.04       378.29 o
  -5   2   8      22088.30      22734.76       172.52 o
  -4   2   8        967.40        955.10        23.29 o
  -3   2   8       5955.39       5469.73        51.34 o
  -2   2   8      64143.22      67355.57       289.76 o
  -1   2   8      50467.57      51164.52       400.95 o
   0   2   8      20967.07      22471.83       205.76 o
   1   2   8        631.43        512.75        15.22 o
   2   2   8      18541.46      18337.48       129.53 o
   3   2   8      37706.58      36890.25       432.33 o
   4   2   8      24364.67      23446.57       435.47 o
   5   2   8       4805.40       4663.16        75.04 o
   6   2   8        300.52        235.60        19.38 o
   7   2   8      16276.22      15389.57       304.97 o
   8   2   8      18358.39      19152.41       247.62 o
   9   2   8       9928.90      10301.19       180.49 o
  10   2   8       2244.29       2368.21        75.82 o
  11   2   8        491.62        482.60        43.15 o
  12   2   8       3000.27       3048.59       121.46 o
 -15   3   8        112.56        -35.65        40.43 o
 -14   3   8       1436.71       1462.56        73.70 o
 -13   3   8        634.94        560.02        52.99 o
 -12   3   8       1066.11        982.61        58.70 o
 -11   3   8        668.54        523.45        60.74 o
 -10   3   8        545.84        409.48        24.25 o
  -9   3   8       2812.45       2981.55        64.48 o
  -8   3   8       2066.37       2111.30        58.22 o
  -7   3   8        132.58        142.24        16.65 o
  -6   3   8          9.51         -2.30         9.65 o
  -5   3   8       1818.22       1870.54        39.95 o
  -4   3   8       3086.92       3287.14        44.79 o
  -3   3   8       1772.92       1935.94        31.21 o
  -2   3   8         29.29         10.55         4.67 o
  -1   3   8        748.82        791.78        22.39 o
   0   3   8       8381.91       8701.22        74.89 o
   1   3   8       8237.32       8816.75        81.49 o
   2   3   8       6111.57       5982.76        69.87 o
   3   3   8        118.26         78.47        12.54 o
   4   3   8       1621.70       1429.97        50.13 o
   5   3   8       3521.26       3379.87        87.73 o
   6   3   8       1405.91       1340.27        51.42 o
   7   3   8        103.61         80.05        19.63 o
   8   3   8         31.18         30.21        21.69 o
   9   3   8        211.17        230.63        31.22 o
  10   3   8        585.94        637.56        51.75 o
  11   3   8        134.47        164.98        35.96 o
  12   3   8         15.10        -37.93        37.93 o
 -15   4   8       3887.68       3718.22       127.27 o
 -14   4   8        454.36        341.66        39.12 o
 -13   4   8       1089.25        933.01        58.87 o
 -12   4   8      10444.52       9810.21       447.71 o
 -11   4   8      11794.40      11551.39       285.37 o
 -10   4   8       8564.56       8646.49       136.75 o
  -9   4   8       2707.21       2673.40        77.27 o
  -8   4   8       8702.68       8892.67       135.95 o
  -7   4   8      20652.91      19974.03       188.65 o
  -6   4   8      24270.08      24385.59       198.32 o
  -5   4   8      14157.94      13946.09       117.55 o
  -4   4   8        714.36        726.68        21.81 o
  -3   4   8       7376.68       6966.78        77.33 o
  -2   4   8      22264.42      22006.93       154.74 o
  -1   4   8      31569.84      30865.69       203.28 o
   0   4   8       5878.91       5673.10        63.33 o
   1   4   8        367.00        361.65        15.59 o
   2   4   8      14101.15      13969.72       125.56 o
   3   4   8      19843.81      19339.57       178.64 o
   4   4   8      20122.45      20534.29       194.16 o
   5   4   8       3804.71       3481.24        90.53 o
   6   4   8        180.41        246.08        29.31 o
   7   4   8      10072.32      10304.86       186.06 o
   8   4   8      10384.88      10682.49       204.36 o
   9   4   8       8008.11       8517.83       173.51 o
  10   4   8       1273.64       1472.37        76.76 o
  11   4   8        710.89        641.26        55.62 o
  12   4   8       2138.30       1804.76       128.52 o
 -14   5   8       1910.23       1778.78       186.70 o
 -13   5   8       1519.78       1567.74        88.41 o
 -12   5   8        601.06        622.04        54.32 o
 -11   5   8        112.24        125.44        36.41 o
 -10   5   8        138.81        132.00        23.56 o
  -9   5   8        464.80        514.38        40.55 o
  -8   5   8        318.11        281.34        29.87 o
  -7   5   8        692.07        663.93        35.01 o
  -6   5   8        393.76        319.54        21.29 o
  -5   5   8        326.04        352.09        21.12 o
  -4   5   8       6568.05       6405.72        92.42 o
  -3   5   8       2367.79       2302.15        49.73 o
  -2   5   8       1953.69       1877.46        45.20 o
  -1   5   8        190.10        217.45        15.75 o
   0   5   8       1890.89       1775.96        40.22 o
   1   5   8       6722.12       6378.14        94.87 o
   2   5   8       9599.54       9420.92       123.18 o
   3   5   8        331.68        309.94        25.43 o
   4   5   8        570.81        478.39        34.11 o
   5   5   8       6533.27       6561.77       120.11 o
   6   5   8       2040.20       1982.17        70.57 o
   7   5   8        468.99        525.44        47.16 o
   8   5   8        535.67        510.28        47.76 o
   9   5   8        395.40        322.20        48.32 o
  10   5   8       1083.22       1111.05        87.25 o
  11   5   8       1455.23       1273.13        96.19 o
 -13   6   8        856.00        791.87        66.99 o
 -12   6   8       5990.33       5716.74       166.74 o
 -11   6   8       5481.76       5520.39       157.95 o
 -10   6   8       6818.23       6767.74       144.74 o
  -9   6   8        818.03        694.13        46.16 o
  -8   6   8       2029.13       1968.34        68.18 o
  -7   6   8      15351.22      15424.41       195.11 o
  -6   6   8      13434.60      13959.50       180.24 o
  -5   6   8       7794.04       8110.90       123.83 o
  -4   6   8          8.34         -5.85        16.41 o
  -3   6   8       6692.85       6469.63       118.62 o
  -2   6   8      13273.95      12812.24       145.39 o
  -1   6   8      14062.80      14388.79       152.56 o
   0   6   8       6397.03       6499.56        93.83 o
   1   6   8        351.41        329.52        27.51 o
   2   6   8       2654.70       2448.41        63.26 o
   3   6   8       9519.23       9616.08       134.16 o
   4   6   8       7835.05       7809.83       133.34 o
   5   6   8       4486.05       4169.34       114.03 o
   6   6   8        343.94        262.66        40.95 o
   7   6   8       3435.84       3248.29       106.31 o
   8   6   8       9223.30       9053.17       186.86 o
   9   6   8       6627.68       7093.41       198.01 o
  10   6   8       1501.40       1311.98        90.30 o
 -12   7   8        820.22        822.00       105.65 o
 -11   7   8         44.42         16.71        40.53 o
 -10   7   8       3361.62       3372.34       140.57 o
  -9   7   8       4642.38       4696.89       122.67 o
  -8   7   8       5769.08       5940.50       126.36 o
  -7   7   8       1067.51       1078.83        52.82 o
  -6   7   8        256.19        211.59        23.68 o
  -5   7   8       4026.15       4213.78       106.38 o
  -4   7   8       8660.88       8731.18       151.73 o
  -3   7   8       3796.54       3993.73        98.67 o
  -2   7   8        235.42        254.99        27.13 o
  -1   7   8       3240.15       3271.15        98.40 o
   0   7   8       6417.13       6639.29       137.76 o
   1   7   8       6227.93       6343.57       135.31 o
   2   7   8       6569.42       6783.17       135.57 o
   3   7   8        165.57        111.55        31.71 o
   4   7   8       1430.39       1363.75        79.97 o
   5   7   8       6212.76       6204.63       194.29 o
   6   7   8       3835.45       3938.33       154.13 o
   7   7   8       1720.45       1875.50       131.41 o
   8   7   8         94.46         81.33        42.52 o
   9   7   8        830.32        882.78        75.26 o
 -10   8   8       2497.09       2388.04       116.65 o
  -9   8   8        181.12        117.42        43.24 o
  -8   8   8        840.06        855.90        55.65 o
  -7   8   8       6074.10       6318.82       144.53 o
  -6   8   8       6527.09       6478.23       143.80 o
  -5   8   8       4107.05       4136.10       117.59 o
  -4   8   8        157.69        145.04        35.42 o
  -3   8   8       2469.12       2329.89        99.60 o
  -2   8   8       4500.23       4490.51       127.98 o
  -1   8   8       8026.27       7928.56       185.35 o
   0   8   8       2240.29       2403.79       101.02 o
   1   8   8        242.00        146.55        32.90 o
   2   8   8       2824.47       2630.88       121.81 o
   3   8   8       7097.70       7093.84       189.00 o
   4   8   8       5474.67       5489.32       188.26 o
   5   8   8       2815.41       2671.54       134.73 o
   6   8   8         53.92         52.88        39.18 o
   7   8   8       1340.64       1346.31       100.89 o
  -8   9   8       3699.17       3861.16       139.74 o
  -7   9   8        597.53        549.91        64.73 o
  -6   9   8        274.94        238.41        41.36 o
  -5   9   8       3913.08       3808.87       151.01 o
  -4   9   8       6667.75       6873.88       201.30 o
  -3   9   8       4849.37       5116.77       170.19 o
  -2   9   8        514.16        477.71        58.55 o
  -1   9   8       2115.56       2044.13       106.51 o
   0   9   8       4658.70       4863.49       173.75 o
   1   9   8       4810.18       4640.85       200.17 o
   2   9   8       3196.12       3382.54       147.24 o
   3   9   8        321.14        341.05        53.56 o
   4   9   8       1511.25       1327.83       111.53 o
  -2  10   8       2377.48       2373.45       140.70 o
  -1  10   8       3998.31       4050.85       181.78 o
 -16   1   9       1424.31       1514.77        76.84 o
 -15   1   9       7188.36       7341.57       161.93 o
 -14   1   9       9098.63       9300.76       176.92 o
 -13   1   9       8516.79       8291.44       181.19 o
 -12   1   9        168.30        124.69        22.85 o
 -11   1   9       6473.08       6470.88       122.91 o
 -10   1   9      17179.68      16896.46       267.80 o
  -9   1   9      24713.85      24443.70       219.45 o
  -8   1   9      10552.77      10344.74        91.03 o
  -7   1   9        495.83        390.83        18.85 o
  -6   1   9      21514.95      21386.11       235.17 o
  -5   1   9      41379.74      41762.88       352.61 o
  -4   1   9      29176.86      29103.86       250.34 o
  -3   1   9      10342.19      10811.06        86.24 o
  -2   1   9         22.89         31.41         5.86 o
  -1   1   9      41453.26      42472.60       235.34 o
   0   1   9      42796.05      43578.39       220.62 o
   1   1   9      35567.45      36498.12       196.94 o
   2   1   9      15513.91      15352.11       136.09 o
   3   1   9       4546.38       4569.19        54.11 o
   4   1   9      17754.72      17243.87       131.69 o
   5   1   9      26951.20      26410.25       286.73 o
   6   1   9      13891.33      13691.95       202.47 o
   7   1   9        837.05        798.71        37.93 o
   8   1   9       2680.27       2630.75        67.85 o
   9   1   9       9211.94       9486.98       223.61 o
  10   1   9      11574.12      12073.88       187.13 o
  11   1   9       5355.04       5358.46       157.27 o
  12   1   9        471.13        347.26        54.43 o
 -15   2   9         32.72          7.41        29.89 o
 -14   2   9         66.21         72.08        29.37 o
 -13   2   9        742.21        812.77        53.82 o
 -12   2   9        947.09        962.16        53.57 o
 -11   2   9        276.73        252.51        29.82 o
 -10   2   9         49.70         44.30        19.92 o
  -9   2   9       1131.18       1002.97        37.70 o
  -8   2   9       1424.78       1373.96        39.45 o
  -7   2   9       2779.17       2796.21        49.00 o
  -6   2   9       1051.43        912.83        28.45 o
  -5   2   9          4.27         12.38        10.23 o
  -4   2   9        340.36        368.79        17.21 o
  -3   2   9       6554.33       6738.89        64.13 o
  -2   2   9        695.94        676.54        18.70 o
  -1   2   9       1060.99        852.72        23.19 o
   0   2   9        931.65       1044.30        23.82 o
   1   2   9       1240.41       1174.48        31.98 o
   2   2   9       1736.95       1936.49        41.64 o
   3   2   9       1386.79       1297.65        29.35 o
   4   2   9       1510.78       1402.69        41.84 o
   5   2   9        763.08        705.03        27.65 o
   6   2   9       1164.08        990.20        40.96 o
   7   2   9       1389.13       1534.26        58.60 o
   8   2   9       1156.41       1232.83        54.51 o
   9   2   9         62.07         24.38        24.73 o
  10   2   9         18.40         -4.10        29.47 o
  11   2   9        222.97        129.74        38.59 o
  12   2   9         95.57        112.39        51.66 o
 -15   3   9       5924.00       5653.41       181.47 o
 -14   3   9       7978.99       7737.69       161.48 o
 -13   3   9       4477.81       4271.82       114.43 o
 -12   3   9          4.50         68.90        34.95 o
 -11   3   9       6884.46       6810.06       189.05 o
 -10   3   9      15318.73      14742.05       342.98 o
  -9   3   9      14361.93      14623.66       187.75 o
  -8   3   9      12515.47      12059.24       162.84 o
  -7   3   9        514.60        427.90        24.15 o
  -6   3   9      11323.78      11381.70       120.88 o
  -5   3   9      34506.00      35294.70       206.08 o
  -4   3   9      30470.89      30767.71       179.76 o
  -3   3   9      10213.64      10602.92        93.59 o
  -2   3   9        923.56        820.44        23.29 o
  -1   3   9      22732.38      22747.60       156.78 o
   0   3   9      31007.15      30608.09       265.75 o
   1   3   9      17621.83      17418.27       156.88 o
   2   3   9       2806.82       2519.85        51.33 o
   3   3   9       2222.90       2268.62        60.91 o
   4   3   9      21596.79      21217.59       303.58 o
   5   3   9      21423.47      20985.78       357.87 o
   6   3   9      12684.16      12210.21       163.78 o
   7   3   9        959.07        960.09        43.17 o
   8   3   9       1362.76       1206.39        56.10 o
   9   3   9       7503.06       8150.45       174.96 o
  10   3   9       7276.24       7196.81       169.85 o
  11   3   9       4670.66       4836.71       135.52 o
  12   3   9        171.59         11.68        51.48 o
 -15   4   9         45.79        -18.70        52.70 o
 -14   4   9        126.81         25.76        35.63 o
 -13   4   9        447.69        410.64        71.89 o
 -12   4   9       2617.43       2623.13       163.83 o
 -11   4   9        493.82        471.41        42.07 o
 -10   4   9       5963.42       5874.29       120.19 o
  -9   4   9         44.72         34.31        20.17 o
  -8   4   9        246.88        241.02        25.87 o
  -7   4   9       2936.53       3040.08        67.10 o
  -6   4   9       1729.38       1622.47        41.74 o
  -5   4   9        251.91        240.84        14.88 o
  -4   4   9         46.87         34.18         8.57 o
  -3   4   9       3993.99       3927.23        56.95 o
  -2   4   9       3163.71       3130.85        50.28 o
  -1   4   9       2706.32       2657.96        72.65 o
   0   4   9          0.18         12.38         9.21 o
   1   4   9       3726.85       3562.49        53.55 o
   2   4   9       2183.27       1969.83        46.05 o
   3   4   9       2579.05       2443.26        57.16 o
   4   4   9        102.06         80.83        17.72 o
   5   4   9        359.64        377.98        29.98 o
   6   4   9       1250.28       1245.95        56.07 o
   7   4   9       1956.12       2041.93        88.87 o
   8   4   9       1360.91       1296.23        66.49 o
   9   4   9        817.96        794.21        55.79 o
  10   4   9         46.19         47.66        34.47 o
  11   4   9        719.24        672.25        69.02 o
 -14   5   9       6902.13       6506.02       421.82 o
 -13   5   9       2703.66       2426.36       150.22 o
 -12   5   9         31.86         24.27        35.68 o
 -11   5   9       5875.64       5919.95       157.83 o
 -10   5   9       6341.32       6556.75       145.43 o
  -9   5   9      13653.36      13788.90       208.34 o
  -8   5   9       3639.20       3665.06        98.96 o
  -7   5   9        145.75        134.58        17.58 o
  -6   5   9       8604.69       8488.73       117.63 o
  -5   5   9      18649.08      18361.07       166.63 o
  -4   5   9      15814.15      15518.02       138.90 o
  -3   5   9       5279.75       5066.06        68.29 o
  -2   5   9        530.69        476.53        22.92 o
  -1   5   9      11160.01      10637.77       110.97 o
   0   5   9      23685.16      24117.95       179.72 o
   1   5   9      14815.61      13934.37       221.61 o
   2   5   9       5098.58       5367.86        93.13 o
   3   5   9         86.07        104.33        18.92 o
   4   5   9       7455.98       7233.51       126.79 o
   5   5   9       9985.52      10454.91       159.36 o
   6   5   9       9654.59       9599.19       176.76 o
   7   5   9       1037.75       1092.99        63.25 o
   8   5   9        801.40        596.97        58.37 o
   9   5   9       6186.20       6222.73       182.43 o
  10   5   9       7247.42       7271.97       219.52 o
 -13   6   9       1436.73       1550.41        90.00 o
 -12   6   9       2296.72       2627.46       114.94 o
 -11   6   9       1668.42       1687.93        89.12 o
 -10   6   9       1809.10       1763.30        74.36 o
  -9   6   9        528.14        566.95        42.30 o
  -8   6   9       4028.77       4150.83        95.52 o
  -7   6   9       6708.51       6894.41       125.81 o
  -6   6   9       4781.77       4839.26        97.05 o
  -5   6   9        374.56        409.35        28.19 o
  -4   6   9        295.80        336.20        27.83 o
  -3   6   9       3961.63       3967.69        80.00 o
  -2   6   9       4782.92       4874.14        94.23 o
  -1   6   9       1801.43       1836.66        50.45 o
   0   6   9        111.50        137.27        19.51 o
   1   6   9       3012.04       3058.05        83.62 o
   2   6   9       5049.59       5012.18       105.55 o
   3   6   9       4618.39       4636.66       113.42 o
   4   6   9        652.75        637.60        47.54 o
   5   6   9         85.70         56.27        25.75 o
   6   6   9       1738.85       1699.81        82.11 o
   7   6   9       3089.25       3200.36       108.98 o
   8   6   9       2509.60       2254.57       100.56 o
   9   6   9        794.31        858.88        63.66 o
 -11   7   9       1581.82       1585.53        94.72 o
 -10   7   9       4118.93       4082.91       135.32 o
  -9   7   9       8199.03       8143.15       174.67 o
  -8   7   9       2510.70       2390.22        85.62 o
  -7   7   9        109.56         31.00        25.43 o
  -6   7   9       4729.34       4827.91       117.11 o
  -5   7   9      11907.14      11660.12       173.26 o
  -4   7   9       7817.08       8007.29       145.72 o
  -3   7   9       3793.43       3815.69       103.80 o
  -2   7   9        100.05         39.28        21.97 o
  -1   7   9       5088.92       4953.67       114.27 o
   0   7   9      14555.04      15054.24       222.77 o
   1   7   9       6212.98       6299.38       139.09 o
   2   7   9       2171.87       2185.88        87.40 o
   3   7   9        801.55        748.37        61.79 o
   4   7   9       4324.56       4279.35       141.70 o
   5   7   9       7782.26       7774.16       222.00 o
   6   7   9       5519.10       5524.25       175.68 o
   7   7   9       1490.30       1733.68       101.21 o
   8   7   9        577.76        507.21        67.01 o
 -10   8   9        241.90         50.24        34.91 o
  -9   8   9        319.95        228.47        33.55 o
  -8   8   9       3576.86       3638.48       111.58 o
  -7   8   9       5586.34       5826.92       139.28 o
  -6   8   9       2776.90       2913.34       102.68 o
  -5   8   9        160.38        175.49        34.70 o
  -4   8   9       1022.97       1022.60        69.78 o
  -3   8   9       5937.02       6011.11       151.66 o
  -2   8   9       5792.32       5845.29       149.20 o
  -1   8   9       1636.86       1814.39        90.37 o
   0   8   9        131.18         68.31        33.30 o
   1   8   9       1715.43       1672.21        86.73 o
   2   8   9       5470.58       5370.86       177.66 o
   3   8   9       4791.14       4760.32       156.66 o
   4   8   9       1539.21       1660.29       106.55 o
   5   8   9        352.63        179.09        49.93 o
   6   8   9       2964.91       2928.25       134.51 o
  -7   9   9         12.18        -42.18        42.18 o
  -6   9   9       3098.93       3224.31       141.03 o
  -5   9   9       4005.06       3963.01       155.01 o
  -4   9   9       5427.46       5597.52       216.31 o
  -3   9   9        736.19        710.71        61.82 o
  -2   9   9          5.84         23.46        48.68 o
  -1   9   9       3757.08       3852.53       136.95 o
   0   9   9       4887.39       4687.76       172.77 o
   1   9   9       3947.97       4051.81       162.23 o
   2   9   9        847.67        715.85        70.70 o
   3   9   9         87.05         23.52        42.93 o
   4   9   9       1893.70       1811.79       132.29 o
 -16   0  10       1095.62       1295.09       100.99 o
 -15   0  10         26.49         70.47        42.46 o
 -14   0  10       7262.89       6879.77       210.04 o
 -13   0  10      14557.83      13468.98       290.78 o
 -12   0  10      15758.62      15137.62       393.08 o
 -11   0  10       6145.59       6188.29       176.28 o
 -10   0  10       2170.37       2066.36        96.30 o
  -9   0  10       5676.95       5572.75       154.93 o
  -8   0  10      33113.00      33055.64       327.67 o
  -7   0  10      28566.58      28291.38       322.35 o
  -6   0  10       2611.49       2814.02        66.20 o
  -5   0  10        389.69        392.51        25.94 o
  -4   0  10      39838.38      40542.39       360.54 o
  -3   0  10      18438.36      17630.11       216.92 o
  -2   0  10      38017.29      40716.89       490.99 o
  -1   0  10       2720.65       2860.01        63.79 o
   0   0  10       2063.14       1957.64        47.16 o
   1   0  10      21642.48      20645.93       213.78 o
   2   0  10      24350.34      24658.11       275.20 o
   3   0  10      25753.76      25045.73       251.78 o
   4   0  10       1589.78       1539.94        60.03 o
   5   0  10       3079.90       3031.15        78.90 o
   6   0  10      13824.93      13775.97       229.68 o
   7   0  10      24609.17      24552.44       535.11 o
   8   0  10       5375.27       5406.71       154.72 o
   9   0  10        454.43        445.29        48.99 o
  10   0  10       2838.30       2987.91       146.51 o
  11   0  10       8190.60       8202.03       309.62 o
  12   0  10       5236.74       5046.17       314.50 o
 -16   1  10         99.33        198.57        37.10 o
 -15   1  10         28.26         84.09        43.86 o
 -14   1  10         90.36         99.47        33.17 o
 -13   1  10         72.21         52.54        35.20 o
 -12   1  10        291.18        239.82        36.53 o
 -11   1  10        313.86        380.33        40.19 o
 -10   1  10        507.76        412.45        26.22 o
  -9   1  10        509.48        452.61        22.60 o
  -8   1  10        300.58        304.60        17.38 o
  -7   1  10         25.07         28.10        11.13 o
  -6   1  10       1585.49       1531.19        35.26 o
  -5   1  10         45.84         80.01        10.40 o
  -4   1  10         31.27         25.17         7.88 o
  -3   1  10          0.22          8.59         6.74 o
  -2   1  10         16.24         13.61         6.74 o
  -1   1  10        113.89         94.06         9.07 o
   0   1  10         17.05         30.00         6.37 o
   1   1  10        649.56        610.36        19.15 o
   2   1  10        254.12        241.09        13.33 o
   3   1  10         27.30         23.43         8.75 o
   4   1  10        516.44        465.64        19.61 o
   5   1  10          4.30         -6.46        12.59 o
   6   1  10        238.31        241.78        20.15 o
   7   1  10        430.59        413.58        29.02 o
   8   1  10         66.37        104.09        21.66 o
   9   1  10        202.97        198.74        40.47 o
  10   1  10          4.55        -32.43        32.43 o
  11   1  10         24.93        -32.11        34.70 o
  12   1  10         15.43         -3.78        46.30 o
 -15   2  10         85.00         64.09        32.47 o
 -14   2  10       3862.21       3753.91       115.07 o
 -13   2  10      15650.60      15336.99       336.04 o
 -12   2  10       9368.22       9123.46       154.34 o
 -11   2  10       5114.76       5260.10       110.70 o
 -10   2  10       2031.52       2005.42        57.80 o
  -9   2  10       8732.77       8225.47       122.47 o
  -8   2  10      35990.45      35615.51       419.10 o
  -7   2  10      28527.75      27336.29       329.25 o
  -6   2  10       4496.78       4465.79        83.40 o
  -5   2  10       8528.14       8902.85        97.45 o
  -4   2  10      31726.79      32752.90       192.32 o
  -3   2  10      35793.49      35041.59       195.80 o
  -2   2  10      18213.84      18329.81       150.42 o
  -1   2  10       1356.69       1383.49        31.66 o
   0   2  10      12153.54      11813.97       107.18 o
   1   2  10      31941.73      31174.31       216.78 o
   2   2  10      31134.69      30791.81       346.65 o
   3   2  10      17289.14      16821.53       240.31 o
   4   2  10        335.16        261.63        25.38 o
   5   2  10       4548.16       4234.63        75.83 o
   6   2  10      15258.25      14443.24       231.42 o
   7   2  10      18435.60      18562.16       198.98 o
   8   2  10       5553.53       5827.53       140.57 o
   9   2  10        263.08        217.23        31.99 o
  10   2  10       4052.80       4262.90       156.32 o
  11   2  10       7862.39       8107.66       187.04 o
 -15   3  10        283.29        322.31        44.88 o
 -14   3  10        483.34        389.94        53.38 o
 -13   3  10         55.51         19.21        29.29 o
 -12   3  10        121.46         99.82        31.96 o
 -11   3  10       1072.00        984.01        50.02 o
 -10   3  10       2306.07       2348.65        80.15 o
  -9   3  10       2332.11       2357.19        66.85 o
  -8   3  10        495.50        525.29        28.32 o
  -7   3  10       3358.03       3471.80        76.64 o
  -6   3  10       5320.29       5617.65        82.82 o
  -5   3  10       7025.34       7095.45        81.59 o
  -4   3  10        969.71        958.83        21.30 o
  -3   3  10        125.38        113.29        10.76 o
  -2   3  10       1766.68       1857.08        34.29 o
  -1   3  10       3365.42       3334.24        56.76 o
   0   3  10       1562.35       1641.12        36.05 o
   1   3  10        915.91        891.01        26.20 o
   2   3  10        208.85        219.70        16.13 o
   3   3  10        583.74        528.49        27.16 o
   4   3  10       3483.07       3497.87        92.38 o
   5   3  10       1697.72       1507.92        53.60 o
   6   3  10          4.84        -17.81        17.81 o
   7   3  10        284.29        290.58        31.42 o
   8   3  10        917.32        993.01        58.34 o
   9   3  10       1324.70       1371.36        74.68 o
  10   3  10        296.89        138.95        41.31 o
  11   3  10         17.74        -41.47        41.47 o
 -14   4  10       2911.74       2739.94       122.61 o
 -13   4  10       9414.18       9191.31       348.45 o
 -12   4  10       7918.95       7720.53       301.63 o
 -11   4  10       1186.37       1262.47        70.71 o
 -10   4  10         24.92         61.37        23.70 o
  -9   4  10       8869.57       8821.45       145.74 o
  -8   4  10      14083.34      14201.28       177.45 o
  -7   4  10      18987.31      19058.14       179.46 o
  -6   4  10       2913.48       2850.72        54.81 o
  -5   4  10       3079.35       2838.36        45.98 o
  -4   4  10      14164.24      13907.61       121.38 o
  -3   4  10      22433.76      21950.09       163.42 o
  -2   4  10      12041.42      11751.84       110.84 o
  -1   4  10       3098.78       3009.42        56.37 o
   0   4  10       4508.42       4351.59        75.50 o
   1   4  10      18479.78      17740.47       197.42 o
   2   4  10      16936.23      16624.85       180.11 o
   3   4  10      10156.59      10385.37       146.30 o
   4   4  10         16.68         -1.80        20.39 o
   5   4  10       3792.72       3585.50        92.44 o
   6   4  10      13172.83      13443.00       185.86 o
   7   4  10       9502.73       9458.82       181.00 o
   8   4  10       5496.47       5695.56       151.89 o
   9   4  10         80.51         48.74        33.05 o
  10   4  10       2233.14       2183.99       107.97 o
 -14   5  10        350.36        262.34        70.06 o
 -13   5  10        183.02         89.38        49.59 o
 -12   5  10        123.75        105.29        38.35 o
 -11   5  10       2384.58       2533.61       102.91 o
 -10   5  10       3720.23       4086.78       115.37 o
  -9   5  10       3116.47       3093.09        94.68 o
  -8   5  10         69.18         56.49        18.31 o
  -7   5  10       2434.78       2496.53        64.30 o
  -6   5  10        798.47        854.69        37.33 o
  -5   5  10       5037.81       4975.78        79.83 o
  -4   5  10       1042.23       1089.61        36.09 o
  -3   5  10        108.53         75.09        11.73 o
  -2   5  10       1266.86       1307.52        41.62 o
  -1   5  10       4701.45       4564.46        85.23 o
   0   5  10       1808.16       1835.01        52.50 o
   1   5  10        831.97        744.88        48.94 o
   2   5  10        461.78        435.12        32.58 o
   3   5  10        100.80         87.01        21.44 o
   4   5  10        961.30        938.06        52.42 o
   5   5  10       2417.77       2545.66        96.28 o
   6   5  10         10.52        -26.36        26.36 o
   7   5  10         33.45         17.90        26.07 o
   8   5  10       2247.51       2429.26        98.18 o
   9   5  10       1017.94        889.51        60.18 o
  10   5  10        908.09        871.21        80.82 o
 -13   6  10       5320.72       5041.56       163.37 o
 -12   6  10       8024.39       8455.29       203.98 o
 -11   6  10        387.81        364.85        46.78 o
 -10   6  10         64.41         80.70        43.58 o
  -9   6  10       4855.91       4916.55       122.41 o
  -8   6  10       8251.37       8233.05       147.13 o
  -7   6  10       5927.55       5968.09       126.54 o
  -6   6  10       1678.96       1674.37        61.17 o
  -5   6  10        501.95        516.86        34.58 o
  -4   6  10       9380.42       9352.06       142.46 o
  -3   6  10      14155.02      13886.17       159.90 o
  -2   6  10      10896.53      11112.89       147.91 o
  -1   6  10       3546.69       3509.44        86.54 o
   0   6  10       4764.98       4674.70       106.66 o
   1   6  10      12705.77      12842.67       186.44 o
   2   6  10      16812.18      16704.99       209.84 o
   3   6  10       9946.14      10052.96       174.59 o
   4   6  10       1469.98       1540.30        69.19 o
   5   6  10       2451.58       2338.38        95.89 o
   6   6  10       6367.58       6120.64       150.44 o
   7   6  10       8200.05       8236.20       182.63 o
   8   6  10       2801.70       2843.42       104.02 o
   9   6  10         35.97         46.03        39.26 o
 -11   7  10       2909.45       3191.70       125.58 o
 -10   7  10       3973.98       4225.37       138.46 o
  -9   7  10       1470.69       1490.57        75.69 o
  -8   7  10        275.52        183.03        31.77 o
  -7   7  10       3392.22       3548.83       103.42 o
  -6   7  10       6926.22       7082.43       143.91 o
  -5   7  10       4735.03       4826.98       109.04 o
  -4   7  10       3676.81       3708.57       105.84 o
  -3   7  10          6.42          8.51        23.96 o
  -2   7  10       2175.40       2179.90        86.91 o
  -1   7  10       8507.96       8419.23       173.63 o
   0   7  10       2453.93       2664.50       104.40 o
   1   7  10        990.84       1080.17        67.85 o
   2   7  10        511.02        527.98        46.87 o
   3   7  10       3418.37       3272.36       124.93 o
   4   7  10       4991.35       4981.55       177.79 o
   5   7  10       3237.47       3335.89       149.62 o
   6   7  10         17.47        -17.78        40.45 o
   7   7  10        851.32        825.73        85.44 o
  -9   8  10       2461.16       2297.02        91.05 o
  -8   8  10       5492.40       5551.97       147.32 o
  -7   8  10       2572.66       2547.58        98.52 o
  -6   8  10        704.33        687.95        67.97 o
  -5   8  10        363.03        282.60        61.71 o
  -4   8  10       4631.68       4749.69       137.64 o
  -3   8  10       6031.61       5888.00       152.08 o
  -2   8  10       5600.17       5607.45       148.03 o
  -1   8  10       1273.59       1190.43        74.12 o
   0   8  10       1640.54       1728.21        89.05 o
   1   8  10       3883.92       4077.21       155.67 o
   2   8  10       5705.60       5533.41       183.73 o
   3   8  10       2902.61       2916.10       133.48 o
   4   8  10        577.69        570.34        67.44 o
   5   8  10        914.73       1058.57       134.19 o
  -6   9  10       5371.02       5854.78       192.73 o
  -5   9  10       4093.48       4042.66       144.99 o
  -4   9  10       2406.72       2529.42       113.51 o
  -3   9  10         38.41          8.57        34.76 o
  -2   9  10       3819.86       3975.88       142.59 o
  -1   9  10       6784.64       6861.55       186.70 o
   0   9  10       4554.44       4415.53       170.15 o
   1   9  10       1296.18       1318.66        95.21 o
   2   9  10        124.56         92.77        45.46 o
   3   9  10       3082.23       2980.12       164.72 o
 -15   1  11       7059.86       7296.73       163.62 o
 -14   1  11        559.52        646.04        61.25 o
 -13   1  11       1552.14       1460.63        69.16 o
 -12   1  11      12647.92      12125.30       181.73 o
 -11   1  11      16623.93      16568.75       216.56 o
 -10   1  11      10232.39      10232.18       157.91 o
  -9   1  11       2598.11       2651.58        53.91 o
  -8   1  11       3250.29       3207.93        63.20 o
  -7   1  11      30338.59      29612.08       235.75 o
  -6   1  11      37716.95      37836.77       253.23 o
  -5   1  11      16071.55      15615.93       130.41 o
  -4   1  11        918.93       1020.18        28.92 o
  -3   1  11       5355.24       5123.35        59.87 o
  -2   1  11      30516.19      30410.68       246.05 o
  -1   1  11      31966.41      32912.13       217.66 o
   0   1  11      27855.43      28268.24       195.81 o
   1   1  11         14.21         56.40         8.33 o
   2   1  11      10855.29      10440.45        93.60 o
   3   1  11      24405.14      23681.99       181.25 o
   4   1  11      26238.07      25206.42       278.45 o
   5   1  11       9491.00       9372.60       109.35 o
   6   1  11          8.34         19.26        15.90 o
   7   1  11       8608.81       8767.46       147.43 o
   8   1  11      15095.03      16139.40       225.69 o
   9   1  11       8607.07       8800.30       183.23 o
  10   1  11       1870.69       1906.48        96.55 o
  11   1  11        255.04        247.44        52.85 o
 -15   2  11        384.18        381.42        44.02 o
 -14   2  11        248.53        389.07        44.88 o
 -13   2  11        249.27        202.96        33.01 o
 -12   2  11        327.02        259.17        35.51 o
 -11   2  11        898.51        831.25        43.27 o
 -10   2  11         34.88         31.81        17.59 o
  -9   2  11       3389.67       3315.54        63.27 o
  -8   2  11         29.37         53.69        13.17 o
  -7   2  11         35.98         62.96        14.53 o
  -6   2  11        909.96       1029.28        36.39 o
  -5   2  11       2849.51       2924.67        51.76 o
  -4   2  11       2614.39       2895.22        46.35 o
  -3   2  11       1348.66       1440.31        29.27 o
  -2   2  11          5.31          5.93         8.14 o
  -1   2  11        140.41        138.48        12.51 o
   0   2  11       2276.66       1958.22        42.96 o
   1   2  11         81.94        104.09        12.56 o
   2   2  11         98.44        100.09        10.59 o
   3   2  11        324.07        235.22        17.95 o
   4   2  11        518.39        410.39        29.05 o
   5   2  11         35.91         27.75        14.03 o
   6   2  11       1211.45       1255.34        50.93 o
   7   2  11         31.68        -12.79        19.39 o
   8   2  11        110.46         73.05        25.11 o
   9   2  11         77.52         32.44        31.33 o
  10   2  11        161.01        135.04        37.42 o
  11   2  11         19.73          5.48        43.88 o
 -15   3  11       4778.20       4814.24       131.58 o
 -14   3  11       1010.89        957.93        65.85 o
 -13   3  11       1313.41       1147.66        67.65 o
 -12   3  11       9605.40       9180.13       319.01 o
 -11   3  11      14930.32      14582.57       369.95 o
 -10   3  11       5268.08       5312.05       114.27 o
  -9   3  11       2189.51       2133.54        66.99 o
  -8   3  11      12338.11      12300.19       158.85 o
  -7   3  11      21089.00      21347.69       208.28 o
  -6   3  11      28854.02      28959.42       212.07 o
  -5   3  11       8743.00       8631.04        88.45 o
  -4   3  11         17.10         34.75         7.22 o
  -3   3  11       5816.21       5790.36        70.84 o
  -2   3  11      19272.10      18877.38       136.14 o
  -1   3  11      25995.00      25401.61       226.55 o
   0   3  11       8960.86       8966.99       100.65 o
   1   3  11        143.82        126.87         9.88 o
   2   3  11       8820.34       8309.38       178.14 o
   3   3  11      11831.86      11860.63       163.42 o
   4   3  11      12767.46      12883.65       248.01 o
   5   3  11       2964.04       2737.70        80.05 o
   6   3  11         28.47        -12.21        22.62 o
   7   3  11       8854.11       8862.27       157.22 o
   8   3  11      11912.19      12262.02       193.92 o
   9   3  11       7175.08       7337.88       194.25 o
  10   3  11       1635.70       1590.61        94.84 o
 -14   4  11        748.39        643.86        69.66 o
 -13   4  11       1354.18       1307.33       133.39 o
 -12   4  11        932.59        690.60        76.61 o
 -11   4  11          0.34        -11.03        30.30 o
 -10   4  11        541.43        561.75        42.77 o
  -9   4  11       3918.86       4046.90       103.60 o
  -8   4  11       1946.69       2076.73        62.43 o
  -7   4  11       1886.13       1801.09        52.61 o
  -6   4  11        230.78        202.62        19.24 o
  -5   4  11       1990.43       2122.33        44.71 o
  -4   4  11       3984.43       3941.21        66.74 o
  -3   4  11       3151.81       3138.42        56.86 o
  -2   4  11        331.66        314.64        18.72 o
  -1   4  11         11.62          9.99        13.15 o
   0   4  11       5798.15       5667.87        86.46 o
   1   4  11       1149.93       1126.40        49.01 o
   2   4  11       6268.14       6462.93       130.69 o
   3   4  11       2740.39       2573.97        92.10 o
   4   4  11         45.33         41.13        25.06 o
   5   4  11       1613.07       1518.71        76.16 o
   6   4  11       2273.82       2166.18        80.84 o
   7   4  11        626.82        583.86        46.80 o
   8   4  11        139.10        158.62        30.84 o
   9   4  11        464.17        452.54        70.58 o
  10   4  11       1145.15       1013.49        78.47 o
 -13   5  11        991.91        920.76        67.27 o
 -12   5  11       7601.72       7486.28       186.55 o
 -11   5  11       6728.86       7135.93       173.57 o
 -10   5  11       6309.63       6459.46       145.38 o
  -9   5  11        811.36        765.27        45.99 o
  -8   5  11       1071.26       1050.76        43.84 o
  -7   5  11      11808.35      11603.95       156.66 o
  -6   5  11      11556.05      11532.01       140.21 o
  -5   5  11      10610.75      10481.96       130.82 o
  -4   5  11         56.47         57.08        13.62 o
  -3   5  11       3553.87       3529.47        72.69 o
  -2   5  11      13732.80      13437.96       162.82 o
  -1   5  11      19397.59      20367.98       213.56 o
   0   5  11       8257.45       8277.10       137.45 o
   1   5  11        866.29        922.30        46.22 o
   2   5  11       7636.51       7093.48       178.58 o
   3   5  11      15776.44      15952.00       225.05 o
   4   5  11      11551.05      11585.05       224.85 o
   5   5  11       3392.23       3417.72       115.45 o
   6   5  11         29.82         47.18        26.67 o
   7   5  11       3433.07       3281.71       107.67 o
   8   5  11       6922.38       6816.46       160.57 o
   9   5  11       4614.79       4526.61       127.58 o
 -12   6  11        640.95        697.44        63.66 o
 -11   6  11         34.04        -18.95        32.64 o
 -10   6  11       1278.85       1335.23        72.68 o
  -9   6  11       1153.88       1322.72        64.39 o
  -8   6  11       1357.38       1452.76        62.83 o
  -7   6  11        416.95        425.86        33.89 o
  -6   6  11        898.69        842.59        44.50 o
  -5   6  11       2539.10       2641.15        76.52 o
  -4   6  11       7236.67       7333.25       118.43 o
  -3   6  11       4184.44       4215.49        91.27 o
  -2   6  11        293.85        276.71        24.28 o
  -1   6  11        910.42        892.50        46.17 o
   0   6  11       4677.39       4645.69       109.73 o
   1   6  11       3799.22       4147.80       105.22 o
   2   6  11       4355.54       3993.28       100.46 o
   3   6  11        602.43        526.22        40.83 o
   4   6  11        861.55        774.73        52.95 o
   5   6  11       5121.65       4894.50       143.42 o
   6   6  11       3422.74       3327.61       114.89 o
   7   6  11        916.35       1007.54        66.80 o
   8   6  11          8.88        -33.39        33.39 o
 -11   7  11       5197.52       5530.67       163.79 o
 -10   7  11       4251.78       4234.23       138.40 o
  -9   7  11        843.06        749.37        55.00 o
  -8   7  11         83.10         46.33        26.77 o
  -7   7  11       5872.48       6184.69       137.12 o
  -6   7  11       9554.25       9419.28       168.70 o
  -5   7  11       7190.73       7182.03       169.96 o
  -4   7  11       1499.26       1317.57        64.46 o
  -3   7  11       3506.31       3717.65       116.64 o
  -2   7  11       5370.58       5392.29       139.94 o
  -1   7  11      14749.92      15157.79       243.23 o
   0   7  11       5817.16       6212.18       162.47 o
   1   7  11        141.06        126.23        33.34 o
   2   7  11       2259.69       2341.66       142.62 o
   3   7  11       6905.57       6834.22       185.95 o
   4   7  11       7483.04       7624.07       226.18 o
   5   7  11       1915.33       1811.31       139.06 o
   6   7  11         13.31        -13.10        37.48 o
   7   7  11       1741.39       1821.50       109.33 o
  -9   8  11       3816.02       4002.65       128.86 o
  -8   8  11       3851.01       4107.89       128.66 o
  -7   8  11        512.42        456.21        44.22 o
  -6   8  11        193.66        187.84        36.54 o
  -5   8  11       2494.65       2436.95       100.96 o
  -4   8  11       5850.39       6049.95       158.95 o
  -3   8  11       4203.33       3940.13       126.71 o
  -2   8  11       1483.31       1460.38        78.00 o
  -1   8  11       2287.29       2325.37       105.37 o
   0   8  11       3733.75       3850.07       135.30 o
   1   8  11       5865.10       6064.90       194.73 o
   2   8  11       2508.32       2602.24       129.71 o
   3   8  11        297.79        223.24        54.10 o
   4   8  11       1025.03        938.38        85.52 o
   5   8  11       2756.94       2597.53       143.80 o
  -5   9  11       1891.26       1874.16       101.57 o
  -4   9  11         30.18        -22.29        37.32 o
  -3   9  11       1464.52       1468.95        83.10 o
  -2   9  11       2378.67       2403.01       112.86 o
  -1   9  11       3312.06       3302.21       148.31 o
   0   9  11        854.34        899.30        80.68 o
   1   9  11         47.07         88.92        43.85 o
 -15   0  12       6788.87       6786.97       220.73 o
 -14   0  12       8010.39       7996.89       268.85 o
 -13   0  12       7033.98       7296.05       212.55 o
 -12   0  12         32.25         90.33        38.07 o
 -11   0  12       2174.41       2142.54       124.88 o
 -10   0  12      21700.33      22423.51       580.01 o
  -9   0  12      11178.33      11494.92       190.13 o
  -8   0  12      25955.71      25634.45       290.85 o
  -7   0  12        245.58        254.14        25.09 o
  -6   0  12      11339.59      11184.72       144.05 o
  -5   0  12      37824.65      38727.56       452.95 o
  -4   0  12      29548.99      28911.34       294.62 o
  -3   0  12      13186.71      13004.88       179.22 o
  -2   0  12        197.06        120.89        14.16 o
  -1   0  12      27327.80      29200.41       298.49 o
   0   0  12      42803.63      43186.57       387.61 o
   1   0  12      32311.53      32438.20       309.16 o
   2   0  12       6076.85       6000.96       143.51 o
   3   0  12       1378.08       1528.61        65.46 o
   4   0  12       6022.07       6319.27       133.39 o
   5   0  12      20279.44      20714.18       458.28 o
   6   0  12      12564.14      12610.33       223.75 o
   7   0  12       2556.47       2499.40       109.55 o
   8   0  12       1661.07       1552.60       106.03 o
   9   0  12       5190.10       5519.33       466.22 o
  10   0  12       8282.43       8576.60       404.96 o
  11   0  12       3120.07       3008.20       196.52 o
 -15   1  12         20.93         30.98        35.59 o
 -14   1  12         18.88         11.25        34.85 o
 -13   1  12        115.68         92.38        37.73 o
 -12   1  12          7.67         36.53        25.59 o
 -11   1  12         28.30         43.75        24.39 o
 -10   1  12        181.15        134.81        22.09 o
  -9   1  12        162.06        110.99        13.08 o
  -8   1  12         36.99         59.96        13.47 o
  -7   1  12        421.95        425.95        24.47 o
  -6   1  12         10.84         29.31        12.51 o
  -5   1  12        723.24        653.61        25.72 o
  -4   1  12        118.46         82.82         9.81 o
  -3   1  12        102.10        105.19        11.06 o
  -2   1  12          6.80          2.29         8.29 o
  -1   1  12        104.80         90.58        10.24 o
   0   1  12         46.11         41.36         8.35 o
   1   1  12         25.57         32.05        11.79 o
   2   1  12         17.04         18.07         7.92 o
   3   1  12        109.99         81.95        11.83 o
   4   1  12         37.24         17.34        14.06 o
   5   1  12          7.56          3.80        14.52 o
   6   1  12         11.34        -17.08        17.08 o
   7   1  12         15.16         40.76        26.84 o
   8   1  12        145.70        158.37        30.21 o
   9   1  12          1.18         -9.66        29.32 o
  10   1  12        131.66         40.09        49.10 o
  11   1  12          2.76        -46.76        50.41 o
 -15   2  12       4422.60       4193.49       134.96 o
 -14   2  12       9867.73       9887.99       193.39 o
 -13   2  12       4618.62       4462.33       123.26 o
 -12   2  12        271.35        180.12        29.18 o
 -11   2  12       5215.72       5198.04       164.83 o
 -10   2  12      12316.22      12017.52       243.63 o
  -9   2  12      10099.06       9848.90       163.34 o
  -8   2  12      10327.72       9870.93       122.48 o
  -7   2  12        180.03        156.00        17.73 o
  -6   2  12      14772.62      14517.70       145.13 o
  -5   2  12      19901.62      20599.77       155.48 o
  -4   2  12      33099.72      32715.58       221.10 o
  -3   2  12       3829.92       3813.42        60.85 o
  -2   2  12         42.70         51.62         9.64 o
  -1   2  12      19725.39      19802.56       174.21 o
   0   2  12      25803.12      25006.71       273.80 o
   1   2  12      21630.39      21466.42       175.30 o
   2   2  12       2596.81       2465.89        85.87 o
   3   2  12        867.78        827.99        40.86 o
   4   2  12      11750.34      11441.87       152.90 o
   5   2  12      18711.37      18748.49       189.22 o
   6   2  12      13917.67      14009.52       179.55 o
   7   2  12       1037.69       1085.56        56.75 o
   8   2  12       2012.43       2020.04        86.75 o
   9   2  12       6845.86       7352.60       192.67 o
  10   2  12       6407.82       6417.30       184.02 o
 -15   3  12        180.71         72.70        40.49 o
 -14   3  12          8.39        -32.07        32.07 o
 -13   3  12        727.58        585.89        56.84 o
 -12   3  12       1450.47       1468.85        96.50 o
 -11   3  12        488.84        464.72        40.67 o
 -10   3  12        987.80        955.16        56.97 o
  -9   3  12         38.47         57.54        19.46 o
  -8   3  12         43.28         76.47        21.92 o
  -7   3  12        838.99        932.96        43.48 o
  -6   3  12        576.45        592.26        27.48 o
  -5   3  12        251.24        254.30        15.82 o
  -4   3  12        379.44        387.45        18.59 o
  -3   3  12       1506.07       1535.86        37.83 o
  -2   3  12       1002.69        886.78        35.65 o
  -1   3  12       1792.08       1761.56        56.18 o
   0   3  12         59.81         98.91        14.35 o
   1   3  12        631.94        530.31        29.01 o
   2   3  12       1795.62       1616.67        58.90 o
   3   3  12       2062.73       2233.51        85.45 o
   4   3  12        899.34        739.10        51.77 o
   5   3  12        159.59         79.39        28.77 o
   6   3  12       1195.95       1051.43        53.31 o
   7   3  12       1176.32       1128.71        62.94 o
   8   3  12       1847.84       1929.45        84.74 o
   9   3  12        103.91         21.95        32.14 o
  10   3  12          6.19        -40.64        40.64 o
 -14   4  12       6349.47       6168.90       375.27 o
 -13   4  12       2792.81       2441.03       214.56 o
 -12   4  12         33.94         14.34        32.80 o
 -11   4  12       6022.12       5869.66       152.76 o
 -10   4  12       8414.42       8353.88       160.83 o
  -9   4  12       8767.23       9016.15       151.81 o
  -8   4  12       4396.15       4362.89        88.76 o
  -7   4  12        466.98        433.44        27.21 o
  -6   4  12       9694.64       9433.97       101.07 o
  -5   4  12      16312.10      16283.25       153.16 o
  -4   4  12      17705.59      17845.76       158.35 o
  -3   4  12       4338.21       4603.02        70.92 o
  -2   4  12        178.21        144.73        20.12 o
  -1   4  12       6849.04       6648.37       115.43 o
   0   4  12      25619.85      25931.67       295.79 o
   1   4  12      11576.26      12048.66       185.43 o
   2   4  12       4097.71       3940.08       113.31 o
   3   4  12        170.40        117.33        30.25 o
   4   4  12       7053.33       6879.96       160.55 o
   5   4  12      11047.04      11120.27       213.31 o
   6   4  12       7711.18       7505.94       167.56 o
   7   4  12        798.42        761.28        50.24 o
   8   4  12       1282.81       1198.49        68.22 o
   9   4  12       4532.04       4398.66       132.85 o
 -13   5  12       1200.05       1130.41       110.59 o
 -12   5  12       2952.61       3420.28       126.30 o
 -11   5  12        848.33        902.73        64.77 o
 -10   5  12       1043.67       1128.07        58.31 o
  -9   5  12        621.78        579.99        38.44 o
  -8   5  12       2262.64       2271.80        68.96 o
  -7   5  12       2758.98       2815.70        75.77 o
  -6   5  12       4010.76       4072.16        82.44 o
  -5   5  12         11.88         25.10        13.48 o
  -4   5  12        269.09        280.20        23.26 o
  -3   5  12       2341.77       2341.56        67.21 o
  -2   5  12       3020.37       3160.27        77.11 o
  -1   5  12       1645.04       1713.70        56.57 o
   0   5  12         98.01         85.46        20.21 o
   1   5  12       2533.97       2488.07        77.59 o
   2   5  12       8121.20       8236.26       158.60 o
   3   5  12       4230.44       4199.03       114.46 o
   4   5  12       2145.50       2132.53        98.38 o
   5   5  12        228.52        253.93        38.37 o
   6   5  12       1097.25       1128.73        68.50 o
   7   5  12       2144.26       2351.33        99.11 o
   8   5  12       1613.12       1580.16        79.74 o
 -12   6  12         67.09        100.75        34.85 o
 -11   6  12       2387.40       2341.11        99.32 o
 -10   6  12       6463.00       6532.86       158.44 o
  -9   6  12      13631.99      13830.86       213.78 o
  -8   6  12       5324.73       5039.58       114.91 o
  -7   6  12        298.08        265.49        28.34 o
  -6   6  12       4847.97       5015.41       108.01 o
  -5   6  12      13822.22      14067.26       198.19 o
  -4   6  12       9042.42       8887.36       140.74 o
  -3   6  12       6330.14       6417.44       116.49 o
  -2   6  12        162.74        129.80        21.38 o
  -1   6  12       3823.25       3717.77        95.97 o
   0   6  12      19006.68      19677.24       250.18 o
   1   6  12       9385.14       9769.17       170.32 o
   2   6  12       1821.25       1843.87        76.76 o
   3   6  12        490.92        498.13        44.72 o
   4   6  12       5768.63       5889.59       157.11 o
   5   6  12       6911.32       7093.45       197.98 o
   6   6  12       5462.31       5695.09       155.21 o
   7   6  12       1174.82       1153.02        73.76 o
 -10   7  12        327.18        306.14        47.54 o
  -9   7  12        101.70        127.30        32.17 o
  -8   7  12       2091.72       2365.32        93.52 o
  -7   7  12       3941.73       4246.25       121.99 o
  -6   7  12       2803.55       3115.00        96.25 o
  -5   7  12        125.31        110.63        25.39 o
  -4   7  12       1299.84       1244.97        69.42 o
  -3   7  12       4320.48       4253.52       127.65 o
  -2   7  12       6375.13       6699.54       161.06 o
  -1   7  12       1755.22       1766.85        82.87 o
   0   7  12          5.22          9.59        31.95 o
   1   7  12       2252.23       2298.96       104.15 o
   2   7  12       4404.35       4603.62       165.34 o
   3   7  12       3398.73       3384.15       134.92 o
   4   7  12        562.60        605.07        71.17 o
   5   7  12        293.70        144.62        44.23 o
   6   7  12       2500.91       2702.71       134.41 o
  -8   8  12       1509.79       1419.21        77.75 o
  -7   8  12          3.70        -17.62        29.66 o
  -6   8  12       3568.71       3548.13       134.21 o
  -5   8  12       5555.81       5594.69       155.73 o
  -4   8  12       4227.64       4020.13       131.54 o
  -3   8  12       1593.77       1613.52        83.45 o
  -2   8  12         23.43         11.62        36.39 o
  -1   8  12       1473.29       1347.02        82.52 o
   0   8  12       4494.65       4672.99       151.82 o
   1   8  12       4790.97       4966.19       179.42 o
   2   8  12        813.71        796.23        76.49 o
   3   8  12         32.86         58.05        48.56 o
   4   8  12       1746.49       1790.93       119.52 o
  -4   9  12        564.03        583.33        54.97 o
  -3   9  12       2999.65       3056.10       120.41 o
  -2   9  12       3853.03       3908.25       158.29 o
  -1   9  12       1452.24       1495.02       104.12 o
 -15   1  13          7.03          1.10        35.94 o
 -14   1  13       3689.70       3351.71       102.63 o
 -13   1  13      11133.29      10913.71       201.69 o
 -12   1  13      14949.09      14525.50       207.93 o
 -11   1  13       4820.35       4614.02       105.93 o
 -10   1  13       1621.38       1656.01        60.38 o
  -9   1  13       3947.09       3882.08        67.51 o
  -8   1  13      23874.02      23569.75       276.24 o
  -7   1  13      18188.82      18174.96       173.03 o
  -6   1  13      10035.70      10056.57       108.49 o
  -5   1  13       2177.05       2066.92        46.72 o
  -4   1  13      13330.07      13572.83       124.22 o
  -3   1  13      28002.64      27617.24       218.25 o
  -2   1  13      19728.30      19603.84       158.41 o
  -1   1  13       1061.34       1007.15        29.15 o
   0   1  13       3175.50       3250.10        51.51 o
   1   1  13      29175.08      28517.51       202.91 o
   2   1  13      19197.44      18952.37       168.58 o
   3   1  13      10939.42      10831.28       133.99 o
   4   1  13        791.39        772.51        35.46 o
   5   1  13       4092.90       4090.91        98.36 o
   6   1  13       9247.24       9535.25       209.02 o
   7   1  13      15857.76      15842.72       258.77 o
   8   1  13       3641.36       3595.89       114.19 o
   9   1  13        428.02        290.33        67.73 o
  10   1  13       1583.56       1572.24       119.47 o
 -15   2  13        302.55        392.98        49.28 o
 -14   2  13        258.59        193.81        37.46 o
 -13   2  13         32.05         94.06        47.15 o
 -12   2  13         32.46         -7.18        25.19 o
 -11   2  13         95.10         88.20        23.79 o
 -10   2  13        205.99        217.12        26.77 o
  -9   2  13       1357.13       1373.52        45.55 o
  -8   2  13         39.44         21.90        16.71 o
  -7   2  13        208.34        133.74        16.80 o
  -6   2  13       1685.28       1662.48        43.95 o
  -5   2  13        667.33        696.88        26.99 o
  -4   2  13        340.11        336.87        16.03 o
  -3   2  13         16.94         14.56        10.37 o
  -2   2  13        954.76        983.11        35.98 o
  -1   2  13        142.96        130.75        15.52 o
   0   2  13       1481.41       1347.48        40.26 o
   1   2  13        279.59        198.79        20.22 o
   2   2  13          3.21        -10.76        10.76 o
   3   2  13        235.53        225.84        28.65 o
   4   2  13         22.71         32.99        19.54 o
   5   2  13         17.45          9.72        23.45 o
   6   2  13         68.93         50.29        24.13 o
   7   2  13        151.38         60.66        26.50 o
   8   2  13        169.28        130.84        35.94 o
   9   2  13        600.33        713.78        56.33 o
  10   2  13         90.85         39.27        62.39 o
 -14   3  13       3783.10       3680.13       128.60 o
 -13   3  13       9301.54       9239.70       182.28 o
 -12   3  13       9411.68       9292.38       340.60 o
 -11   3  13       1759.84       1559.17        91.44 o
 -10   3  13        379.71        351.94        39.29 o
  -9   3  13       7503.16       7551.58       132.90 o
  -8   3  13       7531.62       7765.44       119.46 o
  -7   3  13      19175.36      18866.32       192.01 o
  -6   3  13       1135.60       1198.23        34.25 o
  -5   3  13       2621.24       2500.80        46.20 o
  -4   3  13      14876.02      15255.14       128.29 o
  -3   3  13      21949.37      22030.78       180.44 o
  -2   3  13      14285.41      14326.46       172.90 o
  -1   3  13       2168.52       2073.48        71.82 o
   0   3  13       1393.49       1273.66        56.88 o
   1   3  13      25041.32      25131.66       308.38 o
   2   3  13      15843.50      15666.64       212.58 o
   3   3  13      12372.31      12358.89       225.06 o
   4   3  13        157.33        108.78        31.83 o
   5   3  13       2898.33       2739.65        91.26 o
   6   3  13       9378.83       9823.31       180.63 o
   7   3  13       8288.86       8277.60       170.32 o
   8   3  13       3597.43       3693.54       117.26 o
   9   3  13         17.97          1.29        35.47 o
 -14   4  13        261.29        124.63        52.30 o
 -13   4  13         17.06        -40.27        41.19 o
 -12   4  13        308.56        238.15        44.94 o
 -11   4  13       1657.26       1879.14        87.08 o
 -10   4  13       1250.99       1327.13        60.95 o
  -9   4  13       1740.30       1748.11        63.73 o
  -8   4  13          2.68        -17.05        17.05 o
  -7   4  13        687.69        670.30        33.38 o
  -6   4  13       1969.97       2109.37        53.79 o
  -5   4  13       6363.57       6485.32        93.43 o
  -4   4  13       2194.16       2206.15        51.83 o
  -3   4  13        319.00        259.81        20.70 o
  -2   4  13        670.14        720.28        37.76 o
  -1   4  13       4625.48       4911.84       107.35 o
   0   4  13       2235.74       2155.66        72.69 o
   1   4  13         30.60         46.75        24.37 o
   2   4  13        355.40        334.24        37.48 o
   3   4  13       2287.84       2218.83        91.44 o
   4   4  13       2458.86       2432.84        98.35 o
   5   4  13       1551.10       1406.34        78.62 o
   6   4  13        218.42        184.77        34.08 o
   7   4  13        330.77        204.41        34.59 o
   8   4  13        981.06       1006.38        75.32 o
   9   4  13       1388.75       1475.71        80.88 o
 -13   5  13       6312.38       6253.91       198.77 o
 -12   5  13       6126.93       6056.94       179.15 o
 -11   5  13       2541.64       2724.36       108.13 o
 -10   5  13        369.69        406.32        41.63 o
  -9   5  13       6296.81       6108.48       132.76 o
  -8   5  13      11157.11      10941.91       167.56 o
  -7   5  13      13677.58      13505.96       164.18 o
  -6   5  13       2514.91       2470.85        69.46 o
  -5   5  13       1979.97       1897.64        57.94 o
  -4   5  13       8932.11       8996.81       131.72 o
  -3   5  13      15881.43      16228.41       193.75 o
  -2   5  13       6390.87       6700.38       117.87 o
  -1   5  13       3569.21       3733.77        95.88 o
   0   5  13       3504.50       3626.47       103.03 o
   1   5  13       8110.26       8125.72       168.97 o
   2   5  13      13424.02      13718.89       255.39 o
   3   5  13       5924.18       5722.96       151.66 o
   4   5  13        890.04        892.23        64.28 o
   5   5  13       2167.99       2072.52        95.15 o
   6   5  13       6181.66       6349.55       163.28 o
   7   5  13       8074.57       8188.65       190.24 o
   8   5  13       3695.99       3866.83       125.99 o
 -12   6  13        315.73        360.93        50.53 o
 -11   6  13       2829.43       2911.05       111.52 o
 -10   6  13       2807.32       2959.58       116.44 o
  -9   6  13       2539.11       2576.85        91.13 o
  -8   6  13         82.69         69.78        25.79 o
  -7   6  13       1570.70       1687.26        74.51 o
  -6   6  13       2527.83       2560.29        83.86 o
  -5   6  13       4421.57       4662.12       111.44 o
  -4   6  13       1344.60       1390.88        55.94 o
  -3   6  13         42.36          0.99        21.47 o
  -2   6  13       1322.44       1203.66        56.49 o
  -1   6  13       6895.11       7328.66       140.92 o
   0   6  13       2119.75       2311.17        84.08 o
   1   6  13        478.38        477.92        40.69 o
   2   6  13        265.83        237.35        34.66 o
   3   6  13       1438.72       1360.39        70.20 o
   4   6  13       1553.75       1673.72        87.53 o
   5   6  13       1536.35       1572.93        87.77 o
   6   6  13         48.61         42.18        31.53 o
 -10   7  13        314.42        325.45        54.60 o
  -9   7  13       3755.07       3887.85       130.59 o
  -8   7  13       6701.53       6741.63       158.73 o
  -7   7  13       5649.55       5692.46       142.44 o
  -6   7  13        740.30        771.00        54.14 o
  -5   7  13        518.86        546.47        48.84 o
  -4   7  13       6226.99       6251.85       158.60 o
  -3   7  13       5847.45       5731.78       151.26 o
  -2   7  13       6153.10       6094.49       155.99 o
  -1   7  13       1915.18       1852.91        92.80 o
   0   7  13       1122.10       1125.36        74.39 o
   1   7  13       3762.20       3764.39       134.16 o
   2   7  13       7803.91       7922.01       223.09 o
   3   7  13       5577.03       5534.65       198.56 o
   4   7  13       1760.05       1743.11       113.76 o
   5   7  13        122.70         38.59        49.65 o
  -7   8  13       2621.40       2858.57       123.42 o
  -6   8  13       5755.67       6109.59       180.14 o
  -5   8  13       4184.71       4067.74       135.15 o
  -4   8  13       1911.31       2042.32        95.98 o
  -3   8  13          1.02        -19.98        36.25 o
  -2   8  13       1584.21       1619.74        86.29 o
  -1   8  13       3475.89       3615.22       136.27 o
   0   8  13       3600.14       3830.20       158.95 o
   1   8  13       1114.51       1126.57        89.29 o
   2   8  13         62.57         52.50        72.94 o
 -15   0  14       4688.80       4564.59       167.68 o
 -14   0  14       1591.56       1863.80       103.88 o
 -13   0  14       1591.50       1532.42        92.37 o
 -12   0  14       9206.53       8764.18       250.69 o
 -11   0  14      19485.70      19315.85       357.97 o
 -10   0  14       8478.29       8550.71       208.18 o
  -9   0  14       1221.54       1339.93        60.07 o
  -8   0  14       1328.49       1214.18        57.35 o
  -7   0  14      24487.58      24882.52       232.51 o
  -6   0  14      33773.84      33155.14       304.57 o
  -5   0  14      15136.05      14987.70       192.40 o
  -4   0  14       1622.51       1656.54        66.25 o
  -3   0  14      12486.30      12264.84       205.75 o
  -2   0  14       9410.11       9039.02       249.92 o
  -1   0  14      24382.06      24330.19       272.84 o
   0   0  14       7184.42       6984.87       137.24 o
   1   0  14         98.04         93.14        20.13 o
   2   0  14      14759.19      14179.83       250.45 o
   3   0  14      13529.46      13592.49       220.19 o
   4   0  14      15883.37      15843.60       304.59 o
   5   0  14       4670.59       4926.89       130.15 o
   6   0  14         45.75         18.79        39.56 o
   7   0  14       5216.71       5094.54       240.41 o
   8   0  14       9724.94       9694.71       356.15 o
   9   0  14       7567.79       8032.56       427.42 o
 -15   1  14         12.25         68.77        31.32 o
 -14   1  14         28.96         97.66        30.20 o
 -13   1  14         63.67         77.34        29.55 o
 -12   1  14        187.20        221.50        31.11 o
 -11   1  14          9.65         15.85        23.15 o
 -10   1  14        158.11        157.77        25.42 o
  -9   1  14        608.30        657.16        31.35 o
  -8   1  14        908.04        871.02        34.19 o
  -7   1  14        105.55         92.35        13.73 o
  -6   1  14        810.83        752.49        30.16 o
  -5   1  14        264.88        199.48        15.47 o
  -4   1  14         21.06          5.75         9.85 o
  -3   1  14         11.48         23.03         9.87 o
  -2   1  14          1.13         13.33        11.42 o
  -1   1  14          4.26          7.31         9.55 o
   0   1  14        101.79        105.90        12.28 o
   1   1  14        165.47        177.64        20.80 o
   2   1  14          4.24         11.49        13.41 o
   3   1  14         21.80         44.19        16.84 o
   4   1  14         16.23          6.06        15.99 o
   5   1  14         28.11         30.01        22.81 o
   6   1  14          5.35        -22.66        23.40 o
   7   1  14          2.47          6.51        44.35 o
   8   1  14         10.50        -25.69        40.10 o
   9   1  14         17.52          9.65        38.04 o
 -14   2  14       1008.97       1009.76        63.32 o
 -13   2  14        944.38        974.43        70.68 o
 -12   2  14       8821.79       8761.11       164.76 o
 -11   2  14      13169.28      12747.49       220.09 o
 -10   2  14       9556.74       9119.93       156.27 o
  -9   2  14       1021.79        928.21        46.32 o
  -8   2  14        800.20        755.54        36.25 o
  -7   2  14      18032.95      18088.40       165.81 o
  -6   2  14      23769.87      23609.71       192.51 o
  -5   2  14      18556.38      18510.97       154.85 o
  -4   2  14        304.76        327.67        18.35 o
  -3   2  14       3335.11       3468.96        63.03 o
  -2   2  14      17594.08      17404.29       172.32 o
  -1   2  14      20652.23      20655.91       269.38 o
   0   2  14      14737.92      14778.79       228.01 o
   1   2  14        113.33        143.18        19.70 o
   2   2  14       6634.13       6444.41       147.24 o
   3   2  14      11071.53      10846.71       187.66 o
   4   2  14       8466.95       8340.57       167.86 o
   5   2  14       4736.18       4838.82       120.53 o
   6   2  14        143.16        133.11        28.50 o
   7   2  14       3174.72       3117.17       103.99 o
   8   2  14       9743.39      10191.05       205.92 o
   9   2  14       5952.02       6090.44       191.74 o
 -14   3  14        234.92         97.03        50.10 o
 -13   3  14        893.65        860.72        69.83 o
 -12   3  14        339.20        219.68        37.61 o
 -11   3  14          0.72        -16.49        32.99 o
 -10   3  14        330.03        373.16        37.25 o
  -9   3  14       3926.92       4142.06        91.79 o
  -8   3  14        247.80        273.80        25.62 o
  -7   3  14       1641.62       1684.90        45.03 o
  -6   3  14         23.76         18.54        11.66 o
  -5   3  14        367.47        402.03        21.64 o
  -4   3  14       1346.94       1478.52        38.11 o
  -3   3  14       2584.06       2639.54        60.84 o
  -2   3  14        141.34        155.23        21.08 o
  -1   3  14         25.82          9.75        21.17 o
   0   3  14       4181.97       4056.07       117.31 o
   1   3  14        379.94        386.32        38.78 o
   2   3  14       1501.92       1642.35        76.98 o
   3   3  14         44.53         17.63        28.42 o
   4   3  14         26.23         17.77        27.13 o
   5   3  14        176.87        140.61        30.58 o
   6   3  14        273.22        265.32        35.74 o
   7   3  14         37.98         10.60        28.36 o
   8   3  14          7.88        -21.19        32.14 o
 -13   4  14       1296.96       1200.23        86.55 o
 -12   4  14       6062.49       5846.48       172.37 o
 -11   4  14       9623.34       9872.44       203.68 o
 -10   4  14       5858.26       6019.41       143.45 o
  -9   4  14        425.43        345.84        33.67 o
  -8   4  14       2856.43       2813.93        84.12 o
  -7   4  14       9177.66       9352.76       131.86 o
  -6   4  14      17204.06      17024.30       167.67 o
  -5   4  14       6585.65       6260.97        93.85 o
  -4   4  14         87.76         82.08        20.70 o
  -3   4  14       3336.35       3498.48        76.60 o
  -2   4  14      12513.52      12455.57       182.51 o
  -1   4  14      13436.13      13799.79       195.03 o
   0   4  14       7872.80       8440.26       186.31 o
   1   4  14          5.70        -20.82        25.94 o
   2   4  14       5840.72       5796.56       149.41 o
   3   4  14       9085.84       8974.83       196.62 o
   4   4  14       9145.89       9010.04       196.90 o
   5   4  14       3580.97       3646.74       127.56 o
   6   4  14         27.85         23.78        41.63 o
   7   4  14       2629.60       2758.34       103.77 o
   8   4  14       6299.61       6291.78       169.27 o
 -12   5  14        364.09        388.50        48.62 o
 -11   5  14          0.21        -31.93        31.93 o
 -10   5  14       1947.94       2114.67        94.29 o
  -9   5  14       2577.48       2684.96        89.26 o
  -8   5  14       1640.65       1641.51        64.28 o
  -7   5  14        964.53       1026.17        51.36 o
  -6   5  14        638.59        587.39        34.46 o
  -5   5  14       2161.78       2217.38        64.31 o
  -4   5  14       6586.44       6321.35       119.65 o
  -3   5  14       5224.13       5339.26       109.01 o
  -2   5  14        186.03        123.34        23.71 o
  -1   5  14        209.27        123.30        27.08 o
   0   5  14       5488.64       5747.51       142.87 o
   1   5  14       2714.55       2870.14       103.77 o
   2   5  14       1752.30       1780.29        85.82 o
   3   5  14        167.60        179.24        37.34 o
   4   5  14       1360.12       1383.80        80.16 o
   5   5  14       2285.79       2367.83       107.44 o
   6   5  14       2399.71       2647.13       110.37 o
   7   5  14        397.11        269.95        40.72 o
 -11   6  14       7165.73       7560.72       193.90 o
 -10   6  14       5305.15       5479.90       172.81 o
  -9   6  14        421.22        380.33        44.70 o
  -8   6  14        864.01        772.81        51.02 o
  -7   6  14       6379.00       6553.53       148.41 o
  -6   6  14      13701.67      13996.61       206.52 o
  -5   6  14       5475.62       5342.28       107.99 o
  -4   6  14        597.99        449.17        36.49 o
  -3   6  14       2531.20       2507.81        83.73 o
  -2   6  14       5021.47       4998.23       118.90 o
  -1   6  14       9739.58       9657.50       169.24 o
   0   6  14       6126.22       6380.76       144.01 o
   1   6  14         92.30         61.92        35.27 o
   2   6  14       2412.23       2292.32        96.44 o
   3   6  14       8275.07       8208.79       193.47 o
   4   6  14       9776.50       9916.91       259.09 o
   5   6  14       2891.92       2860.99       118.94 o
   6   6  14         11.68         11.13        39.78 o
  -9   7  14       2840.26       3114.68       118.41 o
  -8   7  14       2800.81       2976.82       107.26 o
  -7   7  14        425.05        445.74        47.67 o
  -6   7  14        289.05        214.64        34.31 o
  -5   7  14       2143.85       2321.33        98.21 o
  -4   7  14       4315.01       4420.20       136.17 o
  -3   7  14       3486.95       3772.57       126.33 o
  -2   7  14        570.42        562.49        51.51 o
  -1   7  14        575.26        632.80        59.35 o
   0   7  14       2306.61       2333.95       108.59 o
   1   7  14       4479.91       5126.11       161.55 o
   2   7  14       2541.04       2461.46       128.17 o
   3   7  14       1067.08       1104.14       105.70 o
   4   7  14         55.32         96.14        47.64 o
  -6   8  14       3329.99       3414.26       136.42 o
  -5   8  14       1830.87       1689.68        90.33 o
  -4   8  14        175.12        153.10        38.36 o
  -3   8  14       1071.76        970.68        67.45 o
  -2   8  14       3552.64       3570.35       137.07 o
  -1   8  14       4270.14       4174.52       149.71 o
   0   8  14       3364.43       3503.08       156.59 o
   1   8  14          8.82         38.88        40.38 o
 -14   1  15       9467.79       9340.89       176.62 o
 -13   1  15       5207.61       5210.94       125.63 o
 -12   1  15         29.23         21.65        24.32 o
 -11   1  15       3732.55       3721.09        97.32 o
 -10   1  15      16070.11      15840.91       232.79 o
  -9   1  15      11537.00      11206.75       130.93 o
  -8   1  15       6670.55       6544.83        92.91 o
  -7   1  15        604.67        598.47        27.75 o
  -6   1  15      12351.38      12768.02       130.55 o
  -5   1  15      21771.86      21955.46       200.84 o
  -4   1  15      18589.66      18337.01       159.00 o
  -3   1  15       6752.41       6594.07        88.40 o
  -2   1  15         67.90         64.86        15.84 o
  -1   1  15       8824.35       9067.25       140.21 o
   0   1  15      19035.91      19239.13       223.59 o
   1   1  15      29760.48      29766.29       258.79 o
   2   1  15        805.54        863.75        41.99 o
   3   1  15        275.70        270.82        25.68 o
   4   1  15       7857.01       7879.87       129.86 o
   5   1  15       9858.33       9864.36       231.06 o
   6   1  15       8216.41       8391.28       177.73 o
   7   1  15       1213.95       1277.61        85.56 o
   8   1  15       1230.40       1082.15        90.03 o
 -14   2  15         12.76         -3.87        32.93 o
 -13   2  15         53.89         -2.50        30.45 o
 -12   2  15        560.78        616.00        44.51 o
 -11   2  15        309.24        354.86        34.87 o
 -10   2  15          2.13         -1.41        25.29 o
  -9   2  15        135.06         86.96        21.06 o
  -8   2  15         21.40         32.30        14.95 o
  -7   2  15         56.35         52.03        13.91 o
  -6   2  15         27.29         43.31        13.44 o
  -5   2  15        441.92        453.99        25.86 o
  -4   2  15        510.01        497.72        27.17 o
  -3   2  15         24.37         19.67        11.38 o
  -2   2  15        295.40        307.44        26.66 o
  -1   2  15        356.82        360.00        36.28 o
   0   2  15          1.84         -1.60        23.31 o
   1   2  15         54.41         59.24        19.93 o
   2   2  15        313.65        289.98        35.10 o
   3   2  15       1097.26       1046.32        61.09 o
   4   2  15        673.83        650.97        49.10 o
   5   2  15         62.20         37.52        23.48 o
   6   2  15         85.16         48.16        25.90 o
   7   2  15        168.73        177.01        34.76 o
   8   2  15        218.94        165.60        53.41 o
 -13   3  15       3502.06       3160.66       251.94 o
 -12   3  15         89.65        -22.90        38.87 o
 -11   3  15       2044.66       1951.69        85.34 o
 -10   3  15       9344.19       9649.60       190.44 o
  -9   3  15       8656.70       8839.81       160.52 o
  -8   3  15       7047.97       6855.37       121.68 o
  -7   3  15         26.80         24.56        16.97 o
  -6   3  15       4585.49       4737.87        85.81 o
  -5   3  15      15822.72      15913.53       163.74 o
  -4   3  15      16199.29      16475.06       174.68 o
  -3   3  15       5102.83       5195.49       107.43 o
  -2   3  15        123.71         96.66        19.62 o
  -1   3  15       5009.20       4933.23       132.10 o
   0   3  15      20861.18      20987.43       343.62 o
   1   3  15      13584.11      13797.85       232.30 o
   2   3  15       5087.85       4942.07       163.53 o
   3   3  15        377.55        305.13        42.06 o
   4   3  15       2948.66       2835.19       115.95 o
   5   3  15       9854.84       9718.05       183.62 o
   6   3  15       7324.74       7654.79       166.22 o
   7   3  15       1970.30       1908.01        85.71 o
   8   3  15        600.26        543.31        49.61 o
 -13   4  15        369.26        332.96        45.96 o
 -12   4  15       1185.38       1386.98        87.17 o
 -11   4  15       1760.80       1981.27        94.07 o
 -10   4  15         86.75         38.03        27.32 o
  -9   4  15        232.19        201.84        27.90 o
  -8   4  15       2208.43       2335.18        74.40 o
  -7   4  15       1247.19       1304.35        49.69 o
  -6   4  15       2406.58       2496.95        67.03 o
  -5   4  15         59.82         42.20        16.43 o
  -4   4  15       1007.11       1102.38        45.54 o
  -3   4  15       2437.95       2484.66        75.01 o
  -2   4  15       2721.83       3008.59        95.16 o
  -1   4  15        767.94        821.75        59.73 o
   0   4  15         46.00         97.52        34.27 o
   1   4  15        749.32        646.53        56.53 o
   2   4  15       2716.96       2829.14       107.99 o
   3   4  15       1585.43       1589.38        94.10 o
   4   4  15        601.24        525.75        52.10 o
   5   4  15        189.11        113.38        43.65 o
   6   4  15        784.21        693.63        53.15 o
   7   4  15       1234.95       1185.21        71.94 o
 -12   5  15         45.60        -24.13        37.99 o
 -11   5  15       2395.43       2486.44       100.30 o
 -10   5  15       6823.73       6961.37       173.51 o
  -9   5  15       9779.86       9766.72       200.28 o
  -8   5  15       2758.89       2633.06        88.96 o
  -7   5  15        411.43        356.33        31.22 o
  -6   5  15       6510.59       6486.53       115.63 o
  -5   5  15      11700.68      11580.11       165.03 o
  -4   5  15      13479.98      13230.96       183.92 o
  -3   5  15       3772.31       3746.16       101.77 o
  -2   5  15          2.30        -21.68        33.82 o
  -1   5  15       3548.56       3408.31        99.16 o
   0   5  15      11618.00      11572.92       233.97 o
   1   5  15       9151.06       9370.24       214.02 o
   2   5  15       2730.11       2716.35       131.98 o
   3   5  15        232.79        208.44        38.63 o
   4   5  15       3599.91       3332.94       153.49 o
   5   5  15       6075.04       6170.66       176.61 o
   6   5  15       5959.64       6207.71       181.19 o
 -10   6  15        166.64        140.28        38.94 o
  -9   6  15        611.53        566.87        51.96 o
  -8   6  15       3432.32       3792.16       111.19 o
  -7   6  15       3581.25       3579.38       119.44 o
  -6   6  15       3332.77       3673.61       111.82 o
  -5   6  15         57.87         60.58        24.15 o
  -4   6  15        911.39        846.09        49.66 o
  -3   6  15       2768.63       2729.82        89.74 o
  -2   6  15       3804.49       4189.90       112.22 o
  -1   6  15        677.25        698.56        47.98 o
   0   6  15         59.32         54.80        28.91 o
   1   6  15       1397.81       1425.91        78.92 o
   2   6  15       3704.06       3817.92       141.58 o
   3   6  15       3546.36       3647.47       132.54 o
   4   6  15       1586.83       1542.22        90.01 o
  -8   7  15       2395.32       2324.44       111.81 o
  -7   7  15        542.05        505.76        54.16 o
  -6   7  15       2167.25       2320.39       109.17 o
  -5   7  15       6583.50       6786.42       174.13 o
  -4   7  15       4289.60       4207.35       135.83 o
  -3   7  15       2293.30       2365.69       103.18 o
  -2   7  15        189.50        177.71        35.45 o
  -1   7  15       1757.06       1894.92       100.75 o
   0   7  15       5207.89       5236.21       165.81 o
   1   7  15       3929.85       4069.68       167.10 o
   2   7  15        490.78        397.27        67.05 o
  -4   8  15        652.56        741.97        68.03 o
  -3   8  15       2718.37       2981.13       120.66 o
  -2   8  15       3003.58       3094.40       132.63 o
 -14   0  16       2162.87       1901.14       122.02 o
 -13   0  16       8880.66       8450.69       220.61 o
 -12   0  16      10865.76      11010.87       454.69 o
 -11   0  16       1918.61       1889.97       124.51 o
 -10   0  16        750.73        740.98        58.41 o
  -9   0  16       7733.52       7656.72       134.16 o
  -8   0  16      13479.47      13611.41       172.78 o
  -7   0  16       7248.86       7260.56       131.32 o
  -6   0  16       2681.47       2335.49        71.61 o
  -5   0  16       1851.32       1784.48        63.90 o
  -4   0  16      11222.72      11190.43       193.73 o
  -3   0  16      14094.32      14160.32       246.66 o
  -2   0  16      14738.74      14942.15       323.97 o
  -1   0  16        203.37        234.74        30.89 o
   0   0  16        578.78        695.71        58.92 o
   1   0  16      17596.36      16995.19       288.54 o
   2   0  16      14725.81      14479.37       269.64 o
   3   0  16       6853.30       6613.70       181.68 o
   4   0  16        140.12        121.42        31.63 o
   5   0  16       2751.79       2535.43       162.44 o
   6   0  16      12109.06      12537.59       510.64 o
   7   0  16       8876.55       8919.79       647.92 o
   8   0  16       3733.20       3844.35       381.62 o
 -14   1  16         19.52         54.98        29.80 o
 -13   1  16          0.29         16.70        26.78 o
 -12   1  16         73.86         47.29        26.07 o
 -11   1  16         18.47         45.94        24.58 o
 -10   1  16        322.08        361.06        31.15 o
  -9   1  16         14.01          8.82        14.57 o
  -8   1  16        245.50        220.16        19.33 o
  -7   1  16        216.74        161.71        16.46 o
  -6   1  16          7.09         31.32        15.74 o
  -5   1  16        182.78        183.57        16.93 o
  -4   1  16         14.33         19.07        11.37 o
  -3   1  16          1.16        -13.87        16.30 o
  -2   1  16        165.18        149.25        19.54 o
  -1   1  16         19.36         19.77        17.41 o
   0   1  16       1354.98       1350.72        54.30 o
   1   1  16         24.91         -1.07        20.74 o
   2   1  16        217.13        130.19        24.62 o
   3   1  16        576.19        495.94        36.93 o
   4   1  16         60.27         73.98        27.96 o
   5   1  16          3.32         28.79        35.28 o
   6   1  16         61.54         49.14        30.07 o
   7   1  16        142.12        123.59        46.29 o
   8   1  16         42.46         48.98        42.94 o
 -13   2  16       8012.91       7890.28       231.26 o
 -12   2  16       9737.10       9597.17       288.08 o
 -11   2  16       3952.76       3902.17       126.07 o
 -10   2  16         56.13         61.48        23.30 o
  -9   2  16       5285.01       5397.44       100.17 o
  -8   2  16      11458.42      11957.17       143.18 o
  -7   2  16      11415.85      11340.00       137.92 o
  -6   2  16       3696.53       3592.74        72.71 o
  -5   2  16       1948.22       1895.42        54.23 o
  -4   2  16       8823.88       8756.29       131.25 o
  -3   2  16      19103.52      19147.88       220.36 o
  -2   2  16      10601.42      10668.12       145.56 o
  -1   2  16       1769.53       1681.78        58.05 o
   0   2  16       1249.73       1262.36        56.47 o
   1   2  16      14234.40      13729.45       228.56 o
   2   2  16      20011.87      20259.61       381.35 o
   3   2  16       9091.56       9089.91       181.26 o
   4   2  16       2094.79       2246.09        92.13 o
   5   2  16       1340.24       1321.46        67.74 o
   6   2  16       5968.37       6078.96       158.78 o
   7   2  16       9056.38       9451.62       204.98 o
 -13   3  16          7.58        -41.58        41.58 o
 -12   3  16         25.84        -38.17        38.17 o
 -11   3  16        436.87        444.17        46.41 o
 -10   3  16        857.28        952.56        61.34 o
  -9   3  16        170.62        132.07        23.34 o
  -8   3  16        110.94         62.49        19.46 o
  -7   3  16        121.24         94.44        17.67 o
  -6   3  16       2558.27       2495.19        63.57 o
  -5   3  16        479.24        575.56        36.76 o
  -4   3  16       1036.77       1039.34        50.29 o
  -3   3  16          0.24        -19.50        19.50 o
  -2   3  16        169.66         93.08        22.17 o
  -1   3  16        673.06        738.11        55.00 o
   0   3  16       2447.30       2569.78       108.02 o
   1   3  16         34.03         50.37        29.68 o
   2   3  16         30.91        -16.12        27.91 o
   3   3  16       2513.31       2593.02       106.08 o
   4   3  16       1573.15       1491.77        78.61 o
   5   3  16        655.23        606.40        50.03 o
   6   3  16        189.25        116.92        33.15 o
   7   3  16        244.77        190.67        38.97 o
 -12   4  16       6558.76       6711.18       186.74 o
 -11   4  16       2946.81       2649.78       101.85 o
 -10   4  16         11.95        -20.83        30.16 o
  -9   4  16       5564.26       5678.91       128.07 o
  -8   4  16       7300.65       7325.09       144.79 o
  -7   4  16      14851.16      14848.39       199.49 o
  -6   4  16       2828.31       2616.46        72.68 o
  -5   4  16        616.88        598.15        34.24 o
  -4   4  16       7381.40       7454.63       127.54 o
  -3   4  16      13542.19      13551.85       214.59 o
  -2   4  16       7829.93       7918.32       162.35 o
  -1   4  16       1665.00       1612.10        80.18 o
   0   4  16        977.18        941.38        68.18 o
   1   4  16       8030.34       8003.55       245.56 o
   2   4  16      11787.54      11476.97       228.44 o
   3   4  16       5381.28       5079.41       152.56 o
   4   4  16        508.52        438.47        71.32 o
   5   4  16        932.19        745.51        61.07 o
   6   4  16       4149.14       3985.98       132.23 o
 -11   5  16       2277.94       2394.91       108.86 o
 -10   5  16       2191.01       2530.54       115.84 o
  -9   5  16       1033.33       1089.65        69.41 o
  -8   5  16        122.44        122.82        28.33 o
  -7   5  16        812.23        869.83        56.72 o
  -6   5  16       2637.34       2714.24        80.65 o
  -5   5  16       1957.12       2069.75        70.60 o
  -4   5  16        891.69        964.64        56.06 o
  -3   5  16         43.29         31.11        24.88 o
  -2   5  16        567.06        509.42        40.62 o
  -1   5  16       2652.47       2858.61       100.48 o
   0   5  16       1596.83       1677.32       103.34 o
   1   5  16        340.18        278.42        49.49 o
   2   5  16         27.75        -20.61        32.75 o
   3   5  16       1751.09       1845.55        96.13 o
   4   5  16       1210.56       1145.07        77.10 o
   5   5  16       1000.76        927.81        75.57 o
 -10   6  16        324.35        349.49        83.14 o
  -9   6  16       3332.45       3447.96       135.14 o
  -8   6  16       5251.62       5399.47       144.89 o
  -7   6  16       6388.32       6379.14       179.68 o
  -6   6  16       1963.99       1918.19        90.41 o
  -5   6  16        532.09        462.55        42.64 o
  -4   6  16       5532.29       5406.20       130.57 o
  -3   6  16       8663.52       8770.21       168.34 o
  -2   6  16       8084.47       8181.18       163.98 o
  -1   6  16       1143.38       1008.88        69.91 o
   0   6  16        707.14        580.95        59.66 o
   1   6  16       3789.64       3660.30       159.16 o
   2   6  16       6752.58       7021.12       200.01 o
   3   6  16       2440.98       2446.08       113.79 o
  -7   7  16        598.08        516.99        71.11 o
  -6   7  16       1682.88       1732.03        98.18 o
  -5   7  16       3314.33       3560.94       129.00 o
  -4   7  16       1775.45       1887.10        95.25 o
  -3   7  16         39.65        -31.24        35.73 o
  -2   7  16        985.59       1049.11        73.64 o
  -1   7  16       2363.10       2603.95       120.56 o
   0   7  16       3247.37       3743.43       144.70 o
   1   7  16        960.71       1190.58        96.65 o
 -13   1  17        938.55        992.18        57.31 o
 -12   1  17       6311.80       6250.78       135.27 o
 -11   1  17      11392.18      11212.45       197.84 o
 -10   1  17       7605.30       7637.85       127.65 o
  -9   1  17        776.82        719.48        37.83 o
  -8   1  17        834.64        886.74        36.11 o
  -7   1  17      11127.54      11213.42       134.73 o
  -6   1  17      15852.33      16073.63       170.31 o
  -5   1  17      14847.82      14496.02       169.80 o
  -4   1  17        378.54        364.42        28.42 o
  -3   1  17       4496.15       4606.13        92.47 o
  -2   1  17      10083.61      10124.21       141.01 o
  -1   1  17      15158.06      15596.50       263.81 o
   0   1  17       6256.40       6354.71       146.27 o
   1   1  17        180.68        190.56        26.56 o
   2   1  17       6709.33       6591.17       129.70 o
   3   1  17      11771.36      11737.29       217.85 o
   4   1  17       8531.89       8637.38       180.37 o
   5   1  17       2293.32       2363.54       108.50 o
   6   1  17        329.95        292.94        68.62 o
   7   1  17       3254.69       3618.65       180.95 o
 -13   2  17         33.37         23.39        34.31 o
 -12   2  17         27.40        -32.21        32.21 o
 -11   2  17        103.79         47.80        32.91 o
 -10   2  17         61.07         24.25        26.13 o
  -9   2  17        688.54        745.76        44.00 o
  -8   2  17        173.13        150.12        22.46 o
  -7   2  17        210.04        143.86        19.31 o
  -6   2  17          0.63        -23.18        23.18 o
  -5   2  17        548.39        555.56        38.26 o
  -4   2  17         61.88         38.31        20.76 o
  -3   2  17        795.17        796.68        45.36 o
  -2   2  17         58.13         47.76        20.01 o
  -1   2  17        132.65         99.72        20.79 o
   0   2  17        746.71        766.53        56.82 o
   1   2  17        348.21        338.33        41.88 o
   2   2  17        720.61        771.89        55.64 o
   3   2  17         74.30         58.07        30.16 o
   4   2  17          3.85        -29.66        29.66 o
   5   2  17        535.07        585.61        52.36 o
   6   2  17        146.48         76.43        34.21 o
 -12   3  17       5199.21       5243.41       159.76 o
 -11   3  17      10708.63      11251.96       244.92 o
 -10   3  17       9767.67      10119.18       186.87 o
  -9   3  17       1012.44        850.76        47.91 o
  -8   3  17        910.56        878.99        51.69 o
  -7   3  17       6764.80       7066.20       133.61 o
  -6   3  17      15108.03      15267.11       193.68 o
  -5   3  17      10092.01       9969.81       161.60 o
  -4   3  17        575.25        432.18        38.77 o
  -3   3  17       1008.28        949.50        48.75 o
  -2   3  17       8012.36       8042.87       180.15 o
  -1   3  17      10766.53      10579.26       210.81 o
   0   3  17       5576.32       5485.29       163.09 o
   1   3  17        776.80        677.84        74.52 o
   2   3  17       4048.73       4130.03       133.16 o
   3   3  17       6719.13       6742.77       242.90 o
   4   3  17       8061.80       7994.83       183.69 o
   5   3  17       3143.29       3336.72       113.57 o
   6   3  17        150.89         36.26        34.08 o
 -12   4  17        667.19        694.02        78.55 o
 -11   4  17         22.29        -14.10        38.13 o
 -10   4  17        450.71        484.27        51.12 o
  -9   4  17       2516.72       2849.55       123.19 o
  -8   4  17       1044.59       1234.77        75.87 o
  -7   4  17        691.83        723.60        44.02 o
  -6   4  17        325.05        297.46        30.58 o
  -5   4  17        965.04       1048.79        52.85 o
  -4   4  17       2039.67       2087.27        79.84 o
  -3   4  17       1190.19       1214.24        65.46 o
  -2   4  17        243.19        250.44        34.70 o
  -1   4  17        208.97        184.30        35.81 o
   0   4  17        757.12        768.84        64.96 o
   1   4  17       1109.13       1029.23        77.42 o
   2   4  17        921.39        872.00        81.90 o
   3   4  17        125.08         32.56        46.77 o
   4   4  17        258.51        232.23        52.59 o
   5   4  17        703.68        639.88        52.85 o
 -10   5  17       4678.01       4719.52       176.83 o
  -9   5  17        228.88        108.97        38.23 o
  -8   5  17        885.98        931.59        60.62 o
  -7   5  17       4305.89       4470.11       128.08 o
  -6   5  17      10879.73      10966.60       169.99 o
  -5   5  17       5251.16       5350.14       129.60 o
  -4   5  17        100.21         32.18        26.47 o
  -3   5  17       1762.10       1706.30        77.98 o
  -2   5  17       8883.44       8926.61       201.88 o
  -1   5  17       8418.75       8740.85       234.15 o
   0   5  17       4439.90       4279.99       150.40 o
   1   5  17         35.17         28.76        36.05 o
   2   5  17       1964.43       2030.89       108.72 o
   3   5  17       6777.40       6575.03       185.42 o
   4   5  17       3843.91       3692.14       142.04 o
  -8   6  17       2047.99       2075.44       101.02 o
  -7   6  17        356.96        283.50        46.28 o
  -6   6  17         41.43         49.00        31.20 o
  -5   6  17       1846.16       1965.95        81.75 o
  -4   6  17       3523.83       3714.78       116.62 o
  -3   6  17       3895.28       4265.74       120.53 o
  -2   6  17        334.84        303.10        37.64 o
  -1   6  17        202.56        183.25        37.45 o
   0   6  17       1816.45       1776.18        99.41 o
   1   6  17       2752.71       2875.88       129.40 o
   2   6  17       1208.97       1244.96        89.75 o
  -5   7  17       2532.46       2241.61       105.73 o
  -4   7  17        268.78        208.81        57.40 o
  -3   7  17       1295.55       1317.99        82.15 o
  -2   7  17       3969.36       4127.36       153.38 o
 -13   0  18       3727.06       3752.27       149.84 o
 -12   0  18          8.66         31.91        43.97 o
 -11   0  18       1810.25       1934.96        92.26 o
 -10   0  18       8399.32       8193.18       185.27 o
  -9   0  18      15087.95      15032.78       246.82 o
  -8   0  18       4795.50       4618.77       111.08 o
  -7   0  18        156.50        167.99        30.66 o
  -6   0  18      10236.17      10577.56       216.99 o
  -5   0  18      25882.76      25856.97       361.26 o
  -4   0  18      15963.13      15985.50       296.52 o
  -3   0  18       4918.37       5112.10       149.78 o
  -2   0  18        923.26       1146.33        72.32 o
  -1   0  18       4671.82       4625.93       140.45 o
   0   0  18      12076.19      12041.06       290.88 o
   1   0  18      14123.36      13894.95       320.01 o
   2   0  18        990.50        868.80        82.21 o
   3   0  18         40.15         42.39        42.20 o
   4   0  18       3557.90       3736.09       210.24 o
   5   0  18       3981.24       4135.48       292.45 o
   6   0  18       3115.01       2900.33       260.56 o
 -13   1  18         19.39         22.63        33.84 o
 -12   1  18         31.29         34.02        37.85 o
 -11   1  18        218.42        186.26        28.18 o
 -10   1  18         11.19         -2.01        24.47 o
  -9   1  18         18.75          8.81        22.71 o
  -8   1  18        369.50        402.10        27.76 o
  -7   1  18        650.49        655.82        34.43 o
  -6   1  18        973.26        895.29        40.10 o
  -5   1  18        410.33        352.05        28.85 o
  -4   1  18          2.10        -19.82        19.82 o
  -3   1  18        221.60        190.74        24.18 o
  -2   1  18        104.73        104.07        20.20 o
  -1   1  18        158.35        169.04        24.56 o
   0   1  18        353.50        355.77        37.21 o
   1   1  18          1.25         -7.44        29.87 o
   2   1  18        436.08        396.86        42.08 o
   3   1  18        310.33        269.92        54.63 o
   4   1  18        255.49        240.90        55.93 o
   5   1  18         94.98         49.16        38.76 o
   6   1  18          1.28         46.73        53.86 o
 -12   2  18          8.20        -24.54        31.45 o
 -11   2  18       1514.82       1674.78        77.20 o
 -10   2  18       7504.56       7456.95       165.48 o
  -9   2  18      12399.38      13007.90       219.90 o
  -8   2  18       4992.24       4996.85        97.72 o
  -7   2  18        174.70         99.42        22.54 o
  -6   2  18       3572.04       3663.88       101.91 o
  -5   2  18      14092.40      14053.72       197.17 o
  -4   2  18      13371.21      13800.55       194.78 o
  -3   2  18       4009.35       4035.67       101.37 o
  -2   2  18          1.69        -26.54        26.54 o
  -1   2  18       3776.35       4001.20       120.44 o
   0   2  18       9492.50       9808.56       220.78 o
   1   2  18      12578.16      12649.16       265.03 o
   2   2  18       2372.86       2303.98        94.21 o
   3   2  18         92.49         94.30        36.57 o
   4   2  18       4160.44       4146.87       131.94 o
   5   2  18       5934.05       5908.04       181.63 o
 -12   3  18        270.52        211.50        39.47 o
 -11   3  18       1014.46       1159.23        69.78 o
 -10   3  18        146.14        203.27        37.82 o
  -9   3  18         27.76         -3.89        31.02 o
  -8   3  18        334.08        324.76        54.27 o
  -7   3  18        649.83        742.76        46.80 o
  -6   3  18        548.96        542.95        36.89 o
  -5   3  18         50.71         41.10        23.76 o
  -4   3  18        330.43        339.00        32.24 o
  -3   3  18       1138.19       1073.78        57.92 o
  -2   3  18       1584.11       1627.18        83.84 o
  -1   3  18        382.85        415.59        53.29 o
   0   3  18         15.37        -15.76        37.15 o
   1   3  18         42.78        -37.07        37.07 o
   2   3  18        337.88        379.81        44.44 o
   3   3  18       1022.17       1060.72        73.68 o
   4   3  18         74.46          2.76        46.66 o
   5   3  18         37.15         17.02        35.70 o
 -11   4  18       1114.26       1121.58        86.71 o
 -10   4  18       6844.14       7086.68       207.10 o
  -9   4  18       7941.76       8500.63       247.98 o
  -8   4  18       3574.69       3592.33       128.76 o
  -7   4  18        167.12          2.42        24.83 o
  -6   4  18       2198.43       2178.24        77.91 o
  -5   4  18      10104.31      10294.98       183.92 o
  -4   4  18      11236.36      11153.05       193.19 o
  -3   4  18       4186.97       3945.18       120.68 o
  -2   4  18         94.10        -29.72        34.87 o
  -1   4  18       3093.27       2930.61       132.34 o
   0   4  18       8760.13       8632.16       218.23 o
   1   4  18       7750.28       7546.60       206.80 o
   2   4  18       4196.69       3973.89       152.22 o
   3   4  18        429.77        422.71        64.94 o
   4   4  18       2050.72       1825.50       116.57 o
  -9   5  18        390.41        288.56        47.28 o
  -8   5  18       1948.86       2211.19        99.54 o
  -7   5  18       2080.12       2325.43        89.15 o
  -6   5  18       1392.52       1370.09        68.08 o
  -5   5  18         12.88        -33.00        33.00 o
  -4   5  18        390.43        353.61        46.99 o
  -3   5  18       2211.41       2216.65        92.81 o
  -2   5  18       2478.21       2706.15       102.92 o
  -1   5  18        279.16        169.27        35.79 o
   0   5  18          5.98        -37.49        37.49 o
   1   5  18        728.36        773.64        72.87 o
   2   5  18        973.51        952.50        76.95 o
  -7   6  18         95.42         10.43        36.32 o
  -6   6  18       2086.44       2130.88        91.37 o
  -5   6  18       4497.03       4353.14       124.22 o
  -4   6  18       4709.19       5002.30       133.54 o
  -3   6  18       1639.78       1796.08        85.64 o
  -2   6  18         18.12         38.84        36.64 o
  -1   6  18       2385.99       2375.61       128.23 o
   0   6  18       4860.24       5041.70       172.96 o
 -12   1  19       6830.88       7022.90       260.40 o
 -11   1  19       1944.10       1801.26        79.07 o
 -10   1  19          2.68         -7.39        28.16 o
  -9   1  19       4470.10       4449.53       129.16 o
  -8   1  19      11537.47      11596.59       161.40 o
  -7   1  19       6222.45       6322.13       124.22 o
  -6   1  19       1615.68       1474.40        62.41 o
  -5   1  19        751.50        766.16        45.85 o
  -4   1  19      10147.56      10447.92       175.89 o
  -3   1  19      10807.91      10685.80       164.28 o
  -2   1  19      10014.23      10535.19       172.44 o
  -1   1  19        742.49        703.38        50.31 o
   0   1  19       1106.19       1249.05        74.12 o
   1   1  19       6356.36       5894.34       170.00 o
   2   1  19      11448.02      11846.18       251.29 o
   3   1  19       5049.53       4873.45       161.42 o
   4   1  19       1325.19       1128.48       101.69 o
 -11   2  19        391.25        333.31        40.32 o
 -10   2  19        781.36        702.61        52.93 o
  -9   2  19        478.57        366.42        41.09 o
  -8   2  19         60.36         21.58        21.72 o
  -7   2  19        131.18        117.67        26.09 o
  -6   2  19       2138.57       2079.88        75.57 o
  -5   2  19        555.32        495.22        41.26 o
  -4   2  19        573.91        576.11        41.09 o
  -3   2  19        145.53        102.44        27.91 o
  -2   2  19        446.88        422.41        38.37 o
  -1   2  19        323.74        282.21        41.28 o
   0   2  19        390.10        405.56        49.53 o
   1   2  19         27.42         42.87        32.19 o
   2   2  19         33.21         37.12        37.93 o
   3   2  19        448.28        414.83        50.77 o
   4   2  19        533.65        582.57        77.62 o
 -11   3  19       1960.71       1935.15        96.05 o
 -10   3  19         15.86         48.07        32.41 o
  -9   3  19       3032.30       2975.08       117.11 o
  -8   3  19       9398.14       9365.67       172.68 o
  -7   3  19       8382.11       8292.04       154.29 o
  -6   3  19       2555.77       2237.88        79.74 o
  -5   3  19        184.41        130.57        35.20 o
  -4   3  19       6201.99       6131.91       133.61 o
  -3   3  19      10885.68      10839.40       206.47 o
  -2   3  19       8259.35       8059.39       192.04 o
  -1   3  19       1696.10       1444.59        88.18 o
   0   3  19        884.88        806.32        70.39 o
   1   3  19       6140.51       6263.54       200.82 o
   2   3  19      11079.45      11467.95       329.96 o
   3   3  19       5365.49       5442.17       157.62 o
 -10   4  19        717.64        838.04        73.40 o
  -9   4  19        153.80        137.11        39.23 o
  -8   4  19         53.30          5.60        34.34 o
  -7   4  19        369.23        385.05        40.17 o
  -6   4  19       1556.70       1627.34        74.57 o
  -5   4  19       1122.79       1097.70        62.79 o
  -4   4  19        420.04        401.59        44.11 o
  -3   4  19          0.22        -28.40        32.68 o
  -2   4  19       1080.45        965.79        68.35 o
  -1   4  19        776.38        788.12        70.19 o
   0   4  19        803.99        668.23        75.77 o
   1   4  19        170.08         59.99        46.15 o
   2   4  19         89.38        106.47        65.27 o
  -8   5  19       5422.40       5691.05       208.24 o
  -7   5  19       5536.79       5579.51       147.82 o
  -6   5  19       1383.84       1065.06        61.93 o
  -5   5  19        208.63        169.68        56.17 o
  -4   5  19       3295.19       3218.35       113.68 o
  -3   5  19       5998.89       5884.39       155.97 o
  -2   5  19       4933.87       4939.55       156.52 o
  -1   5  19        743.77        573.74        58.47 o
   0   5  19        485.53        436.34        55.14 o
 -11   0  20       7423.83       7498.83       312.07 o
 -10   0  20       7594.15       7467.45       302.27 o
  -9   0  20        996.08        893.27       111.49 o
  -8   0  20        665.95        593.05        63.86 o
  -7   0  20       5148.75       4990.02       176.49 o
  -6   0  20       8069.05       8043.59       228.87 o
  -5   0  20       6845.91       6261.07       199.24 o
  -4   0  20        217.27        102.54        30.81 o
  -3   0  20       3144.54       3498.93       141.91 o
  -2   0  20       6971.59       6990.16       268.50 o
  -1   0  20      10901.79      11240.02       350.50 o
   0   0  20       4289.20       4500.52       223.02 o
   1   0  20         76.99        -26.42        59.68 o
   2   0  20       1753.08       1476.25       174.99 o
   3   0  20       8460.47       8785.12       439.43 o
 -11   1  20          1.17        -30.46        35.28 o
 -10   1  20        247.52        328.08        60.97 o
  -9   1  20        187.03        169.90        35.84 o
  -8   1  20        106.14         91.02        28.83 o
  -7   1  20          3.81        -25.35        25.35 o
  -6   1  20        221.16        224.58        32.79 o
  -5   1  20        331.23        286.13        40.96 o
  -4   1  20        255.61        231.51        30.65 o
  -3   1  20        307.97        222.78        30.32 o
  -2   1  20        176.82         85.05        29.04 o
  -1   1  20         63.38         82.40        30.75 o
   0   1  20          6.75         40.67        31.47 o
   1   1  20        228.73        203.52        38.59 o
   2   1  20         28.05         45.51        32.32 o
   3   1  20          6.32        -21.37        40.14 o
 -10   2  20       6057.46       6044.35       191.56 o
  -9   2  20        904.36        817.31        78.50 o
  -8   2  20        629.36        595.50        48.64 o
  -7   2  20       5536.40       5557.49       126.36 o
  -6   2  20       9740.72       9794.44       170.57 o
  -5   2  20       8262.91       8150.54       162.92 o
  -4   2  20       1066.79        958.69        51.17 o
  -3   2  20        977.12        927.58        53.46 o
  -2   2  20       5649.16       5783.16       143.00 o
  -1   2  20       8568.22       9093.17       206.92 o
   0   2  20       3591.65       3567.76       131.40 o
   1   2  20         69.80         52.69        33.47 o
   2   2  20       1816.09       1724.16        95.49 o
   3   2  20       6304.43       6517.71       197.79 o
 -10   3  20        160.87        206.98        41.51 o
  -9   3  20        448.66        376.77        47.46 o
  -8   3  20        490.62        544.71        45.59 o
  -7   3  20        225.57        176.33        31.61 o
  -6   3  20          1.04        -12.64        26.59 o
  -5   3  20        126.92         80.42        26.54 o
  -4   3  20        221.72        193.19        36.46 o
  -3   3  20        681.26        831.42        60.69 o
  -2   3  20        147.29        158.32        37.39 o
  -1   3  20        207.23        241.04        42.97 o
   0   3  20        400.92        312.17        82.37 o
   1   3  20        742.34        779.07        80.76 o
   2   3  20        706.05        619.38        65.33 o
  -8   4  20        879.92        927.38        70.02 o
  -7   4  20       4622.09       4658.62       143.54 o
  -6   4  20       8148.22       8400.42       174.42 o
  -5   4  20       3952.15       3597.15       114.26 o
  -4   4  20        350.12        186.39        35.90 o
  -3   4  20       1264.03       1215.99        77.68 o
  -2   4  20       5561.67       5314.78       163.13 o
  -1   4  20       7599.43       7677.04       214.51 o
   0   4  20       2467.66       2284.71       119.64 o
  -5   5  20        849.16        830.33        60.90 o
  -4   5  20       1349.28       1358.64        77.85 o
  -3   5  20       1554.12       1603.07        92.90 o
 -10   1  21       5143.65       5505.65       208.59 o
  -9   1  21       7952.03       8107.21       189.65 o
  -8   1  21       4381.64       4240.27       124.66 o
  -7   1  21         92.01         11.42        24.58 o
  -6   1  21       1332.43       1344.20        64.21 o
  -5   1  21       9421.18       9763.43       173.26 o
  -4   1  21       9766.85       9684.88       177.96 o
  -3   1  21       3902.25       3818.60       116.00 o
  -2   1  21        108.06         24.93        32.29 o
  -1   1  21       2346.74       2290.02       104.46 o
   0   1  21       7877.62       8240.79       221.46 o
   1   1  21       7103.34       7433.56       192.24 o
  -9   2  21         12.07         11.86        34.84 o
  -8   2  21        245.16        181.88        32.50 o
  -7   2  21        458.98        451.57        39.65 o
  -6   2  21        350.21        335.70        36.66 o
  -5   2  21        410.47        332.09        34.91 o
  -4   2  21         58.62         40.44        29.56 o
  -3   2  21        190.00        176.96        34.38 o
  -2   2  21        824.21        892.02        69.50 o
  -1   2  21        420.05        498.87        54.81 o
   0   2  21          0.09        -13.72        35.30 o
   1   2  21         22.59         -6.02        55.07 o
  -8   3  21       3395.07       3215.15       126.66 o
  -7   3  21         67.61        -35.75        35.75 o
  -6   3  21       2374.56       2362.50        92.12 o
  -5   3  21       8343.22       8401.00       188.04 o
  -4   3  21      10207.08      10334.07       211.49 o
  -3   3  21       2395.16       2170.45       105.42 o
  -2   3  21         54.97        -30.98        37.78 o
  -1   3  21       3339.15       3513.49       135.98 o
   0   3  21       5692.27       5970.59       185.52 o
  -5   4  21         55.76         -8.12        33.57 o
  -4   4  21         27.98        -21.75        45.42 o
  -3   4  21        693.29        678.16        63.30 o
  -8   0  22       6456.59       6832.00       291.38 o
  -7   0  22       7043.46       7493.71       232.41 o
  -6   0  22       2268.73       1876.57       115.08 o
  -5   0  22         10.32        -34.92        47.88 o
  -4   0  22       3003.57       2995.62       173.75 o
  -3   0  22       6654.62       6628.17       258.82 o
  -2   0  22       6076.61       5614.51       285.90 o
  -1   0  22       2084.46       1806.14       168.95 o
  -8   1  22          0.60        -37.52        37.52 o
  -7   1  22          1.05        -27.50        29.62 o
  -6   1  22        175.10        131.63        34.46 o
  -5   1  22         99.07         10.39        33.92 o
  -4   1  22        142.35         88.46        32.59 o
  -3   1  22          0.01         -4.16        68.44 o
  -2   1  22        153.55        125.00        48.23 o
  -1   1  22        172.69        243.56        51.73 o
  -7   2  22       5644.68       5791.17       144.40 o
  -6   2  22        933.57        787.98        52.32 o
  -5   2  22        612.32        661.82        53.18 o
  -4   2  22       5642.26       5605.74       152.86 o
  -3   2  22       8477.88       8885.93       199.90 o
  -2   2  22       5762.50       5667.11       172.00 o
                                                
