# Supplementary material for: Synthesis and crystal structures of three organoplatinum(II) complexes bearing natural aryl­olefin and quinoline derivatives
Source: Acta Crystallogr E Crystallogr Commun. 2024 May 21;80(Pt 6):630–5. doi: 10.1107/S2056989024004572 (PMC11151300; doi:10.1107/S2056989024004572)
Supplement: Supplementary file 3 [file e-80-00630-IIsup3.hkl]

#
# h,k,l, Fc-squared, Fo-squared, sigma(Fo-squared), status flag
#
data_II
_shelx_title ' CHI53 in P21/n #  14'
_shelx_refln_list_code          4
_shelx_F_calc_maximum      360.17
_exptl_crystal_F_000      1232.00
_reflns_d_resolution_high  0.7301

loop_
 _space_group_symop_operation_xyz
 'x, y, z'
 '-x+1/2, y+1/2, -z+1/2'
 '-x, -y, -z'
 'x-1/2, -y-1/2, z-1/2'

_cell_length_a     8.2857
_cell_length_b    18.5001
_cell_length_c    14.6282
_cell_angle_alpha  90.000
_cell_angle_beta  102.014
_cell_angle_gamma  90.000

_shelx_F_squared_multiplier     1.000

loop_
 _refln_index_h
 _refln_index_k
 _refln_index_l
 _refln_F_squared_calc
 _refln_F_squared_meas
 _refln_F_squared_sigma
 _refln_observed_status
   2   0   0      24478.68      25524.64       330.55 o
   4   0   0       2002.50       2638.46       138.89 o
   6   0   0       5986.23       5673.01       292.46 o
   8   0   0      13753.34      14034.19       770.08 o
  10   0   0       9162.07      10037.87      1515.30 o
   1   1   0      83638.36      86547.86       627.28 o
   2   1   0      37758.50      39798.61       324.76 o
   3   1   0      22493.95      23307.39       267.77 o
   4   1   0      31239.55      33881.99       395.87 o
   5   1   0        183.46        192.80        34.07 o
   6   1   0       9842.08       9974.16       256.30 o
   7   1   0       6800.35       6830.03       274.00 o
   8   1   0        182.52        207.21        48.32 o
   9   1   0       7583.95       7521.88       362.61 o
  10   1   0        604.28       1291.75       448.30 o
  11   1   0       1109.08       1350.63       433.37 o
   1   2   0      14790.93      14398.97       126.50 o
   2   2   0         71.82        122.04        10.59 o
   3   2   0      50705.30      51175.72       625.59 o
   4   2   0         87.36        130.55        22.17 o
   5   2   0      47373.96      48160.85       589.85 o
   6   2   0         85.57         68.45        20.20 o
   7   2   0       6970.32       6954.47       399.90 o
   8   2   0         59.73          1.72        32.63 o
   9   2   0        150.81        184.61        50.47 o
  10   2   0         16.30        -67.76        67.76 o
   1   3   0      52508.81      55948.47       271.62 o
   2   3   0        702.57        859.49        30.96 o
   3   3   0       8633.79       9431.86       120.23 o
   4   3   0      44276.96      46321.53       735.12 o
   5   3   0       1781.91       1855.95        89.74 o
   6   3   0      14148.25      14210.15       291.06 o
   7   3   0       5798.40       5396.08       221.66 o
   8   3   0         71.85        122.32        43.38 o
   9   3   0       2571.30       2456.19       200.07 o
  10   3   0        463.36        969.71       207.61 o
   0   4   0     129720.67     134065.05       533.42 o
   1   4   0      22224.25      23419.46       272.61 o
   2   4   0      94948.84      95197.91       973.04 o
   3   4   0       5709.97       5641.42       119.67 o
   4   4   0       8264.89       9357.02       156.04 o
   5   4   0        876.59        949.55        60.50 o
   6   4   0       5932.20       5536.65       156.77 o
   7   4   0        307.59        290.47        40.91 o
   8   4   0      14212.35      14562.27       953.71 o
   9   4   0         18.25         64.50        77.46 o
  10   4   0       5369.65       6591.42       488.37 o
   1   5   0     100695.79      99058.57      1079.07 o
   2   5   0       9628.97       9560.66       177.04 o
   3   5   0      17234.21      17927.44       221.39 o
   4   5   0      16711.64      16594.55       303.04 o
   5   5   0        197.43        197.03        28.55 o
   6   5   0       5008.77       5300.69       170.06 o
   7   5   0       7161.62       6932.95       275.09 o
   8   5   0        983.46       1102.67       107.05 o
   9   5   0       4906.20       5061.94       391.65 o
  10   5   0        425.33        328.08       154.82 o
   0   6   0      40118.73      42209.38       435.15 o
   1   6   0      45553.02      45781.31       293.58 o
   2   6   0       3348.96       3034.30        88.69 o
   3   6   0      15061.08      14133.48       188.65 o
   4   6   0        202.65        201.53        34.05 o
   5   6   0      28343.41      29005.88       423.97 o
   6   6   0         25.51         48.13        28.04 o
   7   6   0       8018.00       7084.53       478.14 o
   8   6   0       1370.93       1440.47       152.75 o
   9   6   0        201.55        225.13        63.29 o
  10   6   0        993.53       1076.26       223.93 o
   1   7   0       1116.42       1107.33        41.60 o
   2   7   0      12943.24      13071.22       202.42 o
   3   7   0       7085.73       7140.58       266.90 o
   4   7   0      21953.01      21349.06       404.61 o
   5   7   0        396.56        441.88        57.62 o
   6   7   0      14399.67      13330.76       929.08 o
   7   7   0       2296.66       1942.55       139.42 o
   8   7   0       1705.46       1988.22       179.97 o
   9   7   0       1601.55       1481.17       214.22 o
  10   7   0       1181.43       1500.13       354.82 o
   0   8   0      39304.02      41011.78       454.20 o
   1   8   0       5092.07       5469.61       120.41 o
   2   8   0      29067.91      29815.47       550.63 o
   3   8   0       5514.77       5028.42       150.00 o
   4   8   0       3601.45       3766.20       114.06 o
   5   8   0       7216.67       6351.77       286.50 o
   6   8   0       4201.30       4432.41       256.42 o
   7   8   0        387.62        376.66        62.98 o
   8   8   0       8751.08       8625.60       655.21 o
   9   8   0          7.68         63.31        79.09 o
  10   8   0       3149.16       3656.80       594.80 o
   1   9   0      73341.38      77450.39       896.60 o
   2   9   0       3108.53       3287.13       101.70 o
   3   9   0      17968.59      18894.36       436.00 o
   4   9   0       2754.34       2500.33       143.65 o
   5   9   0       1254.46       1289.35        86.43 o
   6   9   0       2377.23       2132.94       143.76 o
   7   9   0       8371.39       8022.56       519.75 o
   8   9   0        243.32        158.69        48.95 o
   9   9   0       6305.49       6917.91       497.18 o
  10   9   0         66.62         64.28        57.57 o
   0  10   0      12417.04      12726.08       261.72 o
   1  10   0      11891.58      12410.02       202.04 o
   2  10   0      26181.87      26712.30       304.82 o
   3  10   0      18087.34      18672.77       332.18 o
   4  10   0          4.82         33.57        18.42 o
   5  10   0      15852.70      13205.20      1041.60 o
   6  10   0       3854.74       3388.13       307.37 o
   7  10   0       5369.19       5491.85       436.31 o
   8  10   0       2256.08       2343.92       234.76 o
   9  10   0          1.58        -57.71        57.71 o
   1  11   0         26.87         44.97        12.88 o
   2  11   0      32284.58      33425.55       357.25 o
   3  11   0        477.53        377.78        49.06 o
   4  11   0      28228.99      26915.45       644.03 o
   5  11   0        204.18        194.80        52.68 o
   6  11   0      10438.30      11159.98       639.26 o
   7  11   0        665.38        590.62        96.65 o
   8  11   0        790.03        584.02       119.92 o
   9  11   0        282.40        135.10        74.17 o
   0  12   0      43722.63      47590.15       558.10 o
   1  12   0       2452.89       2559.81       108.38 o
   2  12   0       5318.95       5323.82       175.56 o
   3  12   0       4966.87       4917.55       144.61 o
   4  12   0        497.70        464.99        39.45 o
   5  12   0       7703.03       7551.98       451.31 o
   6  12   0       3555.36       3701.79       264.24 o
   7  12   0       1977.08       2091.82       190.19 o
   8  12   0       4658.77       4276.23       336.97 o
   9  12   0         10.28          6.25       111.25 o
   1  13   0      31364.44      32802.78       400.98 o
   2  13   0          4.62         21.88         7.23 o
   3  13   0      11746.20      11242.70       310.34 o
   4  13   0       1581.07       1179.06       202.59 o
   5  13   0        496.41        476.41        79.23 o
   6  13   0        172.10        138.20        59.12 o
   7  13   0       8748.28       9081.89       764.39 o
   8  13   0         40.30         50.25        52.23 o
   0  14   0      10223.78      10662.79       354.76 o
   1  14   0       5052.52       5198.42       165.83 o
   2  14   0       8986.27       9437.21       214.95 o
   3  14   0      11811.03      11949.61       301.96 o
   4  14   0        610.56        480.10        86.69 o
   5  14   0       8310.77       8491.99       629.47 o
   6  14   0       3832.95       4004.60       387.21 o
   7  14   0       2178.42       2145.24       199.74 o
   8  14   0       2342.54       2429.27       262.86 o
   1  15   0        136.43        124.75        21.81 o
   2  15   0       7368.30       7210.69       234.58 o
   3  15   0        264.66        475.40        66.76 o
   4  15   0      19548.41      21124.99       693.16 o
   5  15   0         14.58         77.12        54.90 o
   6  15   0      11214.63      10695.32       967.03 o
   7  15   0         27.02        -28.87        28.87 o
   0  16   0      12289.62      12789.91       382.02 o
   1  16   0        768.70        796.34        66.33 o
   2  16   0        735.54        747.61        80.31 o
   3  16   0      10594.74      11230.18       348.42 o
   4  16   0        548.89        398.12       104.06 o
   5  16   0       3989.67       4175.75       507.36 o
   6  16   0       1524.76       1321.16       151.18 o
   7  16   0       2062.72       2003.55       214.69 o
   1  17   0      13539.55      13547.08       408.71 o
   2  17   0        273.15        387.58        59.01 o
   3  17   0       3954.32       3639.70       205.19 o
   4  17   0         24.92         -6.28        37.33 o
   5  17   0        312.59        503.44        91.98 o
   6  17   0        184.26        253.91        61.08 o
   7  17   0       3897.33       3901.39       369.52 o
   0  18   0       9322.19       9983.42       614.11 o
   1  18   0        337.08        337.78        47.71 o
   2  18   0       4704.94       4801.07       228.93 o
   3  18   0       1455.46       1502.08       134.88 o
   4  18   0         53.14         61.35        34.47 o
   5  18   0       5820.67       5187.96       668.34 o
   6  18   0       1048.48        922.65       133.11 o
   7  18   0        832.16        729.61       231.64 o
   1  19   0       1734.47       1931.55       157.98 o
   2  19   0       4788.04       5034.57       240.86 o
   3  19   0        225.64        303.37        75.57 o
   4  19   0       9361.94       9767.91       578.44 o
   5  19   0        459.24        344.75        85.44 o
   6  19   0       4506.30       3123.27       433.17 o
   0  20   0       1220.36       1152.38       156.99 o
   1  20   0        344.13        458.71        64.56 o
   2  20   0        614.42        461.18        71.07 o
   3  20   0       8823.28       8519.67       919.75 o
   4  20   0         25.64         27.01        39.60 o
   5  20   0       6751.35       6948.28       723.72 o
   6  20   0         21.13        -40.23        40.23 o
   1  21   0       7105.96       7345.22       353.94 o
   2  21   0       1286.15       1450.05       152.17 o
   3  21   0        656.24        370.49        97.73 o
   4  21   0       1537.11       1258.22       246.74 o
   5  21   0         79.66          1.12        71.36 o
   0  22   0       7574.76       9111.48       866.16 o
   1  22   0        480.58        401.72        75.54 o
   2  22   0       3856.28       4100.01       287.48 o
   3  22   0        326.42        268.54        53.24 o
   4  22   0          6.32        -41.93        63.30 o
   5  22   0       1058.31        500.05       157.35 o
   1  23   0       1643.14       1977.44       181.42 o
   2  23   0       1929.45       2022.30       204.18 o
   3  23   0         12.79          4.66        52.34 o
   4  23   0       5005.56       3290.35       579.47 o
   0  24   0         72.61        140.49       135.80 o
   1  24   0        927.67       1352.85       294.55 o
   2  24   0         47.51         -2.77       160.76 o
   1  25   0       2729.09       3022.00       562.33 o
 -11   0   1        710.62        353.60       183.26 o
  -9   0   1       8117.30       7781.52      1272.25 o
  -7   0   1      23700.97      24982.68       770.00 o
  -5   0   1       5219.92       4598.22       192.43 o
  -3   0   1        153.99        210.35        24.67 o
  -1   0   1      18774.41      21305.41       204.13 o
   1   0   1      81597.91      82640.98      1548.08 o
   3   0   1      41349.86      42373.80       615.52 o
   5   0   1      12461.43      13200.13       368.13 o
   7   0   1        527.98        480.93        90.16 o
   9   0   1       7162.96       8068.95       900.51 o
 -11   1   1       2051.36       2119.35       499.52 o
 -10   1   1       2541.56       2868.34       373.35 o
  -9   1   1       2124.67       2048.06       209.71 o
  -8   1   1       5981.12       5906.78       276.98 o
  -7   1   1        143.51        229.65        45.89 o
  -6   1   1       9825.45       9862.63       265.34 o
  -5   1   1      15512.99      16457.97       277.09 o
  -4   1   1       4218.71       4116.24       108.09 o
  -3   1   1       8812.73       8870.04       116.48 o
  -2   1   1       1414.25       1525.04        44.10 o
  -1   1   1      21482.34      23425.20       197.85 o
   1   1   1       2851.62       2984.26        48.21 o
   2   1   1      20411.68      20592.68       190.07 o
   3   1   1       4694.98       4846.36        96.88 o
   4   1   1      16636.64      17585.44       271.50 o
   5   1   1      15419.29      15869.40       297.28 o
   6   1   1         17.25         53.97        19.77 o
   7   1   1       6778.93       6819.04       235.32 o
   8   1   1       1589.09       1715.04       137.06 o
   9   1   1       2113.99       2145.37       212.91 o
  10   1   1       5448.11       5547.58       543.28 o
 -10   2   1       5099.23       5861.68       586.77 o
  -9   2   1        258.07        216.42        57.65 o
  -8   2   1       1092.01       1102.27       112.90 o
  -7   2   1        414.77        263.65        36.80 o
  -6   2   1       5329.10       5454.08       195.55 o
  -5   2   1         35.08         27.83         9.58 o
  -4   2   1      44280.87      45764.39       710.56 o
  -3   2   1        557.50        498.03        25.37 o
  -2   2   1     105664.88     108362.95      1112.48 o
  -1   2   1      12034.98      12016.71       113.94 o
   0   2   1      33253.63      33584.05       290.60 o
   1   2   1       3703.48       3375.65        66.56 o
   2   2   1       2723.55       2859.14        61.77 o
   3   2   1        459.26        540.67        31.44 o
   4   2   1      44166.23      44772.55       674.27 o
   5   2   1       1005.83       1059.39        69.68 o
   6   2   1      21478.17      20650.19       636.38 o
   7   2   1          3.53          8.94        23.55 o
   8   2   1       8676.15       8741.43       444.29 o
   9   2   1        895.58        869.10       122.24 o
  10   2   1        927.78        982.51       327.14 o
 -10   3   1        735.40       1090.95       215.59 o
  -9   3   1       5359.41       5120.64       362.88 o
  -8   3   1       7519.07       7747.60       487.96 o
  -7   3   1        523.23        563.80        58.23 o
  -6   3   1       5971.51       5929.88       175.40 o
  -5   3   1      15835.51      16334.79       234.88 o
  -4   3   1        879.66        748.84        41.13 o
  -3   3   1      62147.99      61645.76       598.33 o
  -2   3   1       7555.94       7663.82       138.99 o
  -1   3   1      15653.44      14788.63       123.26 o
   0   3   1      16115.84      16542.32       124.58 o
   1   3   1        216.43        206.47        16.81 o
   2   3   1      17155.22      17476.49       159.99 o
   3   3   1      15987.25      16013.21       181.40 o
   4   3   1       8142.52       8671.30       161.75 o
   5   3   1      20036.61      20157.49       426.70 o
   6   3   1        761.70        873.16        81.54 o
   7   3   1      13566.47      12904.91       619.95 o
   8   3   1       2101.60       2033.48       136.45 o
   9   3   1        597.12        528.24       316.30 o
  10   3   1       3324.18       3331.68       644.59 o
 -10   4   1        429.57        319.72       132.35 o
  -9   4   1       8037.94       7934.21       473.67 o
  -8   4   1        345.68        194.22        85.85 o
  -7   4   1      16843.44      16905.24       813.76 o
  -6   4   1         74.86        216.68        41.97 o
  -5   4   1      16870.35      16236.53       285.31 o
  -4   4   1       8779.73       9098.46       160.17 o
  -3   4   1       1264.51       1197.29        54.74 o
  -2   4   1       7701.34       7140.73       101.99 o
  -1   4   1      79136.26      80884.62       447.69 o
   0   4   1       2152.95       2291.49        47.99 o
   1   4   1      42727.97      42344.42       241.05 o
   2   4   1       2037.40       1866.26        68.22 o
   3   4   1      54924.91      55767.79       428.49 o
   4   4   1       9589.28       9883.38       251.99 o
   5   4   1       2200.55       2161.93       102.13 o
   6   4   1        417.25        353.63        47.88 o
   7   4   1        782.13        730.64        71.68 o
   8   4   1         50.03        -24.26        34.57 o
   9   4   1       9845.95      10466.78       621.92 o
  10   4   1          0.96          8.22       143.32 o
 -10   5   1       1760.59       1950.54       255.38 o
  -9   5   1        179.60        126.01        76.70 o
  -8   5   1      14227.88      13775.84       955.82 o
  -7   5   1        214.69        236.14        39.25 o
  -6   5   1      15368.14      14430.37       500.32 o
  -5   5   1       1471.58       1783.56       135.50 o
  -4   5   1       1924.61       1863.29        77.58 o
  -3   5   1      28265.16      28701.06       317.72 o
  -2   5   1      20558.44      20663.56       184.77 o
  -1   5   1      35736.02      36992.27       287.71 o
   0   5   1      56693.32      58085.37       361.65 o
   1   5   1       1193.25       1246.38        45.53 o
   2   5   1      21561.13      20447.20       249.66 o
   3   5   1       1840.04       1605.10        90.05 o
   4   5   1      10522.88      10634.50       241.14 o
   5   5   1       6403.20       6420.86       205.23 o
   6   5   1        409.80        405.81        47.61 o
   7   5   1       4145.27       4412.22       213.62 o
   8   5   1       6115.21       6262.52       404.15 o
   9   5   1       2903.30       3088.64       301.91 o
  10   5   1       4616.76       4813.87       503.75 o
 -10   6   1       3756.11       4255.28       389.15 o
  -9   6   1       1156.82       1123.38       176.07 o
  -8   6   1       1967.53       1830.96       180.46 o
  -7   6   1       1467.99       1466.08       116.64 o
  -6   6   1       9221.89       9838.75       407.46 o
  -5   6   1        414.62        321.35        43.65 o
  -4   6   1      53519.82      54049.93       813.67 o
  -3   6   1        104.89        155.77        21.40 o
  -2   6   1      60833.24      61307.14       485.88 o
  -1   6   1       1517.51       1465.49        48.25 o
   0   6   1       2596.20       2512.24        61.84 o
   1   6   1      23749.38      23911.02       272.63 o
   2   6   1         52.89         38.35         9.21 o
   3   6   1       1340.43        976.74        76.70 o
   4   6   1      19738.16      19513.43       438.57 o
   5   6   1        554.48        509.07        73.17 o
   6   6   1      21804.36      21742.63       666.73 o
   7   6   1         25.40         26.93        43.25 o
   8   6   1       7277.38       6806.24       387.58 o
   9   6   1        693.66        666.07       131.35 o
  10   6   1         35.13         84.37        49.37 o
 -10   7   1        136.46         49.53        75.93 o
  -9   7   1       1808.94       1922.35       250.41 o
  -8   7   1       4361.99       4172.08       344.10 o
  -7   7   1         37.11         60.36        17.23 o
  -6   7   1       7019.61       7206.31       285.69 o
  -5   7   1      13903.12      13837.81       321.98 o
  -4   7   1       7306.89       7338.89       172.52 o
  -3   7   1      55757.29      55878.07       491.69 o
  -2   7   1       2560.80       2806.68        74.85 o
  -1   7   1      44486.24      44012.72       470.54 o
   0   7   1       3458.19       3344.40        76.77 o
   1   7   1        111.34        119.04        16.69 o
   2   7   1      16859.04      17507.56       369.93 o
   3   7   1      15817.43      16363.21       244.81 o
   4   7   1        520.11        485.22        41.46 o
   5   7   1      23602.73      23989.60       651.60 o
   6   7   1         85.55         51.36        16.55 o
   7   7   1       7085.55       6210.38       412.17 o
   8   7   1       1389.83       1262.31       174.56 o
   9   7   1       1835.42       1837.43       218.99 o
  10   7   1        970.82        742.01       213.27 o
 -10   8   1       1106.28        821.52       268.09 o
  -9   8   1       3689.16       3569.47       341.87 o
  -8   8   1        416.97        448.06       123.41 o
  -7   8   1      21051.93      19208.72      1541.87 o
  -6   8   1       1960.09       1901.14       145.22 o
  -5   8   1      12757.65      12631.74       316.16 o
  -4   8   1       4336.40       4478.09       136.30 o
  -3   8   1       1203.10       1312.23        69.53 o
  -2   8   1       1523.61       1181.73        50.03 o
  -1   8   1      15781.64      16173.75       197.43 o
   0   8   1       2343.86       2363.60        78.33 o
   1   8   1      14635.53      14094.01       232.60 o
   2   8   1       1006.68       1268.40        92.14 o
   3   8   1      44965.53      44969.96       736.43 o
   4   8   1       4523.08       4195.96       151.28 o
   5   8   1        894.71        712.42        54.21 o
   6   8   1       4748.19       4967.77       278.56 o
   7   8   1       3366.15       3303.89       224.09 o
   8   8   1        759.80        900.90       124.06 o
   9   8   1       4776.46       5042.92       433.90 o
  10   8   1         84.96        109.71        96.40 o
 -10   9   1       1754.72       1602.93       374.06 o
  -9   9   1        683.29        445.67        77.82 o
  -8   9   1      13827.60      13007.07       708.48 o
  -7   9   1        633.20        621.87       100.94 o
  -6   9   1       8841.36       8885.22       392.72 o
  -5   9   1       3296.78       3591.47       144.80 o
  -4   9   1       2183.35       1867.84       161.40 o
  -3   9   1       4647.27       4683.21       121.93 o
  -2   9   1       2427.38       2292.68        82.70 o
  -1   9   1       8428.77       8663.26       171.62 o
   0   9   1      31689.51      31762.50       287.81 o
   1   9   1        350.71        413.91        35.07 o
   2   9   1      43788.33      44522.54       561.33 o
   3   9   1        176.91        123.84        23.92 o
   4   9   1       6553.36       6133.17       200.82 o
   5   9   1       1230.86       1017.67        64.46 o
   6   9   1         73.78        -42.85        42.85 o
   7   9   1       5271.84       5541.34       407.72 o
   8   9   1       3193.97       3608.84       268.51 o
   9   9   1        164.01        198.54        78.16 o
  -9  10   1       1679.11       1744.37       258.86 o
  -8  10   1         15.36         -9.85        59.86 o
  -7  10   1       3844.22       3905.11       387.26 o
  -6  10   1       4757.38       3877.07       372.43 o
  -5  10   1        998.63        951.38        87.96 o
  -4  10   1      12655.16      12901.22       261.05 o
  -3  10   1        903.07        962.15        54.11 o
  -2  10   1      38817.48      40874.49       394.68 o
  -1  10   1       1083.75        937.92        53.04 o
   0  10   1       8558.70       9172.18       157.08 o
   1  10   1       3160.08       3077.07       111.52 o
   2  10   1        940.37        982.34        85.46 o
   3  10   1       9396.01       9339.21       329.28 o
   4  10   1       9516.40       8889.97       257.82 o
   5  10   1       1259.60       1110.18       100.07 o
   6  10   1       7357.37       6497.00       772.65 o
   7  10   1        237.29        138.26        69.28 o
   8  10   1       6062.81       6316.86       433.16 o
   9  10   1        916.21        920.51       157.62 o
  -9  11   1       1859.29       2110.80       276.47 o
  -8  11   1       1282.72        906.73       204.24 o
  -7  11   1       1274.48       1003.19       125.92 o
  -6  11   1       2118.19       1898.01       157.94 o
  -5  11   1      11967.23      11957.48       525.64 o
  -4  11   1        471.85        521.56        60.29 o
  -3  11   1      25101.54      24180.58       315.68 o
  -2  11   1        220.28        253.04        27.23 o
  -1  11   1      33904.15      35232.49       361.53 o
   0  11   1        910.96       1018.15        54.43 o
   1  11   1         66.91         82.63        19.21 o
   2  11   1        374.52        256.84        37.85 o
   3  11   1       1760.64       1655.34       140.08 o
   4  11   1        699.61        427.33        83.35 o
   5  11   1      13042.22      11779.70      1186.44 o
   6  11   1        254.36        227.74        49.43 o
   7  11   1      11343.48      10269.24       884.02 o
   8  11   1         66.19         19.74        54.68 o
   9  11   1       2796.39       2506.00       492.34 o
  -9  12   1       3170.70       2799.56       519.87 o
  -8  12   1        108.87        133.16        52.84 o
  -7  12   1       7806.33       7397.02       628.96 o
  -6  12   1        379.17        398.58        72.43 o
  -5  12   1       5404.89       5367.65       348.16 o
  -4  12   1       5581.57       5299.21       174.69 o
  -3  12   1        591.33        667.16        48.90 o
  -2  12   1      11403.37      11548.53       230.17 o
  -1  12   1       5102.06       5011.17       145.08 o
   0  12   1       3453.98       3364.29       104.50 o
   1  12   1       9949.59      10221.73       209.07 o
   2  12   1       3857.74       4111.55       164.19 o
   3  12   1      14489.73      14349.86       434.60 o
   4  12   1       4286.28       4417.97       261.84 o
   5  12   1        146.55         89.76        35.92 o
   6  12   1       5657.73       5874.16       446.36 o
   7  12   1        375.72        359.79        69.65 o
   8  12   1       1811.80       2064.16       199.55 o
  -8  13   1       6065.38       6278.29       499.25 o
  -7  13   1        366.87        371.36        90.94 o
  -6  13   1      13803.60      13719.41      1055.10 o
  -5  13   1         12.64         78.19        46.95 o
  -4  13   1       2302.57       2482.87       141.15 o
  -3  13   1         70.74         54.14        30.06 o
  -2  13   1       2992.78       2918.71       118.40 o
  -1  13   1         23.99         49.11        13.88 o
   0  13   1      17345.77      17436.88       260.89 o
   1  13   1       4065.99       4580.84       145.92 o
   2  13   1      21554.81      22061.99       396.02 o
   3  13   1          4.01          7.71        17.10 o
   4  13   1      14920.80      14853.32       574.05 o
   5  13   1         95.20         65.34        28.94 o
   6  13   1        414.53        489.40        88.26 o
   7  13   1         78.64          9.94        45.25 o
   8  13   1       2698.07       3076.22       304.51 o
  -8  14   1         23.29         21.42        30.28 o
  -7  14   1       5504.37       5938.58       665.33 o
  -6  14   1       2253.86       1932.87       177.15 o
  -5  14   1       4070.72       4144.85       283.58 o
  -4  14   1       8406.05       8487.36       481.70 o
  -3  14   1        727.62        799.38        63.51 o
  -2  14   1      10056.40      10347.38       234.88 o
  -1  14   1       4034.08       4419.60       147.29 o
   0  14   1       3582.41       3700.83       125.02 o
   1  14   1       9009.52       8822.93       211.23 o
   2  14   1       1271.57       1186.85        79.32 o
   3  14   1       6029.24       6223.34       242.28 o
   4  14   1       4715.85       4858.34       283.74 o
   5  14   1        323.81        334.60        76.48 o
   6  14   1       6031.50       6802.85       433.49 o
   7  14   1       1020.13        857.51       132.88 o
   8  14   1       3492.11       2927.45       533.83 o
  -8  15   1          7.94        -82.46       168.76 o
  -7  15   1        409.29        219.32        50.43 o
  -6  15   1        116.15         92.94        26.86 o
  -5  15   1       9652.33       8951.14       819.31 o
  -4  15   1        154.65        316.57        87.51 o
  -3  15   1      25540.30      25682.12       357.55 o
  -2  15   1       1074.08       1190.84        80.25 o
  -1  15   1      15843.38      15985.21       326.64 o
   0  15   1          2.79          7.94        14.14 o
   1  15   1       1241.64       1278.57        80.78 o
   2  15   1        533.40        410.29        78.53 o
   3  15   1       3580.32       4007.50       199.11 o
   4  15   1         20.42         13.59        36.55 o
   5  15   1       8583.07       8922.30       567.78 o
   6  15   1        190.06        122.12        71.38 o
   7  15   1       8269.10       8777.55       714.45 o
  -7  16   1       4008.90       3839.92       439.04 o
  -6  16   1       2214.28       2142.67       224.43 o
  -5  16   1       3079.99       2820.68       213.63 o
  -4  16   1       7479.22       7415.04       528.72 o
  -3  16   1       1244.90       1392.41       123.04 o
  -2  16   1      10258.37      10553.21       271.22 o
  -1  16   1       3803.60       3895.79       148.51 o
   0  16   1       2284.24       2598.16       119.94 o
   1  16   1       8712.79       8887.82       255.63 o
   2  16   1       2338.57       2323.26       141.42 o
   3  16   1       1593.69       1631.20       168.45 o
   4  16   1       4049.45       4177.65       282.36 o
   5  16   1        769.55        611.92       100.56 o
   6  16   1       4507.04       4892.82       334.05 o
   7  16   1        162.18         84.80        51.64 o
  -7  17   1          2.10         60.33        58.67 o
  -6  17   1       7928.04       7604.02       736.55 o
  -5  17   1          2.03          8.09        48.56 o
  -4  17   1       1907.95       2129.05       175.60 o
  -3  17   1       1063.77       1134.40       114.52 o
  -2  17   1       1815.85       1631.77       113.82 o
  -1  17   1          7.21         56.96        20.28 o
   0  17   1      16914.26      17016.39       554.32 o
   1  17   1         51.84        110.15        34.10 o
   2  17   1      10132.94      10522.72       381.59 o
   3  17   1       1652.38       1440.50       154.88 o
   4  17   1       5121.75       4735.13       365.42 o
   5  17   1        166.92        106.73        66.40 o
   6  17   1         40.58         22.79        75.77 o
   7  17   1        105.66        211.95        85.62 o
  -7  18   1       4809.60       3795.42       661.40 o
  -6  18   1       1016.29        857.71       129.69 o
  -5  18   1       2286.71       2479.84       212.77 o
  -4  18   1       4993.73       4131.81       390.38 o
  -3  18   1        117.46        211.91        53.35 o
  -2  18   1       3959.54       4079.89       208.63 o
  -1  18   1       4010.06       4190.40       231.00 o
   0  18   1       1244.63       1246.57        97.93 o
   1  18   1      11511.46      12232.23       408.89 o
   2  18   1        524.22        343.73        39.08 o
   3  18   1       3674.15       3621.09       259.97 o
   4  18   1       3761.72       3844.15       488.32 o
   5  18   1         99.97         44.48        11.17 o
   6  18   1       2164.32       2162.03       233.34 o
   7  18   1        690.11        827.73       263.21 o
  -6  19   1        771.30        772.05       130.25 o
  -5  19   1       6615.85       5390.92       509.26 o
  -4  19   1         13.23         68.12        38.30 o
  -3  19   1      12208.24      11649.98       792.54 o
  -2  19   1        259.80        189.67        59.77 o
  -1  19   1       5794.74       6037.79       339.69 o
   0  19   1        296.34        294.13        43.22 o
   1  19   1       1572.84       1531.18       114.98 o
   2  19   1        137.33        110.60        32.52 o
   3  19   1       1244.26       1327.93       173.39 o
   4  19   1        510.95        645.72       122.73 o
   5  19   1       7251.51       8009.17       616.06 o
   6  19   1         82.28         78.17        80.75 o
   7  19   1       2985.26       3522.13       571.56 o
  -6  20   1       1450.47       1164.97       246.98 o
  -5  20   1       1270.56       1111.74       143.99 o
  -4  20   1       7470.98       6501.77       720.50 o
  -3  20   1          0.59        166.79        46.09 o
  -2  20   1       5697.78       6473.82       311.20 o
  -1  20   1        997.61        962.55       120.54 o
   0  20   1       1931.87       1856.81       155.19 o
   1  20   1        727.60        687.81        88.02 o
   2  20   1         20.73         21.61        29.52 o
   3  20   1       3491.38       2624.24       325.45 o
   4  20   1       4461.49       4542.21       554.23 o
   5  20   1         30.01         45.39        22.77 o
   6  20   1       2704.95       3092.78       604.91 o
  -6  21   1       2490.11       3350.88       542.36 o
  -5  21   1        723.63        719.93       167.01 o
  -4  21   1       1904.07       1853.45       237.47 o
  -3  21   1        588.91        595.50        93.51 o
  -2  21   1       1117.66        956.54       120.10 o
  -1  21   1        698.77        900.77       112.80 o
   0  21   1       7287.93       7252.87       437.14 o
   1  21   1         32.86         77.80        39.47 o
   2  21   1       6803.60       8073.67       417.50 o
   3  21   1        436.73        428.74       117.76 o
   4  21   1        810.02        678.81       110.11 o
   5  21   1        811.83       1002.88       308.45 o
  -5  22   1       1680.19       1821.04       460.21 o
  -4  22   1        641.39        470.32       126.31 o
  -3  22   1         34.70         64.36        77.74 o
  -2  22   1       1169.76       1008.38       121.76 o
  -1  22   1       2108.30       2290.12       189.82 o
   0  22   1        132.15         92.67        29.84 o
   1  22   1       7767.93       9827.64       464.63 o
   2  22   1          0.56        -26.79        26.79 o
   3  22   1       2238.42       2957.50       302.78 o
   4  22   1        219.69        167.70        89.27 o
   5  22   1       1063.90        909.49       313.00 o
  -3  23   1       3830.91       3019.03       509.08 o
  -2  23   1          5.30         63.67        39.75 o
  -1  23   1       4980.61       5253.44       300.84 o
   0  23   1       1323.44       2080.28       212.82 o
   1  23   1         64.22         80.33        50.45 o
   2  23   1       1292.32       1719.15       343.71 o
   3  23   1        224.94        203.54        52.29 o
   4  23   1        111.01        136.48        53.04 o
  -2  24   1       4019.20       3780.07       559.43 o
  -1  24   1         78.09          7.89       114.50 o
   0  24   1       2893.10       3881.92       430.35 o
   1  24   1        360.49        263.50       102.78 o
   2  24   1         32.14         -1.86        41.21 o
   0  25   1       2255.44       2624.47       515.51 o
 -10   0   2        282.27        336.56       221.21 o
  -8   0   2       6427.28       6419.06       485.81 o
  -6   0   2      39620.62      41506.09       759.52 o
  -4   0   2      39752.80      40254.55       874.38 o
  -2   0   2      30779.79      32224.20       406.59 o
   0   0   2      26395.14      28255.28       294.69 o
   2   0   2      56629.57      57314.61       775.98 o
   4   0   2      32816.48      32188.73       598.62 o
   6   0   2      10573.32       9923.29       452.89 o
   8   0   2         11.69         99.81        91.01 o
  10   0   2       1442.38       1587.29       409.96 o
 -11   1   2        473.67        574.75       287.64 o
 -10   1   2       4724.31       4580.84       444.73 o
  -9   1   2       1348.48       1133.01       165.53 o
  -8   1   2       4619.15       4544.88       210.57 o
  -7   1   2      12447.88      12615.72       326.63 o
  -6   1   2        165.88        243.17        40.49 o
  -5   1   2      30113.09      30670.79       877.14 o
  -4   1   2       6888.11       7438.66       195.13 o
  -3   1   2       8417.74       8163.70       125.45 o
  -2   1   2       2441.05       2693.26        61.67 o
  -1   1   2       1966.80       2184.31        41.54 o
   0   1   2      15794.03      16651.59       142.65 o
   1   1   2       7920.57       7510.26        89.32 o
   2   1   2        476.77        502.14        29.21 o
   3   1   2      31211.18      31175.85       372.46 o
   4   1   2       1245.07       1246.46        75.89 o
   5   1   2      16774.65      17636.05       347.58 o
   6   1   2       9253.63       8980.82       326.88 o
   7   1   2       1089.41       1241.42        96.53 o
   8   1   2       7105.33       6814.79       283.47 o
   9   1   2        846.32        789.06       247.35 o
  10   1   2       1745.86       1710.90       410.93 o
 -10   2   2          0.95        112.38       272.65 o
  -9   2   2      12453.57      11920.62       641.24 o
  -8   2   2          3.25         -3.96        16.20 o
  -7   2   2       4508.49       4288.06       188.11 o
  -6   2   2         20.39        118.81        34.71 o
  -5   2   2        292.20        315.20        34.50 o
  -4   2   2       1878.67       1822.47        72.50 o
  -3   2   2      35611.14      36320.37       489.36 o
  -2   2   2      15781.27      16387.09       198.79 o
  -1   2   2      39449.97      38872.47       380.61 o
   0   2   2       7670.85       7231.27        83.03 o
   1   2   2      48507.64      49309.58       290.23 o
   2   2   2       3943.85       3863.51        78.28 o
   3   2   2       1345.49       1434.28        59.93 o
   4   2   2         29.94         25.74         6.65 o
   5   2   2      11903.21      11283.41       256.84 o
   6   2   2        284.64        210.42        35.60 o
   7   2   2      18099.02      17663.61       796.43 o
   8   2   2         72.76        149.92        49.11 o
   9   2   2       9927.56       9794.90       495.06 o
  10   2   2         78.37        309.44       256.63 o
 -10   3   2       4292.14       4169.48       542.29 o
  -9   3   2        510.23        513.03       125.55 o
  -8   3   2       7354.51       6834.69       365.64 o
  -7   3   2       7644.83       8036.58       296.51 o
  -6   3   2        200.31        186.40        30.88 o
  -5   3   2      16777.95      17061.37       295.81 o
  -4   3   2       1134.94       1118.82        49.82 o
  -3   3   2       8208.18       8537.62       115.79 o
  -2   3   2      13247.24      12506.13       127.03 o
  -1   3   2       1901.53       1919.79        36.67 o
   0   3   2      21372.40      20850.96       178.87 o
   1   3   2      31157.95      31686.86       191.81 o
   2   3   2       9092.39       9434.04       128.48 o
   3   3   2      17885.67      17722.07       228.10 o
   4   3   2       3862.87       3751.06       119.89 o
   5   3   2       5546.35       5586.02       178.43 o
   6   3   2       9767.23       9439.34       372.07 o
   7   3   2        355.73        416.58        55.41 o
   8   3   2      13214.75      12578.98       456.14 o
   9   3   2         27.79          2.19        44.82 o
  10   3   2       3467.40       3214.65       660.95 o
 -10   4   2          4.62        302.11       182.07 o
  -9   4   2        704.27        591.71        89.61 o
  -8   4   2       8460.78       7551.78       497.35 o
  -7   4   2         71.71         31.95        14.02 o
  -6   4   2      24938.26      25436.05       481.50 o
  -5   4   2       2420.57       2619.11        95.91 o
  -4   4   2      49389.29      51460.29       746.54 o
  -3   4   2        488.47        455.86        32.24 o
  -2   4   2       1163.25       1137.70        42.18 o
  -1   4   2        101.33        100.00         9.83 o
   0   4   2        162.02        219.07        16.33 o
   1   4   2       3012.57       2834.89        74.11 o
   2   4   2      43066.05      42254.96       259.11 o
   3   4   2         85.39         63.04        16.50 o
   4   4   2      42977.63      41670.39       898.42 o
   5   4   2         30.20          4.94        13.92 o
   6   4   2      10185.58      10546.15       324.77 o
   7   4   2       1904.34       1926.08       133.83 o
   8   4   2        205.56        218.03        63.76 o
   9   4   2       1722.53       1731.62       176.23 o
  10   4   2       2827.93       2893.70       381.05 o
 -10   5   2       2661.35       2270.99       261.14 o
  -9   5   2        971.52        828.30       128.66 o
  -8   5   2       1766.34       1509.57       156.45 o
  -7   5   2       9535.30       8340.32       633.10 o
  -6   5   2        449.80        414.14        47.11 o
  -5   5   2      24112.21      24571.23       442.74 o
  -4   5   2        262.76        332.68        38.07 o
  -3   5   2      32499.65      32683.42       607.23 o
  -2   5   2      14980.34      15384.76       194.05 o
  -1   5   2        603.35        604.40        28.61 o
   0   5   2       8363.02       8438.60       105.43 o
   1   5   2      22196.79      21583.65       247.37 o
   2   5   2       3120.07       3107.11        75.47 o
   3   5   2      34926.88      34995.54       381.64 o
   4   5   2        132.65         98.50        14.14 o
   5   5   2      15455.64      16408.56       344.39 o
   6   5   2       2665.45       2457.83       146.00 o
   7   5   2       2892.36       2967.90       167.00 o
   8   5   2       5199.95       5281.18       268.73 o
   9   5   2       1101.60       1864.08       229.93 o
  10   5   2       1647.94       1783.54       298.50 o
 -10   6   2          2.05         37.24       117.64 o
  -9   6   2       7053.12       7241.94       541.87 o
  -8   6   2        710.51        675.11       110.68 o
  -7   6   2       3479.82       3180.25       249.38 o
  -6   6   2       5560.60       5368.83       284.64 o
  -5   6   2         46.98         82.98        16.13 o
  -4   6   2       7134.28       6871.97       192.65 o
  -3   6   2      12279.67      11986.53       164.48 o
  -2   6   2        308.03        278.34        17.51 o
  -1   6   2      49874.86      50051.00       343.54 o
   0   6   2       1464.33       1411.87        47.88 o
   1   6   2      30478.83      31563.83       275.27 o
   2   6   2       6584.58       6169.47       179.58 o
   3   6   2       2318.42       2518.84       101.07 o
   4   6   2       3691.74       3265.66       176.71 o
   5   6   2       4063.86       3510.09       224.64 o
   6   6   2       1651.37       1308.36       112.56 o
   7   6   2      20659.04      20649.96      1908.48 o
   8   6   2         42.87        211.28        88.81 o
   9   6   2       9380.03       9297.92       495.56 o
  10   6   2        344.44        240.34       193.32 o
 -10   7   2       6890.83       7254.49       742.03 o
  -9   7   2        572.46        479.97       131.89 o
  -8   7   2       6086.78       5442.00       444.19 o
  -7   7   2       2166.67       2192.36       207.39 o
  -6   7   2        671.97        583.34        68.12 o
  -5   7   2       1761.33       1906.21       116.47 o
  -4   7   2       4241.62       3953.26       137.78 o
  -3   7   2      12189.23      12904.06       187.94 o
  -2   7   2      34007.75      32694.32       230.40 o
  -1   7   2       2825.14       2894.10        69.47 o
   0   7   2      29925.67      29737.13       298.13 o
   1   7   2       3360.77       3329.05       110.62 o
   2   7   2       7908.59       7641.21       251.69 o
   3   7   2       5618.43       5679.29       135.89 o
   4   7   2       1052.07        856.74        56.24 o
   5   7   2       4171.88       3807.61       298.57 o
   6   7   2      12054.24      11518.26      1173.09 o
   7   7   2       4732.00       4889.87       303.84 o
   8   7   2      16280.10      15566.89       861.63 o
   9   7   2        437.49        590.20       147.69 o
  10   7   2       2821.86       3077.91       536.78 o
 -10   8   2          1.27        -11.47       116.55 o
  -9   8   2       1944.65       2034.35       255.74 o
  -8   8   2       4738.66       4315.19       346.45 o
  -7   8   2       1575.23       1842.26       153.44 o
  -6   8   2      16103.48      16178.80       548.29 o
  -5   8   2       1236.08       1468.37       104.62 o
  -4   8   2      32856.41      33318.27       405.47 o
  -3   8   2        729.76        580.97        42.84 o
  -2   8   2       2521.24       2666.44        74.77 o
  -1   8   2       6224.11       5584.16       110.57 o
   0   8   2       1307.11       1133.80        52.18 o
   1   8   2        647.26        407.48        49.74 o
   2   8   2      31414.95      31959.55       483.63 o
   3   8   2          3.33         31.59        17.08 o
   4   8   2      26393.26      25015.82       883.75 o
   5   8   2       4273.35       3660.80       360.37 o
   6   8   2       8189.13       7908.56       434.01 o
   7   8   2       3874.68       4198.63       345.45 o
   8   8   2        234.87        467.07        94.35 o
   9   8   2        750.68        847.07       141.34 o
 -10   9   2        158.80        185.48        92.43 o
  -9   9   2       1056.77        770.73       170.73 o
  -8   9   2       1161.59        882.76       150.42 o
  -7   9   2      16910.08      17387.28      1280.92 o
  -6   9   2       1574.36       1595.98       117.35 o
  -5   9   2      28219.75      28517.58       543.61 o
  -4   9   2        568.94        701.44        65.38 o
  -3   9   2      11739.11      11737.26       218.02 o
  -2   9   2       4724.88       5045.58       119.17 o
  -1   9   2        156.48        163.31        20.76 o
   0   9   2      11521.76      12259.45       167.80 o
   1   9   2      20228.57      20490.83       322.70 o
   2   9   2       1519.69       1670.43       114.14 o
   3   9   2      37108.67      37308.32       649.78 o
   4   9   2         74.11         87.43        16.50 o
   5   9   2       9944.94       8121.73       862.76 o
   6   9   2       1114.38       1223.10       136.30 o
   7   9   2       1329.11       1369.84       169.00 o
   8   9   2       1587.66       1303.26       206.42 o
   9   9   2        953.94       1118.20       175.19 o
 -10  10   2          4.00        153.47       160.73 o
  -9  10   2       5636.65       5730.98       453.47 o
  -8  10   2       3100.09       2909.34       303.88 o
  -7  10   2       3356.78       3764.45       285.13 o
  -6  10   2       8325.43       8254.11       400.60 o
  -5  10   2       1296.18        960.57       151.35 o
  -4  10   2       7020.73       7144.03       197.27 o
  -3  10   2      23751.19      24234.51       323.98 o
  -2  10   2        211.25        162.15        17.86 o
  -1  10   2      11585.58      11046.54       188.46 o
   0  10   2       2713.22       2687.88        86.89 o
   1  10   2      21313.72      22636.05       405.42 o
   2  10   2       7420.71       7074.44       270.97 o
   3  10   2        878.75        879.53       101.21 o
   4  10   2       7957.15       7339.51       384.33 o
   5  10   2       6337.09       5910.88       519.71 o
   6  10   2        173.03        149.95        20.63 o
   7  10   2       9833.28      11398.75       581.67 o
   8  10   2         37.92         40.48        32.47 o
   9  10   2       4532.01       5037.39       700.86 o
  -9  11   2          6.75          1.33        60.08 o
  -8  11   2       5550.18       5612.46       438.93 o
  -7  11   2        696.19        691.66       113.77 o
  -6  11   2        246.74        237.23        71.13 o
  -5  11   2        851.80        799.04        80.47 o
  -4  11   2       8267.52       7910.92       241.63 o
  -3  11   2        205.81        218.42        25.23 o
  -2  11   2      32811.93      32482.42       374.97 o
  -1  11   2        223.63        223.75        26.11 o
   0  11   2      32713.57      32413.26       330.94 o
   1  11   2        130.26         85.54        22.47 o
   2  11   2       6781.88       6770.21       273.75 o
   3  11   2       2531.79       2304.61       172.20 o
   4  11   2       2346.44       2410.14       188.68 o
   5  11   2       3460.94       3010.21       273.97 o
   6  11   2      10865.64      10127.35       962.94 o
   7  11   2        202.17         99.30        51.69 o
   8  11   2       7284.13       8555.65       696.16 o
  -9  12   2       2249.94       2450.63       358.80 o
  -8  12   2       4733.58       4142.44       372.15 o
  -7  12   2        829.88        900.28       153.93 o
  -6  12   2       9586.63       9299.96       683.60 o
  -5  12   2        694.50        712.08        98.80 o
  -4  12   2      10313.66      10240.39       247.83 o
  -3  12   2       4452.54       4208.66       125.19 o
  -2  12   2       2763.66       2819.47       106.67 o
  -1  12   2       7023.15       6854.62       161.42 o
   0  12   2       4832.32       4694.92       119.76 o
   1  12   2       1334.09       1111.99        77.66 o
   2  12   2      12768.23      13064.52       392.57 o
   3  12   2          6.29         25.12        21.33 o
   4  12   2      12455.09      12063.50       552.19 o
   5  12   2       2769.57       2715.25       215.82 o
   6  12   2       2729.34       2615.74       227.03 o
   7  12   2       4287.85       4621.25       368.32 o
   8  12   2          6.28         17.16        53.63 o
  -8  13   2        580.22        350.91        75.13 o
  -7  13   2      12721.77      13987.05       663.64 o
  -6  13   2        112.69        218.04        51.62 o
  -5  13   2      15801.82      15098.40       961.41 o
  -4  13   2        563.78        767.97        77.20 o
  -3  13   2      12173.17      11958.82       287.39 o
  -2  13   2        461.58        331.65        59.56 o
  -1  13   2         10.14         54.63        18.50 o
   0  13   2        452.66        473.91        38.31 o
   1  13   2      14372.26      14516.49       364.29 o
   2  13   2        228.97        219.92        60.98 o
   3  13   2      19503.86      19699.19       685.11 o
   4  13   2        146.24         93.21        63.77 o
   5  13   2       9618.95      10804.92       504.78 o
   6  13   2          1.81         -8.24        41.40 o
   7  13   2        878.76        720.94       115.04 o
   8  13   2         82.17        -30.25        30.25 o
  -8  14   2       2184.46       2098.44       283.22 o
  -7  14   2        463.18        589.56       128.46 o
  -6  14   2       5744.44       5645.79       513.35 o
  -5  14   2         67.47         96.24        20.89 o
  -4  14   2       6808.01       6926.72       223.75 o
  -3  14   2       9503.27       8831.49       258.34 o
  -2  14   2       2729.36       2844.87       118.05 o
  -1  14   2      21021.46      21303.02       311.37 o
   0  14   2       2496.16       2552.12        96.08 o
   1  14   2       5952.57       5984.69       213.58 o
   2  14   2       6303.19       6677.84       298.68 o
   3  14   2        291.11        317.18        62.48 o
   4  14   2       5067.31       5076.82       296.87 o
   5  14   2       2400.30       2515.55       230.12 o
   6  14   2       1891.29       1951.40       211.83 o
   7  14   2       3202.20       3710.10       441.57 o
   8  14   2         81.18        114.97        21.52 o
  -8  15   2       4078.18       4695.99       507.83 o
  -7  15   2        137.43        135.26        68.32 o
  -6  15   2         50.83         45.94        39.40 o
  -5  15   2         20.40         81.70        29.22 o
  -4  15   2       8905.17       7769.80       321.36 o
  -3  15   2        191.63        234.76        41.30 o
  -2  15   2      15032.26      15152.94       395.06 o
  -1  15   2         21.74         39.79        12.34 o
   0  15   2      20972.04      21355.58       510.87 o
   1  15   2        232.76        176.66        30.66 o
   2  15   2       7607.21       7327.38       272.57 o
   3  15   2          2.39         -2.10        31.91 o
   4  15   2        445.18        470.27        88.34 o
   5  15   2          0.47        -25.11        37.98 o
   6  15   2       5589.88       6211.91       699.58 o
   7  15   2         21.69         40.76        41.93 o
  -7  16   2        774.37        687.01       142.19 o
  -6  16   2       4306.05       4210.93       354.77 o
  -5  16   2         27.15        124.61        54.94 o
  -4  16   2       3323.68       3255.71       224.92 o
  -3  16   2       5960.15       5764.57       242.28 o
  -2  16   2        385.42        332.08        40.52 o
  -1  16   2      10454.88      10746.58       250.08 o
   0  16   2        444.06        372.19        41.70 o
   1  16   2       5440.97       5921.51       226.25 o
   2  16   2       5105.03       5042.27       233.52 o
   3  16   2          3.27         -0.92        30.18 o
   4  16   2       6120.65       5705.96       522.38 o
   5  16   2       2117.67       2258.03       261.58 o
   6  16   2       3193.61       3031.72       263.42 o
   7  16   2       5002.08       5819.06       682.53 o
  -7  17   2       4574.65       4511.10       414.53 o
  -6  17   2         52.02         65.36        57.90 o
  -5  17   2      12767.16      12361.96      1103.34 o
  -4  17   2        107.52        358.77        78.71 o
  -3  17   2       5539.93       5504.18       264.53 o
  -2  17   2        306.31        306.06        38.22 o
  -1  17   2         11.41         13.47        16.72 o
   0  17   2         32.17         14.00        15.58 o
   1  17   2       4070.88       4250.44       185.84 o
   2  17   2        604.78        667.75        87.35 o
   3  17   2      15758.36      15520.74      1092.22 o
   4  17   2        125.55        118.57        67.24 o
   5  17   2       7757.54       7225.04       622.62 o
   6  17   2        370.13        298.31        62.29 o
   7  17   2        546.43        312.96       166.87 o
  -6  18   2       5638.50       5671.58       553.03 o
  -5  18   2        106.78         91.25        25.20 o
  -4  18   2       7424.36       6843.94       484.23 o
  -3  18   2       4295.66       3655.89       248.63 o
  -2  18   2       1702.98       1722.18       122.89 o
  -1  18   2       3881.57       3575.96       192.73 o
   0  18   2       2114.45       2239.73       135.90 o
   1  18   2       2767.50       2735.17       150.68 o
   2  18   2       5270.90       5650.76       319.40 o
   3  18   2        339.29        320.64        79.84 o
   4  18   2       6247.60       6316.55       623.55 o
   5  18   2        868.21        791.10       130.33 o
   6  18   2       1454.16       1404.58       198.61 o
   7  18   2       2013.01       2793.58       510.63 o
  -6  19   2          4.41         11.11        80.15 o
  -5  19   2        952.85        946.75       139.05 o
  -4  19   2       2076.64       1450.85       151.03 o
  -3  19   2       1116.78       1053.34       107.38 o
  -2  19   2      17477.76      16661.76      1281.44 o
  -1  19   2          5.62         35.76        27.17 o
   0  19   2      13354.79      13653.69       606.94 o
   1  19   2         44.43         20.82        35.11 o
   2  19   2       3555.28       2908.72       228.25 o
   3  19   2        716.88        787.30       113.43 o
   4  19   2        971.38       1072.21       151.01 o
   5  19   2        201.89        237.66        79.37 o
   6  19   2       3272.15       3897.17       927.22 o
  -6  20   2        584.23        423.76       139.36 o
  -5  20   2        455.17        277.28        99.86 o
  -4  20   2       2706.91       2215.83       306.09 o
  -3  20   2       5620.19       5588.24       432.74 o
  -2  20   2         19.19         46.66        27.50 o
  -1  20   2      10169.18      11745.03       411.63 o
   0  20   2        332.77        260.30        59.65 o
   1  20   2       5011.29       5162.33       325.42 o
   2  20   2       2688.25       2519.03       195.22 o
   3  20   2        163.82        101.59        42.29 o
   4  20   2       3448.65       2814.54       413.13 o
   5  20   2       1997.02       1995.13       526.19 o
  -5  21   2       4375.35       3821.13       646.62 o
  -4  21   2        289.25        469.92        90.85 o
  -3  21   2       2569.68       2491.40       218.99 o
  -2  21   2        462.47        708.23       100.25 o
  -1  21   2         18.88         -8.27        27.22 o
   0  21   2       1704.23       1989.96       151.25 o
   1  21   2       3891.44       4145.93       316.63 o
   2  21   2         83.55        179.42        53.57 o
   3  21   2       8543.91       7784.67      1389.64 o
   4  21   2        177.34         99.11        58.13 o
   5  21   2       3494.52       2482.44       520.29 o
  -5  22   2         22.76          0.27        56.89 o
  -4  22   2       4043.82       3308.62       403.53 o
  -3  22   2        876.80        636.05       111.43 o
  -2  22   2       1085.77       1293.04       143.96 o
  -1  22   2       1611.26       1189.23       142.15 o
   0  22   2        862.31        978.09       124.86 o
   1  22   2        828.02        723.63       101.26 o
   2  22   2       6005.23       6758.43       573.88 o
   3  22   2         30.87        -37.90        59.26 o
   4  22   2       4278.87       3025.02       544.85 o
  -3  23   2        682.48        663.91       168.73 o
  -2  23   2       6638.05       8091.38       623.16 o
  -1  23   2         27.78         24.97        42.00 o
   0  23   2       6583.51       7562.75       414.05 o
   1  23   2        292.23        415.01       157.94 o
   2  23   2       1390.42       1208.83       191.77 o
   3  23   2        337.91        419.17       279.86 o
  -2  24   2         23.96        -27.47        93.83 o
   0  24   2        167.72        139.03        92.39 o
   1  24   2       3216.87       4224.94       458.00 o
   2  24   2       1459.28       1125.46       217.46 o
 -11   0   3       3548.10       3145.85       619.48 o
  -9   0   3       2008.05       2339.28       739.80 o
  -7   0   3       2520.66       2628.40       204.72 o
  -5   0   3      36990.46      37105.81      1284.82 o
  -3   0   3      23563.92      25065.56       547.70 o
  -1   0   3      82430.48      85654.23       790.90 o
   1   0   3        275.78        270.29        26.24 o
   3   0   3      32586.30      31715.76       508.87 o
   5   0   3      40148.32      40606.93       999.61 o
   7   0   3      17883.24      16881.76      1081.77 o
   9   0   3        416.41        473.15       139.93 o
 -11   1   3       1095.56        804.93       204.72 o
 -10   1   3        908.64       1008.77       198.32 o
  -9   1   3       4382.92       4342.46       285.05 o
  -8   1   3         25.69         69.51        52.28 o
  -7   1   3      11521.29      11619.25       457.45 o
  -6   1   3       4769.68       4956.33       183.65 o
  -5   1   3       4574.63       5079.18       165.60 o
  -4   1   3      30586.43      30287.09       563.16 o
  -3   1   3       2691.88       3033.08        77.61 o
  -2   1   3       1818.35       1925.77        61.64 o
  -1   1   3      15926.26      17122.66       217.48 o
   0   1   3       2235.00       2450.18        46.56 o
   1   1   3      36322.04      37186.09       270.58 o
   2   1   3       4327.25       4235.47        88.89 o
   3   1   3      16382.69      17456.22       245.75 o
   4   1   3      44130.41      45682.54       523.62 o
   5   1   3         17.49         78.34        16.53 o
   6   1   3      10188.35      10444.94       388.43 o
   7   1   3       4859.58       4556.83       238.49 o
   8   1   3       2074.95       2204.52       144.48 o
   9   1   3       3069.03       2935.57       208.14 o
  10   1   3          5.00        440.07       271.83 o
 -10   2   3       7204.74       6711.83       929.38 o
  -9   2   3         50.98         35.04        61.67 o
  -8   2   3      17680.10      16947.07       661.06 o
  -7   2   3        734.41        707.10        64.62 o
  -6   2   3      13615.06      13382.32       231.65 o
  -5   2   3        274.17        267.21        31.36 o
  -4   2   3       1714.47       1574.02        59.85 o
  -3   2   3         43.56         50.54         9.92 o
  -2   2   3      37406.48      37761.14       583.11 o
  -1   2   3        250.34        204.34        17.40 o
   0   2   3     126245.77     127698.74       760.46 o
   1   2   3         13.16         11.02         5.32 o
   2   2   3      31659.29      32115.33       244.37 o
   3   2   3        341.84        380.23        35.74 o
   4   2   3       9028.15       9810.07       243.29 o
   5   2   3         30.94         29.71        23.77 o
   6   2   3       1218.68       1164.71        93.01 o
   7   2   3        596.87        554.16        72.90 o
   8   2   3       9571.65       9642.00       466.15 o
   9   2   3        236.08        431.13       231.57 o
  10   2   3       5461.26       6562.88       916.63 o
 -10   3   3        819.71        761.45       152.72 o
  -9   3   3      11150.32      10742.66       678.89 o
  -8   3   3         11.24        104.09        38.79 o
  -7   3   3      11545.50      11635.66       429.59 o
  -6   3   3       5427.07       5739.77       152.28 o
  -5   3   3       1945.56       1813.62        75.96 o
  -4   3   3      12047.08      12453.95       184.03 o
  -3   3   3       4838.66       4877.29       102.51 o
  -2   3   3      11937.93      12347.87       133.37 o
  -1   3   3      47048.97      47179.01       559.68 o
   0   3   3        728.72        738.85        32.92 o
   1   3   3      18707.50      18727.29       178.15 o
   2   3   3       1339.07       1367.39        52.71 o
   3   3   3       6837.64       7107.36       154.64 o
   4   3   3      10239.50      10365.87       225.46 o
   5   3   3         54.39         87.30        19.30 o
   6   3   3      13208.34      12600.65       699.85 o
   7   3   3       4353.66       4288.53       221.38 o
   8   3   3       1334.99       1470.29       126.16 o
   9   3   3       4354.69       4840.50       304.20 o
  10   3   3         13.46          7.67        56.90 o
 -10   4   3        872.26        683.98       329.03 o
  -9   4   3        615.78        625.86       110.17 o
  -8   4   3        943.21        806.76        98.31 o
  -7   4   3       5370.61       5324.20       207.68 o
  -6   4   3        224.11        202.63        29.48 o
  -5   4   3      16271.47      16134.17       274.41 o
  -4   4   3       5424.46       5535.06       117.37 o
  -3   4   3      46693.82      44980.55       613.36 o
  -2   4   3       4407.02       4110.52        65.23 o
  -1   4   3      22321.08      22783.33       342.86 o
   0   4   3       5549.08       5211.68        83.35 o
   1   4   3       2668.19       2325.99        58.15 o
   2   4   3        253.22        180.71        19.13 o
   3   4   3      29761.14      29334.36       334.91 o
   4   4   3        133.74        141.04        25.08 o
   5   4   3      25383.02      25285.36       466.70 o
   6   4   3         53.91          3.84        35.10 o
   7   4   3      11293.59      10969.83       464.28 o
   8   4   3        256.71        209.57        62.42 o
   9   4   3        462.45        469.47       198.03 o
  10   4   3        214.56        216.42       100.64 o
 -10   5   3       1677.77       1619.03       229.65 o
  -9   5   3       2357.41       2003.61       218.47 o
  -8   5   3        377.33        193.00       134.96 o
  -7   5   3       2495.81       2402.85       164.65 o
  -6   5   3      10656.35      10726.22       298.78 o
  -5   5   3       4412.34       4544.50       157.32 o
  -4   5   3      22410.66      21961.20       295.24 o
  -3   5   3       1491.47       1433.80        56.85 o
  -2   5   3      11356.51      10528.00       124.69 o
  -1   5   3      13663.25      14019.98       133.75 o
   0   5   3       1841.95       1929.24        57.62 o
   1   5   3      12083.35      12509.35       149.86 o
   2   5   3      11781.31      11380.02       170.91 o
   3   5   3      10418.01      10464.10       196.05 o
   4   5   3      27668.44      25091.24      1002.67 o
   5   5   3        420.91        281.71        45.84 o
   6   5   3      15799.04      15920.88      1048.99 o
   7   5   3        194.88        120.16        39.49 o
   8   5   3       2640.95       2965.35       284.02 o
   9   5   3       1271.57       1341.58       145.41 o
  10   5   3          7.14         -7.06        56.79 o
 -10   6   3       3854.74       3626.73       358.08 o
  -9   6   3          8.80         15.04        52.33 o
  -8   6   3      18646.67      16842.87      1401.33 o
  -7   6   3         21.44         13.85        29.52 o
  -6   6   3       6794.42       6625.61       241.29 o
  -5   6   3       2521.61       2629.17       141.06 o
  -4   6   3       1834.19       2037.76        93.68 o
  -3   6   3       2266.33       2179.77        72.50 o
  -2   6   3      14004.94      13852.59       145.11 o
  -1   6   3       1708.30       1518.66        49.42 o
   0   6   3      57544.70      57229.57       346.68 o
   1   6   3         63.74         44.93        11.04 o
   2   6   3      44659.46      45607.95       609.19 o
   3   6   3       7572.72       7001.24       237.57 o
   4   6   3       1559.66       1456.39        91.46 o
   5   6   3       2616.10       2394.75       173.70 o
   6   6   3        449.71        376.40        60.46 o
   7   6   3       2463.08       2650.95       273.16 o
   8   6   3       6449.12       8191.30       584.96 o
   9   6   3        189.20        201.90        52.30 o
  10   6   3       4380.27       5403.43       723.92 o
 -10   7   3        320.84        211.42       104.92 o
  -9   7   3       8502.72       8818.27       697.75 o
  -8   7   3        343.47        332.36        83.30 o
  -7   7   3      10355.22      11395.38       427.83 o
  -6   7   3       1153.47       1259.12       111.98 o
  -5   7   3       8367.00       8100.06       251.54 o
  -4   7   3       5966.23       6128.62       155.06 o
  -3   7   3      11559.40      11813.43       188.90 o
  -2   7   3       5780.35       5787.18       101.62 o
  -1   7   3      35466.64      36029.29       320.72 o
   0   7   3        301.10        323.44        25.42 o
   1   7   3      42967.48      43538.25       499.76 o
   2   7   3       4865.11       4955.66       178.87 o
   3   7   3       8529.84       7950.85       213.29 o
   4   7   3       3732.48       3628.98       168.23 o
   5   7   3         61.21         36.84        15.95 o
   6   7   3        969.52        914.17       108.58 o
   7   7   3       2847.69       3338.91       265.68 o
   8   7   3        840.23        938.91       139.36 o
   9   7   3       5210.31       5868.35       399.63 o
 -10   8   3       1185.11       1304.61       264.69 o
  -9   8   3        321.82        502.76       130.32 o
  -8   8   3       4135.32       4141.35       335.26 o
  -7   8   3       5547.03       5641.97       290.28 o
  -6   8   3       6197.36       6278.39       244.84 o
  -5   8   3      16428.76      17050.43       374.78 o
  -4   8   3         18.01         51.69        22.08 o
  -3   8   3      23234.67      23525.32       300.41 o
  -2   8   3       2578.85       2506.26        77.40 o
  -1   8   3       4046.69       3818.68        95.14 o
   0   8   3       4435.43       4077.21       102.03 o
   1   8   3       2395.72       1851.19       201.05 o
   2   8   3       4274.42       4001.89       196.62 o
   3   8   3       9013.99       8551.77       227.23 o
   4   8   3       1831.83       1172.20       162.62 o
   5   8   3      17379.47      14752.45      1799.75 o
   6   8   3        852.58        875.21       124.70 o
   7   8   3       9372.14      11325.76       668.59 o
   8   8   3       2758.65       3191.55       276.29 o
   9   8   3         70.05        124.29        83.76 o
 -10   9   3       1366.64       1882.55       416.91 o
  -9   9   3        678.80        585.92       121.17 o
  -8   9   3        208.22         83.48        92.01 o
  -7   9   3        748.67        669.80       121.94 o
  -6   9   3       5929.77       6186.01       254.84 o
  -5   9   3         13.57         88.91        38.08 o
  -4   9   3      30354.01      30217.32       400.38 o
  -3   9   3       1830.85       1979.09        90.99 o
  -2   9   3      33373.93      33387.43       353.21 o
  -1   9   3        201.25        221.93        23.26 o
   0   9   3       1443.01       1445.50        70.23 o
   1   9   3       1744.69       1847.98       110.96 o
   2   9   3       9546.08       9861.55       289.89 o
   3   9   3       2566.43       2728.46       130.04 o
   4   9   3      19451.01      18918.35       689.37 o
   5   9   3       1469.16       1344.55       118.22 o
   6   9   3      20264.99      19526.68      1723.14 o
   7   9   3         72.73         42.44        28.70 o
   8   9   3       2593.50       3013.09       295.38 o
   9   9   3        212.73        142.06        68.36 o
 -10  10   3       2816.32       2867.90       546.43 o
  -9  10   3        351.48        439.79       134.57 o
  -8  10   3       5930.67       5731.95       478.47 o
  -7  10   3        728.39        675.29        99.93 o
  -6  10   3       5428.14       5415.30       239.82 o
  -5  10   3       4964.48       4963.08       215.36 o
  -4  10   3        144.10        157.22        24.88 o
  -3  10   3       6838.05       6591.40       188.80 o
  -2  10   3      11484.34      11945.50       210.48 o
  -1  10   3       2680.57       2697.91        93.11 o
   0  10   3      39045.44      38824.34       590.08 o
   1  10   3         32.03         20.41        12.65 o
   2  10   3      22235.68      22539.97       451.17 o
   3  10   3       6377.49       6202.95       280.61 o
   4  10   3       2422.32       2331.68       148.59 o
   5  10   3      18715.34      18190.18      1045.53 o
   6  10   3        360.74        315.36        61.80 o
   7  10   3       1597.84       1958.56       201.40 o
   8  10   3       5315.21       6280.63       503.18 o
   9  10   3         55.73        -32.37       127.36 o
  -9  11   3       8259.16       8311.71       543.94 o
  -8  11   3          2.94         32.08        55.27 o
  -7  11   3      13985.92      14209.18       758.06 o
  -6  11   3         68.97        130.32        44.60 o
  -5  11   3       2823.53       3061.59       169.34 o
  -4  11   3       3020.75       3191.23       151.87 o
  -3  11   3       4135.07       3612.74       142.36 o
  -2  11   3        430.10        455.11        42.36 o
  -1  11   3      30672.52      30407.51       363.81 o
   0  11   3        125.72        163.68        27.15 o
   1  11   3      36050.37      36560.76       616.82 o
   2  11   3        321.72        270.18        50.05 o
   3  11   3      21561.44      21508.84       541.12 o
   4  11   3       1199.66       1340.21       139.06 o
   5  11   3         44.80         44.73        40.32 o
   6  11   3        657.89        524.13        73.83 o
   7  11   3       5738.48       5693.67       428.26 o
   8  11   3         11.35         -7.93        56.57 o
  -9  12   3        310.00        426.87       146.59 o
  -8  12   3       5561.83       5092.14       642.20 o
  -7  12   3       2573.42       2374.22       260.40 o
  -6  12   3       5481.35       5626.55       310.36 o
  -5  12   3      10541.83      11056.77       547.38 o
  -4  12   3        145.62        156.44        35.95 o
  -3  12   3      16841.01      16182.72       417.46 o
  -2  12   3       3094.57       3091.55       124.70 o
  -1  12   3       7000.08       6937.26       175.36 o
   0  12   3      12446.83      11598.15       347.22 o
   1  12   3       1692.75       1355.67       224.56 o
   2  12   3      10330.22      10192.49       355.01 o
   3  12   3      10346.93      10595.56       414.51 o
   4  12   3         35.54         50.25        59.53 o
   5  12   3      10224.35       9509.98       496.26 o
   6  12   3       1848.39       2052.89       203.56 o
   7  12   3       4250.15       4382.21       387.81 o
   8  12   3       1436.94       1815.85       226.62 o
  -8  13   3        227.69        108.33        37.74 o
  -7  13   3          4.04        101.94        41.34 o
  -6  13   3      12099.15      12264.02       519.35 o
  -5  13   3          4.39         87.56        43.34 o
  -4  13   3      24457.07      24889.89       484.43 o
  -3  13   3          8.07          7.67        12.50 o
  -2  13   3      16210.52      15927.72       295.53 o
  -1  13   3         31.84         43.17         6.84 o
   0  13   3       1887.57       1696.99        90.78 o
   1  13   3        519.62        400.43        57.42 o
   2  13   3       5623.14       5794.92       276.96 o
   3  13   3       2841.82       2759.54       201.91 o
   4  13   3      22078.02      23960.35       969.36 o
   5  13   3          7.71         -8.17        34.31 o
   6  13   3      10271.35      10991.38       833.47 o
   7  13   3         10.86        -23.74        70.95 o
   8  13   3       1385.44       1471.10       486.97 o
  -8  14   3       5949.77       5545.73       659.58 o
  -7  14   3        982.16        813.47       162.98 o
  -6  14   3       2036.76       2042.14       195.56 o
  -5  14   3       7341.07       6945.08       451.28 o
  -4  14   3        239.15        272.96        45.42 o
  -3  14   3      11036.09      10247.49       430.56 o
  -2  14   3       4009.95       3882.45       144.79 o
  -1  14   3       1685.13       1711.25        95.47 o
   0  14   3      16712.77      15338.84       945.99 o
   1  14   3       1358.39       1022.26       148.46 o
   2  14   3       9287.80       9211.39       361.47 o
   3  14   3       9092.61       8873.27       431.30 o
   4  14   3       2581.91       2341.06       198.11 o
   5  14   3       6844.58       7387.66       768.37 o
   6  14   3        614.09        608.33       111.42 o
   7  14   3       3044.04       3231.39       281.55 o
   8  14   3       1897.94       3100.25       529.19 o
  -8  15   3         20.01         55.24        42.02 o
  -7  15   3       8022.80       7568.93       840.45 o
  -6  15   3        110.21        133.80        53.91 o
  -5  15   3       2416.53       2371.04       200.26 o
  -4  15   3          9.32          2.36        18.56 o
  -3  15   3       4661.39       4357.99       188.00 o
  -2  15   3        295.35        275.98        35.93 o
  -1  15   3      17869.40      18228.23       479.02 o
   0  15   3          1.66         89.39        25.28 o
   1  15   3      35028.24      35724.50       678.97 o
   2  15   3        142.46         89.70        32.32 o
   3  15   3       7720.49       7213.61       352.87 o
   4  15   3        100.59         55.93        42.87 o
   5  15   3          4.89         18.32        51.26 o
   6  15   3        187.44        150.99        43.62 o
   7  15   3       3364.25       4444.97       458.62 o
   8  15   3         55.78         85.12        72.70 o
  -7  16   3       1151.46        982.71       178.88 o
  -6  16   3       3248.47       3436.36       359.54 o
  -5  16   3       7033.01       6960.18       413.39 o
  -4  16   3         37.31          3.59        37.47 o
  -3  16   3       7264.14       7230.12       293.09 o
  -2  16   3       7316.02       7472.56       308.11 o
  -1  16   3       3976.20       3907.25       181.90 o
   0  16   3      10342.55      10731.26       282.73 o
   1  16   3       3195.65       3304.92       171.62 o
   2  16   3       5019.71       4967.33       281.52 o
   3  16   3       5446.02       5319.57       423.26 o
   4  16   3        488.36        325.27        66.93 o
   5  16   3       3787.46       3749.07       333.24 o
   6  16   3        551.02        807.11       135.93 o
   7  16   3       1774.94       2023.27       423.52 o
  -7  17   3        497.41        484.56       117.18 o
  -6  17   3       5814.26       5720.58       528.59 o
  -5  17   3        119.90        130.46        68.05 o
  -4  17   3      19685.73      20742.86       715.97 o
  -3  17   3          9.40         60.69        39.95 o
  -2  17   3       9775.28       9894.87       481.38 o
  -1  17   3         21.97         31.28        23.23 o
   0  17   3         39.36         12.00        21.15 o
   1  17   3        328.60        202.31        65.13 o
   2  17   3       4224.88       4381.45       227.66 o
   3  17   3         19.35         17.61        42.61 o
   4  17   3       8094.13       8007.21       781.47 o
   5  17   3         15.95        -33.58        50.49 o
   6  17   3       7831.90       8118.46       917.81 o
   7  17   3         11.04         20.95        82.54 o
  -7  18   3       1556.62       1417.84       289.42 o
  -6  18   3        748.40        731.08       121.95 o
  -5  18   3       5157.85       5314.48       394.38 o
  -4  18   3         11.62         70.92        40.70 o
  -3  18   3      10256.71      11245.77       462.59 o
  -2  18   3       3403.57       3113.25       243.53 o
  -1  18   3       1904.47       1972.88       115.10 o
   0  18   3       5765.21       5838.61       223.45 o
   1  18   3        676.03        815.01        81.77 o
   2  18   3       3126.02       2776.19       185.68 o
   3  18   3       5720.28       5423.45       585.39 o
   4  18   3        328.59        157.43        40.89 o
   5  18   3       5006.53       5166.44       596.92 o
   6  18   3          6.03         -8.45        25.03 o
  -6  19   3        273.61         16.64       190.56 o
  -5  19   3        560.77        611.64        92.88 o
  -4  19   3        187.71        184.75        47.81 o
  -3  19   3       1812.15       1678.85       143.07 o
  -2  19   3        639.80        828.59        93.36 o
  -1  19   3      11017.73      11588.99       403.03 o
   0  19   3        353.35        356.48        51.21 o
   1  19   3      11755.87      12142.51       653.85 o
   2  19   3         10.87          8.74        60.60 o
   3  19   3       4925.45       4329.88       477.81 o
   4  19   3        909.35        933.30       134.09 o
   5  19   3         46.08          8.75        56.66 o
   6  19   3       1236.50       1490.11       384.58 o
  -6  20   3       2448.79       2184.45       511.23 o
  -5  20   3       2540.43       1988.67       214.90 o
  -4  20   3         85.62         67.29        67.40 o
  -3  20   3       1947.71       1872.72       184.27 o
  -2  20   3       3500.99       4091.53       245.53 o
  -1  20   3        113.55        104.31        38.85 o
   0  20   3       6090.07       6719.96       377.75 o
   1  20   3         63.22         96.28        34.74 o
   2  20   3      10327.23       9385.30       876.91 o
   3  20   3       1724.53       1491.00       176.43 o
   4  20   3        592.38        335.54       173.32 o
   5  20   3       1370.00       1327.55       294.63 o
  -5  21   3        114.91        191.05        86.39 o
  -4  21   3       8719.20       9298.85       833.40 o
  -3  21   3         11.54         62.76        34.31 o
  -2  21   3       4906.59       5129.20       322.96 o
  -1  21   3        157.34        205.67        43.04 o
   0  21   3        692.02        618.10        78.25 o
   1  21   3       1612.84       1783.09       184.98 o
   2  21   3       3483.19       3403.51       364.57 o
   3  21   3        284.95        311.66        81.45 o
   4  21   3       5875.45       4613.13       476.35 o
   5  21   3         12.48        103.38        98.46 o
  -5  22   3       7206.58       7297.21      1511.50 o
  -4  22   3          1.12        -21.77        59.14 o
  -3  22   3       4607.41       5913.53       473.26 o
  -2  22   3        246.30        110.17        23.11 o
  -1  22   3       1797.41       2118.17       183.91 o
   0  22   3       1646.67       1515.98       153.91 o
   1  22   3         27.58         -7.89        52.56 o
   2  22   3        970.64        791.09       148.40 o
   3  22   3       3582.46       2892.28       484.46 o
   4  22   3        389.15        123.32        76.90 o
  -3  23   3        789.18        684.00       158.46 o
  -2  23   3       1057.78       1327.96       200.84 o
  -1  23   3       4475.98       4924.14       507.20 o
   0  23   3         36.20        170.39        48.39 o
   1  23   3       5938.78       7750.48       607.85 o
   2  23   3       1156.71        876.95       237.21 o
   3  23   3       1812.67       2368.86       496.22 o
  -2  24   3       2120.11       1850.93       410.23 o
  -1  24   3         78.18        167.24       168.50 o
   2  24   3       3798.09       4073.21      1327.47 o
 -10   0   4       7281.14       7763.78      1627.40 o
  -8   0   4       1991.33       2168.76       206.09 o
  -6   0   4        107.86        155.71        49.30 o
  -4   0   4      40855.18      44216.60      1091.40 o
  -2   0   4      70117.73      69807.65       560.67 o
   0   0   4      46132.24      47752.30       289.18 o
   2   0   4       3500.23       3602.90       124.97 o
   4   0   4       2917.37       2634.60       185.48 o
   6   0   4      15883.43      16572.50       668.96 o
   8   0   4       8740.85       8695.23       409.71 o
 -11   1   4       4644.45       3362.79       626.97 o
 -10   1   4       1301.69       1138.72       177.06 o
  -9   1   4       4632.50       4182.39       363.64 o
  -8   1   4       4465.45       4443.02       225.86 o
  -7   1   4          3.59          7.84        26.87 o
  -6   1   4      12817.91      13410.97       214.42 o
  -5   1   4       6653.38       6602.17       166.69 o
  -4   1   4       4123.57       3875.07       118.73 o
  -3   1   4      24953.93      25258.11       443.15 o
  -2   1   4          9.29         18.53         9.28 o
  -1   1   4      10624.75      10782.64       231.74 o
   0   1   4      18409.39      19088.67       150.07 o
   1   1   4       2731.45       2741.35        66.53 o
   2   1   4      15285.47      15849.49       184.47 o
   3   1   4       1099.59        909.10        64.55 o
   4   1   4      10277.47      10969.12       267.37 o
   5   1   4      10310.97      10262.53       282.05 o
   6   1   4       1811.25       1792.66       129.57 o
   7   1   4      10400.71      10711.46       508.84 o
   8   1   4       1209.33       1116.68       104.35 o
   9   1   4       2225.30       2459.00       198.85 o
 -11   2   4        162.29        156.99       142.78 o
 -10   2   4        198.88        187.51        78.94 o
  -9   2   4       4915.48       4842.06       312.32 o
  -8   2   4        248.89        214.34        54.57 o
  -7   2   4      15451.59      15417.70       347.22 o
  -6   2   4         38.71         45.41        25.84 o
  -5   2   4      27911.57      27217.42       511.63 o
  -4   2   4        186.93        224.82        19.38 o
  -3   2   4       4159.43       4016.19        89.27 o
  -2   2   4       2680.35       2521.90        57.02 o
  -1   2   4       5174.47       5517.89       100.32 o
   0   2   4       7805.70       7961.31       103.90 o
   1   2   4      30418.75      30320.15       252.49 o
   2   2   4       1793.72       1917.97        67.40 o
   3   2   4      51543.08      52583.16       480.44 o
   4   2   4        755.50        733.53        70.45 o
   5   2   4      14031.10      13956.58       331.22 o
   6   2   4        266.71        236.49        42.49 o
   7   2   4        101.31         73.09        31.55 o
   8   2   4         40.42         35.64        25.30 o
   9   2   4       4417.18       5015.71       346.71 o
  10   2   4        106.46        409.03       227.90 o
 -10   3   4        442.13        362.49       200.55 o
  -9   3   4       1187.39       1131.54       131.38 o
  -8   3   4       9960.65       9681.99       359.70 o
  -7   3   4        296.43        232.07        38.24 o
  -6   3   4      17752.51      17962.86       319.79 o
  -5   3   4       3999.13       4197.60       110.13 o
  -4   3   4       5890.09       5385.83       180.29 o
  -3   3   4       5561.18       5470.52        91.63 o
  -2   3   4       1515.64       1585.89        49.25 o
  -1   3   4      30706.71      31310.79       401.84 o
   0   3   4      15620.19      15001.53       171.74 o
   1   3   4       1719.96       1715.13        60.67 o
   2   3   4      60438.06      63553.61       635.74 o
   3   3   4       1009.26        809.98        60.69 o
   4   3   4      22861.59      23205.16       390.02 o
   5   3   4       4286.66       4209.36       181.00 o
   6   3   4        354.29        325.84        51.77 o
   7   3   4       4691.11       4634.16       301.05 o
   8   3   4       1995.95       1853.16       161.08 o
   9   3   4       1944.12       2416.97       215.36 o
  10   3   4       3210.41       3692.53       671.54 o
 -10   4   4       7552.39       6458.06       543.79 o
  -9   4   4        268.87        120.09        58.29 o
  -8   4   4       3757.40       3867.61       338.63 o
  -7   4   4       1555.72       1399.40        98.18 o
  -6   4   4       2003.54       2121.17        90.84 o
  -5   4   4       3210.78       3189.36       100.68 o
  -4   4   4      41447.21      41194.17       390.22 o
  -3   4   4       3834.52       4083.08        83.35 o
  -2   4   4      33850.72      32680.03       509.28 o
  -1   4   4       3296.83       3201.68        72.70 o
   0   4   4      32972.21      33026.72       253.24 o
   1   4   4       1068.79       1034.07        45.60 o
   2   4   4       6953.08       7817.52       135.17 o
   3   4   4       5537.96       5524.74       167.00 o
   4   4   4      12704.73      12501.50       321.42 o
   5   4   4        823.06        777.37        73.72 o
   6   4   4      15775.55      14663.68       890.76 o
   7   4   4          1.93          7.91        22.38 o
   8   4   4       8250.73       8644.70       430.39 o
   9   4   4        291.39        307.42        70.09 o
  10   4   4       1321.36       1183.28       336.03 o
 -10   5   4        275.87        205.50       136.86 o
  -9   5   4       6232.18       6028.19       393.01 o
  -8   5   4       4273.73       3921.83       267.18 o
  -7   5   4        338.56        268.56        70.77 o
  -6   5   4       3408.83       3001.83       194.92 o
  -5   5   4       6988.63       6300.13       291.07 o
  -4   5   4       5259.74       4957.45       137.69 o
  -3   5   4      39835.86      38256.96       575.11 o
  -2   5   4         18.05         17.46         4.34 o
  -1   5   4      43732.38      43371.71       505.25 o
   0   5   4       6457.07       6266.78       104.77 o
   1   5   4       3383.46       3495.32        77.22 o
   2   5   4       6519.45       6290.63       167.06 o
   3   5   4       8946.75       8803.37       207.87 o
   4   5   4       5707.65       5457.35       190.96 o
   5   5   4      13339.48      13190.45       434.31 o
   6   5   4        909.37        918.15       111.38 o
   7   5   4       9725.85      10032.58       726.47 o
   8   5   4        174.31        281.57        82.63 o
   9   5   4       2101.74       2486.61       268.79 o
  10   5   4       1230.12       1187.76       327.14 o
 -10   6   4       2129.11       1808.24       238.09 o
  -9   6   4       5231.99       4911.95       595.73 o
  -8   6   4        704.26        674.56       113.42 o
  -7   6   4      13470.91      13916.24       517.26 o
  -6   6   4         62.25        198.48        51.82 o
  -5   6   4      21641.99      21399.76       348.51 o
  -4   6   4       2531.86       2368.45        89.42 o
  -3   6   4       1074.55       1007.58        37.97 o
  -2   6   4       1448.97       1199.39        47.28 o
  -1   6   4       2869.70       2583.79        76.89 o
   0   6   4       3898.89       3576.39        84.26 o
   1   6   4      58097.71      58606.12       540.62 o
   2   6   4       1070.99       1064.24        85.03 o
   3   6   4      34207.63      34386.38       621.41 o
   4   6   4       1239.06       1077.06        79.75 o
   5   6   4       7560.62       6249.51       627.66 o
   6   6   4       1572.29       1384.45       148.76 o
   7   6   4        746.34        782.14       112.26 o
   8   6   4       2293.96       2735.22       246.18 o
   9   6   4       2745.76       3258.00       310.02 o
 -10   7   4       1853.60       2017.44       301.10 o
  -9   7   4        801.72        693.35       133.40 o
  -8   7   4      10170.00      10227.31       542.45 o
  -7   7   4         10.07          9.02        26.72 o
  -6   7   4      11432.31      11748.05       321.28 o
  -5   7   4       1125.02       1259.07        99.74 o
  -4   7   4      17866.71      17378.54       255.93 o
  -3   7   4       7640.36       7451.80       127.72 o
  -2   7   4        263.41        317.63        25.62 o
  -1   7   4       8237.44       8601.19       128.70 o
   0   7   4      23766.61      24350.76       250.63 o
   1   7   4       3831.77       3581.62       203.40 o
   2   7   4      39395.68      39956.21       534.45 o
   3   7   4        238.06        119.56        40.30 o
   4   7   4      17546.23      13213.77      1395.64 o
   5   7   4        947.66        764.30       103.77 o
   6   7   4       3195.90       3279.25       271.49 o
   7   7   4       3232.93       3415.19       386.23 o
   8   7   4       3214.16       3747.57       292.49 o
   9   7   4        360.34        306.86        73.24 o
 -10   8   4       4003.77       4146.08       436.74 o
  -9   8   4        940.42        894.69       171.72 o
  -8   8   4       1025.18        926.80       128.12 o
  -7   8   4       3344.77       3212.52       230.88 o
  -6   8   4        984.36       1051.30        99.75 o
  -5   8   4       3418.66       3257.09       163.77 o
  -4   8   4      21708.18      21514.20       299.03 o
  -3   8   4       2312.44       2119.23       109.29 o
  -2   8   4      39558.07      39875.22       349.83 o
  -1   8   4        143.26        172.81        19.91 o
   0   8   4      21030.43      21293.18       283.79 o
   1   8   4      11358.52      11150.33       320.00 o
   2   8   4       1497.74       1434.87       125.34 o
   3   8   4       7579.22       7481.97       255.19 o
   4   8   4       8158.40       6065.11       858.31 o
   5   8   4       3854.12       3100.68       339.07 o
   6   8   4      14083.04      16054.75       995.61 o
   7   8   4         46.53        -21.75        43.40 o
   8   8   4       4360.95       5221.94       351.79 o
   9   8   4        565.10        812.35       165.65 o
 -10   9   4        176.45        270.10       125.57 o
  -9   9   4       5280.05       5537.32       423.71 o
  -8   9   4        953.50        914.40       154.54 o
  -7   9   4        324.98        260.89        73.85 o
  -6   9   4       1144.78       1162.66       104.46 o
  -5   9   4      10284.16      10336.44       302.12 o
  -4   9   4        750.74        754.56        63.30 o
  -3   9   4      32436.91      32508.51       481.83 o
  -2   9   4        218.52        182.55        23.33 o
  -1   9   4      35370.97      34226.94       325.49 o
   0   9   4       1503.19       1489.63        77.50 o
   1   9   4       4495.80       3666.12       347.86 o
   2   9   4       7435.52       7520.96       290.34 o
   3   9   4       2537.41       2640.70       153.49 o
   4   9   4         71.28         37.37        20.44 o
   5   9   4       7859.98       6984.64       446.89 o
   6   9   4        293.17        235.60        48.37 o
   7   9   4      11081.71      10678.95      1049.40 o
   8   9   4         97.28         64.88        48.23 o
   9   9   4       3350.03       3986.58       639.03 o
 -10  10   4       1785.96       1806.97       402.33 o
  -9  10   4       4008.82       3937.54       366.17 o
  -8  10   4       4192.18       3984.02       346.83 o
  -7  10   4      10752.24      11128.44       586.78 o
  -6  10   4        421.23        471.45        75.55 o
  -5  10   4      11110.42      11331.88       382.87 o
  -4  10   4       3525.18       3485.72       156.85 o
  -3  10   4        519.75        483.09        48.23 o
  -2  10   4       8640.67       8386.64       181.42 o
  -1  10   4       3909.92       3801.84       112.28 o
   0  10   4        366.20        298.44        34.31 o
   1  10   4      22457.42      22635.12       489.59 o
   2  10   4        236.81        144.97        36.81 o
   3  10   4      16317.43      16489.12       472.29 o
   4  10   4       4167.79       4210.85       210.65 o
   5  10   4       2190.28       1832.97       147.10 o
   6  10   4       5328.62       5138.28       578.09 o
   7  10   4         11.33         23.40        41.95 o
   8  10   4       1537.99       1934.51       220.48 o
  -9  11   4         81.33          7.11       115.34 o
  -8  11   4       6428.89       6562.76       569.60 o
  -7  11   4       1097.73        848.27       176.43 o
  -6  11   4      16370.10      17305.54       466.49 o
  -5  11   4        421.56        481.29        76.78 o
  -4  11   4       7465.63       7650.04       240.49 o
  -3  11   4       1058.41       1105.83        71.69 o
  -2  11   4          9.72         45.66        17.96 o
  -1  11   4       1342.77       1438.51        77.46 o
   0  11   4      24252.33      23682.09       378.88 o
   1  11   4        611.44        576.61        75.39 o
   2  11   4      25351.22      26551.14       523.05 o
   3  11   4          1.71         11.59        34.35 o
   4  11   4      17975.92      18479.30       549.42 o
   5  11   4         15.27         22.08        38.76 o
   6  11   4        749.67        619.69        89.43 o
   7  11   4        281.11        118.39        73.98 o
   8  11   4        919.49       1431.42       191.74 o
  -9  12   4        968.41        969.73       220.24 o
  -8  12   4        240.69        273.06        83.74 o
  -7  12   4       4918.93       4770.50       447.26 o
  -6  12   4        670.69        603.54       100.19 o
  -5  12   4       5804.22       5872.02       293.77 o
  -4  12   4      14500.91      14374.96       342.07 o
  -3  12   4        237.26        248.46        31.03 o
  -2  12   4      17765.98      17990.12       310.67 o
  -1  12   4        103.35        151.62        24.58 o
   0  12   4       8948.36       8932.14       225.44 o
   1  12   4      11554.64      11668.15       372.66 o
   2  12   4        131.37        169.15        48.71 o
   3  12   4      15318.38      16116.51       494.02 o
   4  12   4       1586.56       1718.39       166.53 o
   5  12   4       5037.97       4745.97       300.66 o
   6  12   4       7925.64       7412.64       474.06 o
   7  12   4          4.43         88.97       100.02 o
   8  12   4       3163.04       3756.46       901.17 o
  -9  13   4       3974.08       4327.31       717.70 o
  -8  13   4        339.97        288.57       107.66 o
  -7  13   4        247.25        188.32        59.57 o
  -6  13   4        270.30        249.43        58.51 o
  -5  13   4       5398.60       4917.31       355.02 o
  -4  13   4        666.05        569.73        68.48 o
  -3  13   4      23681.21      23286.46       466.49 o
  -2  13   4        545.49        503.72        51.48 o
  -1  13   4      28049.50      26525.38       810.43 o
   0  13   4         99.86         57.44        15.39 o
   1  13   4       6890.66       6761.27       294.47 o
   2  13   4        376.38        235.50        31.46 o
   3  13   4        342.36        208.87        55.15 o
   4  13   4          5.89        -30.09        31.81 o
   5  13   4      12118.39      12778.94      1056.59 o
   6  13   4         13.49         33.61        42.62 o
   7  13   4      10579.70      10874.44       759.56 o
   8  13   4         13.22         60.92        46.23 o
  -8  14   4       1493.05       1293.54       217.83 o
  -7  14   4       4769.03       4335.19       401.52 o
  -6  14   4         14.38         64.17        47.31 o
  -5  14   4       6199.95       6417.12       304.27 o
  -4  14   4       4832.63       4736.19       207.43 o
  -3  14   4        872.69        879.29        93.04 o
  -2  14   4      11915.85      11725.20       292.02 o
  -1  14   4       5030.20       4901.49       175.07 o
   0  14   4       7546.99       7590.54       275.19 o
   1  14   4       6659.80       6400.50       295.43 o
   2  14   4        182.30        113.56        52.08 o
   3  14   4       8463.33       8369.25       424.45 o
   4  14   4       3511.15       3864.54       266.58 o
   5  14   4       2836.37       2624.42       392.59 o
   6  14   4       6210.98       6542.78       619.05 o
   7  14   4        175.61        254.35        75.90 o
   8  14   4       2581.05       3731.71       630.56 o
  -8  15   4       5550.71       5222.13       549.19 o
  -7  15   4         98.85        118.83        65.23 o
  -6  15   4      14127.98      15154.03       670.65 o
  -5  15   4        319.52        230.15        61.77 o
  -4  15   4       3410.58       3510.36       182.14 o
  -3  15   4         12.86         32.98        20.43 o
  -2  15   4         98.39        106.29        20.97 o
  -1  15   4          3.88         29.90        10.90 o
   0  15   4       8618.89       8804.55       274.70 o
   1  15   4         65.64        -26.83        26.83 o
   2  15   4      24891.87      25959.02       745.83 o
   3  15   4        371.30        332.22        71.37 o
   4  15   4      11386.60      10869.98       690.82 o
   5  15   4         80.21         -1.96        36.18 o
   6  15   4        967.76        736.97       124.09 o
   7  15   4          5.28         17.85        64.97 o
   8  15   4       1064.04       1936.05       441.94 o
  -8  16   4        160.46        100.86        54.37 o
  -7  16   4       4730.52       4946.00       473.66 o
  -6  16   4        294.07        308.47        78.91 o
  -5  16   4       3622.45       3641.70       314.93 o
  -4  16   4       6953.07       6408.18       318.34 o
  -3  16   4       2676.16       2619.47       163.87 o
  -2  16   4       5020.08       4948.30       261.30 o
  -1  16   4       3267.81       3058.77       200.92 o
   0  16   4       9947.41      10161.72       305.57 o
   1  16   4      17010.97      18246.44       614.85 o
   2  16   4        160.76        141.63        53.83 o
   3  16   4      10530.01      10256.10       739.27 o
   4  16   4       1263.87       1248.22       161.17 o
   5  16   4       1398.50       1385.34       171.39 o
   6  16   4       2703.42       2670.17       284.93 o
   7  16   4          7.25        -40.66       130.65 o
  -7  17   4         13.59         46.39       131.41 o
  -6  17   4        215.45        311.66        86.34 o
  -5  17   4       2816.55       2368.57       220.75 o
  -4  17   4         67.53         66.10        56.54 o
  -3  17   4      14863.75      15901.90       390.56 o
  -2  17   4         77.07         75.24        23.08 o
  -1  17   4      21916.70      20540.48      1189.70 o
   0  17   4         22.59         85.43        20.55 o
   1  17   4       6860.81       6347.55       320.62 o
   2  17   4        965.73        910.05       117.62 o
   3  17   4        842.11        999.81       141.78 o
   4  17   4        958.96        971.79       142.69 o
   5  17   4       5668.64       6056.73       447.40 o
   6  17   4         39.29         33.03        38.10 o
  -7  18   4       2065.58       1565.00       296.23 o
  -6  18   4        262.26         92.74        79.22 o
  -5  18   4       3394.86       3676.98       311.63 o
  -4  18   4       4407.16       4273.49       284.79 o
  -3  18   4        127.22        116.62        38.95 o
  -2  18   4       9762.59      10742.64       329.56 o
  -1  18   4         81.46        121.09        33.47 o
   0  18   4       5576.09       5938.10       228.05 o
   1  18   4       3850.12       3688.59       214.91 o
   2  18   4         39.79         56.68        18.81 o
   3  18   4       3459.71       3002.80       370.95 o
   4  18   4       1889.61       2024.85       210.80 o
   5  18   4        904.25        837.40       152.12 o
   6  18   4       4408.38       6252.31       780.65 o
  -6  19   4       4876.21       4231.33      1034.20 o
  -5  19   4         41.69         46.62        21.24 o
  -4  19   4       3922.93       4023.62       281.29 o
  -3  19   4        734.51        862.77       107.53 o
  -2  19   4        160.01        103.06        23.79 o
  -1  19   4         39.23         32.59        44.28 o
   0  19   4       9105.68       8964.35       423.30 o
   1  19   4          4.02         25.39        41.49 o
   2  19   4       8919.51       8385.99       856.65 o
   3  19   4         27.64         25.44        38.53 o
   4  19   4       5475.34       4870.21       558.67 o
   5  19   4        903.81        858.78       173.02 o
  -6  20   4        305.74         29.78       102.69 o
  -5  20   4       3628.76       3883.35       408.17 o
  -4  20   4       1115.75       1024.16       119.97 o
  -3  20   4         46.51         46.19        16.77 o
  -2  20   4       3804.01       3526.64       254.94 o
  -1  20   4       3429.75       3745.24       236.14 o
   0  20   4       1636.38       1445.75       124.56 o
   1  20   4       6007.00       6444.50       381.93 o
   2  20   4        292.17        130.05        40.40 o
   3  20   4       6339.18       6084.71       841.90 o
   4  20   4        734.50        834.88       158.32 o
   5  20   4       1805.73       1427.71       370.51 o
  -5  21   4       3533.95       3189.95       531.03 o
  -4  21   4         61.04         82.36        44.24 o
  -3  21   4       9191.39       9733.60       513.32 o
  -2  21   4         23.92        135.95        65.24 o
  -1  21   4       6966.07       7778.71       498.76 o
   0  21   4        618.15        680.31        98.30 o
   1  21   4       1092.18        816.81       104.78 o
   2  21   4       1562.25       1790.04       209.00 o
   3  21   4        145.18        106.75        80.10 o
   4  21   4       1466.80        986.08       274.20 o
  -5  22   4       1065.73        873.50       278.52 o
  -4  22   4       3663.11       3810.39       357.65 o
  -3  22   4         10.00         50.40        40.69 o
  -2  22   4       6092.73       7142.12       402.65 o
  -1  22   4         42.32         46.00        50.06 o
   0  22   4       4415.13       5036.37       575.38 o
   1  22   4        745.81        528.52        99.40 o
   2  22   4        146.44        131.55        53.61 o
   3  22   4        285.45        190.28       119.01 o
   4  22   4       1400.45       1176.46       350.33 o
  -3  23   4        585.17        651.55       221.40 o
  -2  23   4        374.18        257.08       103.86 o
  -1  23   4       1112.35       1276.10       205.81 o
   0  23   4       2304.73       3194.48       575.94 o
   1  23   4        147.15          3.63        94.37 o
   2  23   4       3702.00       3879.98       818.40 o
  -2  24   4         27.60         90.10       118.89 o
  -1  24   4        488.19        467.25       181.71 o
   2  24   4         64.48         81.83        58.64 o
 -11   0   5       6707.43       5384.35       791.91 o
  -9   0   5      10537.27       9564.46      2000.01 o
  -7   0   5      11985.48      12255.30       445.95 o
  -5   0   5        243.16        352.76        63.43 o
  -3   0   5      18146.67      18424.99       362.75 o
  -1   0   5      83666.59      82345.81      1411.22 o
   1   0   5      42124.90      41831.35       401.38 o
   3   0   5       3089.18       2822.44       180.73 o
   5   0   5       3749.14       3665.19       245.99 o
   7   0   5      15034.65      16127.09       728.12 o
   9   0   5      11007.17      11632.96       515.20 o
 -11   1   5        510.10        406.12       304.56 o
 -10   1   5       6184.29       5859.88       514.95 o
  -9   1   5        443.81        440.06       168.65 o
  -8   1   5       4223.17       4403.65       202.21 o
  -7   1   5      12173.18      13093.19       322.15 o
  -6   1   5       4901.56       4479.80       251.99 o
  -5   1   5      21779.33      22292.30       593.75 o
  -4   1   5       2984.33       3038.78       127.37 o
  -3   1   5       7077.90       7155.96       162.63 o
  -2   1   5      28345.81      28311.22       459.41 o
  -1   1   5       2251.70       2263.86        64.36 o
   0   1   5      49406.31      50484.82       256.85 o
   1   1   5      14877.89      15259.40       165.89 o
   2   1   5       5983.29       6048.25       139.42 o
   3   1   5      19562.56      19086.41       334.18 o
   4   1   5        633.06        566.58        65.64 o
   5   1   5       6982.69       7044.33       244.20 o
   6   1   5      11284.41      10971.27       524.12 o
   7   1   5       1428.51       1597.82       138.09 o
   8   1   5       6172.12       6090.13       318.53 o
   9   1   5        162.79        222.26       141.48 o
 -11   2   5         35.28        145.37       118.72 o
 -10   2   5         46.71        116.35       187.16 o
  -9   2   5        122.95        139.93        54.04 o
  -8   2   5       5209.54       5008.61       289.77 o
  -7   2   5        292.35        243.57        52.91 o
  -6   2   5      39668.38      39946.13      1168.06 o
  -5   2   5        305.41        294.42        30.05 o
  -4   2   5      49652.03      47583.06      1505.66 o
  -3   2   5        521.46        460.95        35.64 o
  -2   2   5      30435.90      30839.27       491.41 o
  -1   2   5        748.45        726.76        35.45 o
   0   2   5      10515.43      10571.98       137.01 o
   1   2   5         45.41         63.61         7.67 o
   2   2   5      18469.69      18001.53       237.42 o
   3   2   5        256.90        255.40        36.03 o
   4   2   5      33381.08      33202.09       482.95 o
   5   2   5        219.17        176.10        42.83 o
   6   2   5       5065.36       5324.90       246.35 o
   7   2   5        914.57        855.40        93.69 o
   8   2   5        141.19         74.20        28.70 o
   9   2   5        109.68         81.09        60.12 o
 -10   3   5       2641.05       2270.94       343.71 o
  -9   3   5         68.47        100.56        81.11 o
  -8   3   5       6567.65       6342.48       334.41 o
  -7   3   5      22063.05      22549.72       412.20 o
  -6   3   5        910.26        758.00        61.75 o
  -5   3   5      28788.03      28428.12       362.01 o
  -4   3   5       1495.71       1535.15        85.46 o
  -3   3   5      14606.31      14054.86       178.48 o
  -2   3   5      19703.09      20027.05       279.19 o
  -1   3   5        142.98        181.51        23.05 o
   0   3   5      16389.00      16313.96       177.23 o
   1   3   5       8792.38       8317.91       150.23 o
   2   3   5       1105.37       1058.33        56.62 o
   3   3   5      27529.18      27230.77       402.99 o
   4   3   5          2.51         55.44        22.42 o
   5   3   5      11613.43      11656.77       324.11 o
   6   3   5       4520.42       4273.16       258.00 o
   7   3   5        905.47       1056.21       101.76 o
   8   3   5       4068.95       4174.57       232.45 o
   9   3   5        485.35        697.61       148.33 o
 -10   4   5        166.75         81.75        65.52 o
  -9   4   5       8863.41       8400.13       632.68 o
  -8   4   5        802.30        638.25       109.52 o
  -7   4   5       7984.19       7830.35       251.67 o
  -6   4   5       1185.79       1079.98        59.66 o
  -5   4   5        106.67        103.02        15.91 o
  -4   4   5       3023.83       2926.19       106.31 o
  -3   4   5      19263.66      18190.33       231.88 o
  -2   4   5       2133.25       2200.50        65.53 o
  -1   4   5      80970.88      81323.33       951.77 o
   0   4   5         95.00        110.23        13.23 o
   1   4   5      26531.30      26592.26       301.09 o
   2   4   5        534.20        647.95        46.81 o
   3   4   5       6561.05       6685.22       194.59 o
   4   4   5        951.23        928.98        90.31 o
   5   4   5       8672.46       7694.39       286.78 o
   6   4   5        178.44        113.60        57.84 o
   7   4   5      12337.05      11791.97       791.02 o
   8   4   5         80.32        151.93        85.29 o
   9   4   5       6464.13       7735.48       384.86 o
 -10   5   5       6917.79       5797.41       552.98 o
  -9   5   5        802.72        758.70       124.29 o
  -8   5   5       9981.14      10517.00       473.45 o
  -7   5   5        737.56        682.25        99.04 o
  -6   5   5       1191.48       1097.20        66.65 o
  -5   5   5       9120.19       9144.49       168.82 o
  -4   5   5       3509.41       3296.48        88.03 o
  -3   5   5      11688.83      11670.00       153.18 o
  -2   5   5      31351.24      30813.88       384.37 o
  -1   5   5        265.42        273.80        24.41 o
   0   5   5      39145.17      39039.79       368.72 o
   1   5   5      11170.12      11382.89       174.02 o
   2   5   5      10800.86      10616.89       203.15 o
   3   5   5       2491.79       2463.83       102.31 o
   4   5   5          0.94         31.05        22.19 o
   5   5   5       8886.91       8986.93       461.31 o
   6   5   5      10534.12       9428.36       671.20 o
   7   5   5        642.37        667.19        95.73 o
   8   5   5      10500.13      11269.23       506.46 o
   9   5   5          2.14         63.37       112.49 o
 -10   6   5        175.24        223.15        61.86 o
  -9   6   5       1261.37       1156.70       189.38 o
  -8   6   5       5906.12       5957.68       329.30 o
  -7   6   5       1176.59       1243.34       137.74 o
  -6   6   5      30613.75      30947.63       488.80 o
  -5   6   5       3031.44       3065.53       129.71 o
  -4   6   5      23346.55      23206.71       224.50 o
  -3   6   5       1834.69       1667.85        55.21 o
  -2   6   5       6104.60       5957.27       139.16 o
  -1   6   5       7749.61       7065.89       131.06 o
   0   6   5        230.84        155.15        21.18 o
   1   6   5      12091.62      11865.03       201.64 o
   2   6   5      20586.83      20696.36       323.94 o
   3   6   5         30.88         42.72        10.85 o
   4   6   5      23796.79      20441.73      1727.23 o
   5   6   5        383.97        325.81        56.07 o
   6   6   5       8579.64       8345.28       846.22 o
   7   6   5       2221.66       2215.14       225.01 o
   8   6   5         49.49        134.13        34.31 o
   9   6   5        909.53        914.89       180.58 o
 -10   7   5       1079.07        672.21       170.04 o
  -9   7   5        644.61        601.22       112.65 o
  -8   7   5       3023.19       2846.22       229.61 o
  -7   7   5       9920.40       9971.92       590.78 o
  -6   7   5         14.44         22.83        26.03 o
  -5   7   5      38795.25      37707.66       829.91 o
  -4   7   5        699.76        636.89        42.36 o
  -3   7   5      29013.96      29175.58       347.09 o
  -2   7   5        723.55        691.79        51.03 o
  -1   7   5       3431.09       3523.91       116.55 o
   0   7   5       6493.71       6827.52       172.61 o
   1   7   5      22020.21      21820.84       337.71 o
   2   7   5       1642.08       1833.63        93.55 o
   3   7   5      28093.79      25899.12      1321.77 o
   4   7   5        665.05        440.88        45.82 o
   5   7   5      10317.12       8494.35       811.09 o
   6   7   5         83.37         60.10         8.70 o
   7   7   5       1654.09       1862.51       196.70 o
   8   7   5       1143.56       1015.38       145.93 o
   9   7   5        395.50        551.57       173.54 o
 -10   8   5        313.11        196.55        94.73 o
  -9   8   5      11653.55      12348.83       721.46 o
  -8   8   5        655.27        615.48       108.15 o
  -7   8   5       6546.52       6802.61       405.75 o
  -6   8   5       8972.72       8879.85       375.14 o
  -5   8   5       1342.10       1285.43        79.95 o
  -4   8   5       8077.60       8008.37       189.07 o
  -3   8   5      11312.75      11254.17       204.96 o
  -2   8   5       1959.60       1916.42        76.20 o
  -1   8   5      34956.97      34448.31       345.49 o
   0   8   5         53.73         87.28        20.70 o
   1   8   5      30808.76      29819.24       639.18 o
   2   8   5       4553.15       3935.00       356.96 o
   3   8   5       3264.35       3105.39       172.47 o
   4   8   5       4805.73       3246.60       541.72 o
   5   8   5       7592.96       7034.09       462.28 o
   6   8   5       1868.66       1878.09       161.58 o
   7   8   5       7999.64       8494.47       689.69 o
   8   8   5          1.62         39.33        52.33 o
   9   8   5       4589.92       6049.04      1405.94 o
 -10   9   5       4908.36       4921.51       504.55 o
  -9   9   5         34.66          8.08        45.71 o
  -8   9   5      11875.47      12851.36       713.74 o
  -7   9   5        843.15        870.26       125.17 o
  -6   9   5       2711.21       2921.99       168.30 o
  -5   9   5        907.15        856.33        83.42 o
  -4   9   5       2646.12       2388.36       111.24 o
  -3   9   5       1064.85       1046.79        68.87 o
  -2   9   5      33258.57      33241.62       353.61 o
  -1   9   5          4.78         40.73         9.15 o
   0   9   5      50980.02      51683.21       479.64 o
   1   9   5       1011.11        707.05        89.47 o
   2   9   5      17067.76      17369.25       457.91 o
   3   9   5       2816.51       2916.27       170.67 o
   4   9   5       1238.74       1298.19       117.55 o
   5   9   5       3776.20       3963.65       262.07 o
   6   9   5       6148.87       6161.41       674.99 o
   7   9   5        669.15        663.77       101.18 o
   8   9   5       9929.43      10904.03       944.22 o
   9   9   5         29.21        -11.60        31.96 o
 -10  10   5          9.37       -110.66       160.26 o
  -9  10   5       2737.67       2751.73       300.96 o
  -8  10   5       1876.31       1984.46       243.41 o
  -7  10   5       3344.99       3516.10       245.82 o
  -6  10   5      10491.63      11440.79       373.67 o
  -5  10   5          0.00        -12.82        34.54 o
  -4  10   5      24553.38      24969.02       375.81 o
  -3  10   5       1549.55       1211.08        67.17 o
  -2  10   5       8592.49       8430.91       179.86 o
  -1  10   5      15939.68      15519.81       263.17 o
   0  10   5       5016.04       4936.77       152.10 o
   1  10   5       4193.50       3502.94       258.72 o
   2  10   5      15803.09      15701.23       450.97 o
   3  10   5       4248.69       4379.71       250.59 o
   4  10   5      21785.34      20659.85       544.46 o
   5  10   5       2889.92       2673.04       226.30 o
   6  10   5       5842.81       5130.16       435.84 o
   7  10   5       3147.47       3264.71       357.57 o
   8  10   5         33.68         96.69        54.83 o
   9  10   5       1835.90       2515.15       524.56 o
  -9  11   5        236.33        156.51        64.56 o
  -8  11   5        469.96        351.19        97.82 o
  -7  11   5       7720.56       7538.04       516.21 o
  -6  11   5         44.84         53.13        31.42 o
  -5  11   5      26283.55      27001.70       472.99 o
  -4  11   5        453.14        564.15        67.21 o
  -3  11   5      26874.19      26965.51       485.09 o
  -2  11   5        130.93        167.57        19.91 o
  -1  11   5        102.62         88.97        21.01 o
   0  11   5        884.62        890.79        65.04 o
   1  11   5       9703.26      10227.96       353.15 o
   2  11   5        108.03        104.07        16.92 o
   3  11   5      11064.67      11331.14       414.84 o
   4  11   5        311.69        296.06        81.56 o
   5  11   5      21151.72      21267.89      1797.90 o
   6  11   5        429.42        247.51        43.38 o
   7  11   5       1691.79       1857.75       211.39 o
   8  11   5         34.63        -81.71        81.71 o
  -9  12   5       4333.38       4492.40       479.33 o
  -8  12   5        676.77        464.52       156.55 o
  -7  12   5       4925.99       4463.73       361.13 o
  -6  12   5       5375.91       5756.73       258.24 o
  -5  12   5        102.63        102.28        17.87 o
  -4  12   5      12886.31      13323.54       334.83 o
  -3  12   5       7786.27       7770.40       296.52 o
  -2  12   5       3045.50       2928.34       116.19 o
  -1  12   5      26809.29      26304.41       376.22 o
   0  12   5       1911.18       1803.68        96.45 o
   1  12   5       9840.40      10066.57       359.72 o
   2  12   5       8300.62       8312.56       312.78 o
   3  12   5        800.87        633.55        94.91 o
   4  12   5       5945.55       6109.02       405.61 o
   5  12   5       1664.86       1903.58       203.27 o
   6  12   5       2030.12       1984.68       242.07 o
   7  12   5       4144.23       4377.48       367.93 o
   8  12   5          0.51        187.36       112.88 o
  -9  13   5        179.69        131.14       117.52 o
  -8  13   5       9060.87       9881.08       685.33 o
  -7  13   5        117.63         20.44        34.40 o
  -6  13   5       1814.12       1905.66       176.98 o
  -5  13   5          6.03        -18.13        18.13 o
  -4  13   5       4396.16       4086.34       191.04 o
  -3  13   5         18.13         32.01        15.01 o
  -2  13   5      17128.64      16491.59       416.36 o
  -1  13   5        440.98        437.07        45.79 o
   0  13   5      37915.92      37660.00       686.12 o
   1  13   5        328.90        172.65        40.61 o
   2  13   5       9788.68       9965.86       351.57 o
   3  13   5       1960.60       1976.24       180.42 o
   4  13   5         22.19         30.94        50.96 o
   5  13   5         82.28          3.48        46.25 o
   6  13   5       5167.97       5961.40       616.86 o
   7  13   5        110.00         92.16        75.19 o
   8  13   5       5092.73       8811.56       943.78 o
  -8  14   5        613.01        422.35       129.91 o
  -7  14   5       2173.74       2417.75       270.18 o
  -6  14   5       7347.78       7386.98       588.09 o
  -5  14   5         50.92         42.76        29.96 o
  -4  14   5       6007.00       6144.66       240.38 o
  -3  14   5       5129.21       5031.96       254.51 o
  -2  14   5       4746.63       4583.22       179.91 o
  -1  14   5       7917.15       7966.14       251.09 o
   0  14   5       4220.31       4050.07       233.56 o
   1  14   5      11975.75      12478.98       425.32 o
   2  14   5       3916.25       4255.19       237.02 o
   3  14   5        291.34        287.67        74.76 o
   4  14   5      13140.25      13171.09      1198.91 o
   5  14   5       1017.99        815.89       130.01 o
   6  14   5       3188.04       3056.72       322.39 o
   7  14   5       3034.98       3643.47       374.68 o
  -8  15   5        236.00        155.52       130.31 o
  -7  15   5       5266.47       4905.58       468.86 o
  -6  15   5         23.97         75.16       109.50 o
  -5  15   5      14234.42      15034.63       427.90 o
  -4  15   5          0.08         15.78        28.04 o
  -3  15   5       8545.52       9245.23       321.07 o
  -2  15   5        152.02         96.65        25.43 o
  -1  15   5       1076.15        966.67        79.16 o
   0  15   5        285.87        249.96        40.69 o
   1  15   5       2869.31       3104.27       214.92 o
   2  15   5       1207.67       1184.21       126.08 o
   3  15   5      19243.94      19953.79      1119.95 o
   4  15   5        692.20        524.06       105.73 o
   5  15   5       7193.66       6057.72       525.71 o
   6  15   5          3.51         34.42        66.39 o
   7  15   5       2258.89       3320.99       560.64 o
  -8  16   5       1311.59       1446.98       406.80 o
  -7  16   5       1125.64       1128.88       193.76 o
  -6  16   5       5194.60       4812.91       542.05 o
  -5  16   5         13.42         24.37        26.98 o
  -4  16   5       8206.97       8727.10       328.92 o
  -3  16   5       2922.53       2935.82       200.41 o
  -2  16   5       2208.95       2151.40       129.98 o
  -1  16   5       7674.62       7651.35       262.50 o
   0  16   5       1630.49       1697.06       137.85 o
   1  16   5       1692.05       1543.37       154.42 o
   2  16   5       5317.06       5616.59       293.28 o
   3  16   5       1148.26       1006.96       140.96 o
   4  16   5       8618.54       8698.86       622.27 o
   5  16   5        135.67        171.88        62.31 o
   6  16   5       2570.28       3134.89       284.40 o
  -7  17   5         70.48         20.97       105.31 o
  -6  17   5        792.61        772.70       162.96 o
  -5  17   5        384.82        391.16        73.01 o
  -4  17   5       2571.59       2223.42       168.21 o
  -3  17   5       1407.36       1389.93       116.64 o
  -2  17   5      12736.31      13553.02       364.63 o
  -1  17   5         25.02         34.99        24.30 o
   0  17   5      16182.08      17485.73       547.76 o
   1  17   5         39.64         55.01        44.70 o
   2  17   5       6723.04       6229.95       422.73 o
   3  17   5       1397.59       1412.00       168.26 o
   4  17   5        103.36         39.54        51.63 o
   5  17   5          5.73        -49.63        54.49 o
   6  17   5       3314.58       4972.93       721.59 o
  -7  18   5       1932.43       2029.66       598.44 o
  -6  18   5       2026.41       1570.31       232.24 o
  -5  18   5        137.24        129.26        59.17 o
  -4  18   5       1441.18       1522.91       145.36 o
  -3  18   5       4812.27       5111.26       345.43 o
  -2  18   5        927.61        799.74        90.10 o
  -1  18   5      16124.06      17565.04       430.45 o
   0  18   5         62.41         45.42        19.65 o
   1  18   5       9888.96      10189.17       511.59 o
   2  18   5       3783.01       3774.07       311.96 o
   3  18   5        266.45        227.11        71.36 o
   4  18   5       4601.12       4161.42       541.36 o
   5  18   5        869.80        926.22       144.41 o
  -6  19   5        404.88        296.23       138.28 o
  -5  19   5       6719.98       7725.51       420.59 o
  -4  19   5         69.05        120.55        46.21 o
  -3  19   5       5388.29       6181.22       342.73 o
  -2  19   5       1218.45       1340.88       159.70 o
  -1  19   5       1578.27       1755.44       143.19 o
   0  19   5       1188.31       1260.55       113.91 o
   1  19   5       3598.11       3869.50       210.75 o
   2  19   5        449.76        604.57       103.74 o
   3  19   5      12239.17      11947.36      1499.57 o
   4  19   5        129.56        319.84       106.66 o
   5  19   5       5802.79       4583.53       716.42 o
  -6  20   5       4038.57       3310.84       869.00 o
  -5  20   5         76.06         10.35        28.95 o
  -4  20   5       7700.85       8666.58       447.27 o
  -3  20   5        148.22         96.37        17.99 o
  -2  20   5       1900.43       2082.96       198.64 o
  -1  20   5       1901.38       1599.48       287.38 o
   0  20   5        319.11        243.87        62.71 o
   1  20   5        948.09        785.83        96.34 o
   2  20   5       7039.42       7434.99       749.88 o
   3  20   5       1085.55        729.94       142.50 o
   4  20   5       6903.40       5423.50       665.79 o
  -5  21   5       1291.09        951.65       225.51 o
  -4  21   5        739.09        757.28       126.96 o
  -3  21   5        524.42        659.80       116.51 o
  -2  21   5      10445.74      10666.35       470.62 o
  -1  21   5         29.54         34.06        43.38 o
   0  21   5       8833.74       9198.05       735.53 o
   1  21   5        378.28        327.79        71.39 o
   2  21   5       3621.31       3239.49       281.50 o
   3  21   5       1599.86       1407.59       250.53 o
   4  21   5          6.43        -29.91       130.87 o
  -4  22   5        936.42        864.53       209.35 o
  -3  22   5       5191.07       5093.03       384.33 o
  -2  22   5        835.58        694.41       123.53 o
  -1  22   5       9700.86      10653.80       552.66 o
   0  22   5         58.82         68.16        68.57 o
   1  22   5       4299.71       4823.73       636.34 o
   2  22   5        240.09          9.62        58.72 o
   3  22   5       1363.35        753.40       297.97 o
  -3  23   5       4383.22       4819.91       649.97 o
  -2  23   5       2219.79       2086.47       305.14 o
  -1  23   5        116.49        263.41       152.08 o
   2  23   5        443.31        539.32       177.20 o
  -1  24   5        476.69        361.79       167.80 o
 -10   0   6       6323.94       5778.15      1048.10 o
  -8   0   6      10091.49      10523.15       706.24 o
  -6   0   6      18754.46      19032.85       515.14 o
  -4   0   6       1268.84       1194.06       108.93 o
  -2   0   6      33605.35      34982.33       371.63 o
   0   0   6      51040.32      50772.71       683.12 o
   2   0   6      17112.84      16161.69       415.07 o
   4   0   6       9125.21       9482.77       382.28 o
   6   0   6        832.56        889.83       137.67 o
   8   0   6       5972.91       6878.04       440.64 o
 -10   1   6       1085.02       1069.08       199.01 o
  -9   1   6       8751.50       8219.29       568.70 o
  -8   1   6          7.46         38.31        30.17 o
  -7   1   6       7992.17       8252.92       257.63 o
  -6   1   6       7023.55       7166.95       221.68 o
  -5   1   6       6040.13       6018.98       332.81 o
  -4   1   6      19666.82      20187.36       466.72 o
  -3   1   6      15859.54      16146.98       300.73 o
  -2   1   6      15016.05      14573.79       190.25 o
  -1   1   6      26793.26      27032.62       341.51 o
   0   1   6       5306.98       5395.45        93.07 o
   1   1   6       5233.33       4558.49       112.25 o
   2   1   6       1337.41       1268.24        67.29 o
   3   1   6      17624.63      17873.36       339.86 o
   4   1   6      17661.84      18027.96       376.95 o
   5   1   6        339.19        425.63        59.57 o
   6   1   6       4685.47       4705.58       236.75 o
   7   1   6       3485.00       3570.62       218.77 o
   8   1   6       1793.46       2179.04       202.09 o
   9   1   6       2722.92       2802.15       261.15 o
 -11   2   6       4203.41       2700.64       552.10 o
 -10   2   6         97.41         16.79        89.06 o
  -9   2   6       2515.79       2534.06       204.53 o
  -8   2   6         20.57         15.22        34.11 o
  -7   2   6       9456.24       9855.57       279.78 o
  -6   2   6        758.37        763.20        68.52 o
  -5   2   6      25207.25      25206.49       773.52 o
  -4   2   6        532.25        591.15        61.57 o
  -3   2   6      67271.54      65066.79       894.61 o
  -2   2   6        344.14        308.55        25.82 o
  -1   2   6      39305.39      39239.61       550.02 o
   0   2   6       4560.67       4736.85       106.44 o
   1   2   6        377.23        444.34        34.80 o
   2   2   6       1786.87       1961.12        82.44 o
   3   2   6      14855.71      14559.58       306.83 o
   4   2   6        288.71        262.63        42.03 o
   5   2   6      10038.93      10155.16       339.98 o
   6   2   6        104.28         75.27        38.41 o
   7   2   6      10711.71      11400.02       590.22 o
   8   2   6          3.20         95.88        44.90 o
   9   2   6        469.55        548.03       133.13 o
 -11   3   6       1245.23        993.91       353.23 o
 -10   3   6       2736.24       2453.88       305.54 o
  -9   3   6       3633.33       3477.74       265.50 o
  -8   3   6         56.87         91.96        28.26 o
  -7   3   6       8177.88       8287.31       271.91 o
  -6   3   6      18210.33      19028.53       602.87 o
  -5   3   6       1529.79       1398.94        89.26 o
  -4   3   6      21779.28      20695.74       340.88 o
  -3   3   6        271.28        329.89        32.73 o
  -2   3   6      43409.58      43454.21       688.88 o
  -1   3   6      19289.35      19633.99       357.70 o
   0   3   6      17043.01      18288.49       227.45 o
   1   3   6      14007.84      14270.37       236.14 o
   2   3   6       7925.58       7785.95       164.62 o
   3   3   6       5701.42       5797.31       191.45 o
   4   3   6      20001.21      19547.12       428.59 o
   5   3   6         64.23         34.89        23.01 o
   6   3   6       4667.70       4809.45       226.36 o
   7   3   6         77.33        101.24        57.37 o
   8   3   6       2663.81       3026.39       280.98 o
   9   3   6       1958.79       1800.92       244.89 o
 -10   4   6       4466.94       3843.67       361.59 o
  -9   4   6        662.16        634.42       116.71 o
  -8   4   6      22956.65      23712.01       825.81 o
  -7   4   6        907.92        859.12        82.21 o
  -6   4   6       8708.98       9276.46       260.76 o
  -5   4   6        191.40        129.30        27.95 o
  -4   4   6        113.48         81.95        11.47 o
  -3   4   6       5181.21       4872.22       105.78 o
  -2   4   6      19100.64      18758.56       254.43 o
  -1   4   6       4059.36       4044.89       109.83 o
   0   4   6      42258.17      41389.57       440.16 o
   1   4   6       3674.75       4209.77       129.08 o
   2   4   6      29768.99      30490.89       402.75 o
   3   4   6       1758.87       1581.85        89.89 o
   4   4   6       3328.47       3562.28       182.71 o
   5   4   6         50.84         68.40        34.11 o
   6   4   6         13.58         39.74        16.54 o
   7   4   6        861.35        761.66       106.40 o
   8   4   6       6933.39       7409.61       442.51 o
   9   4   6          1.17         74.76        98.14 o
 -10   5   6        862.70        622.61       154.18 o
  -9   5   6       6910.72       6917.42       442.08 o
  -8   5   6         56.10         57.73        61.34 o
  -7   5   6      11321.68      11469.52       421.05 o
  -6   5   6        323.75        321.96        43.59 o
  -5   5   6       6834.12       6554.98       190.50 o
  -4   5   6      14591.48      15083.29       242.99 o
  -3   5   6       4146.46       4307.91       104.31 o
  -2   5   6       8329.56       8012.39       155.91 o
  -1   5   6      30684.43      29882.39       343.74 o
   0   5   6       4634.87       5287.78       158.24 o
   1   5   6      25947.56      25069.76       281.09 o
   2   5   6         90.67         69.80        16.05 o
   3   5   6      16054.21      15074.93       299.54 o
   4   5   6       5939.05       5284.50       281.04 o
   5   5   6         32.27         56.63        44.81 o
   6   5   6       6252.91       6106.09       528.13 o
   7   5   6       3679.56       3896.60       282.79 o
   8   5   6        669.52        763.31       127.87 o
   9   5   6       3403.85       4449.01       623.63 o
 -10   6   6        539.69        511.41       109.22 o
  -9   6   6        992.64        919.17       140.78 o
  -8   6   6        425.36        270.09        73.46 o
  -7   6   6       2464.60       2439.16       196.04 o
  -6   6   6       3450.10       3144.88       199.48 o
  -5   6   6      23343.61      23087.35       328.59 o
  -4   6   6        147.81        154.60        15.98 o
  -3   6   6      43951.26      44562.66       758.02 o
  -2   6   6       3986.48       3973.77       125.48 o
  -1   6   6      22216.79      22090.64       307.20 o
   0   6   6        864.73       1240.78        77.80 o
   1   6   6        167.77        221.99        24.38 o
   2   6   6       1104.89       1054.79        67.81 o
   3   6   6      12835.42      11882.81       436.04 o
   4   6   6       1093.40        939.54        75.54 o
   5   6   6      20642.24      20121.92      1862.59 o
   6   6   6          2.97        -39.32        39.32 o
   7   6   6       6615.24       7051.84       580.75 o
   8   6   6        624.95        590.98       122.65 o
   9   6   6        154.97        201.39       135.81 o
 -10   7   6       2613.89       2796.01       351.58 o
  -9   7   6       2403.35       2043.62       208.12 o
  -8   7   6        342.65        315.29        89.92 o
  -7   7   6       4236.54       4489.81       266.57 o
  -6   7   6       6610.96       6549.46       225.15 o
  -5   7   6       1393.17       1370.18        85.56 o
  -4   7   6      49690.86      47313.32       929.34 o
  -3   7   6        386.64        418.73        43.62 o
  -2   7   6      25723.56      24984.56       321.03 o
  -1   7   6       1734.71       1822.75        87.40 o
   0   7   6       4012.76       4083.26       143.16 o
   1   7   6      12578.96      13213.16       218.04 o
   2   7   6        234.72        176.49        23.87 o
   3   7   6       5993.30       5640.07       330.34 o
   4   7   6      12497.34      12716.74       536.94 o
   5   7   6          6.34          9.54        31.96 o
   6   7   6      11619.39      13555.82       873.24 o
   7   7   6         12.53         15.86        58.22 o
   8   7   6       1749.18       2163.69       235.00 o
   9   7   6        958.97       1375.41       392.97 o
 -10   8   6       2042.57       1904.79       308.22 o
  -9   8   6         24.69        -38.77        61.84 o
  -8   8   6      21188.17      22572.81       723.48 o
  -7   8   6        219.03        196.19        51.84 o
  -6   8   6       4119.61       4023.67       240.86 o
  -5   8   6       3414.53       3251.79       116.27 o
  -4   8   6        919.41        947.26        52.10 o
  -3   8   6       5481.60       5132.58       174.23 o
  -2   8   6      11881.33      11799.63       204.04 o
  -1   8   6      12711.26      13007.02       266.73 o
   0   8   6      24333.21      23849.02       354.32 o
   1   8   6        292.73        365.85        36.30 o
   2   8   6      36149.39      37659.12       594.53 o
   3   8   6        573.99        329.74        65.63 o
   4   8   6       1162.74       1124.28       126.55 o
   5   8   6       2400.88       2374.69       193.41 o
   6   8   6          7.31         -3.21        34.46 o
   7   8   6        344.18        368.94        70.78 o
   8   8   6       4125.86       4867.25       429.24 o
   9   8   6        169.23        516.34       296.02 o
 -10   9   6        415.72        270.58       105.00 o
  -9   9   6       7217.34       7113.86       497.53 o
  -8   9   6        122.29         59.11        65.42 o
  -7   9   6      13378.40      14056.93       542.92 o
  -6   9   6         27.21         24.34        28.47 o
  -5   9   6       2776.36       2656.92       135.41 o
  -4   9   6       3154.31       2844.81       200.92 o
  -3   9   6        781.32        724.68        60.22 o
  -2   9   6         67.77         97.30        20.64 o
  -1   9   6      15192.33      14328.22       258.14 o
   0   9   6        497.07        502.24        52.83 o
   1   9   6      28327.87      28424.13       346.81 o
   2   9   6        339.30        236.64        42.49 o
   3   9   6       9436.63       9916.33       387.58 o
   4   9   6       4034.58       4030.21       219.88 o
   5   9   6        217.63        185.43        52.99 o
   6   9   6       1258.40       1270.21       138.02 o
   7   9   6        480.13        617.33       118.92 o
   8   9   6        318.08        260.29        61.20 o
 -10  10   6        519.82        121.37       185.94 o
  -9  10   6        996.14        973.84       168.72 o
  -8  10   6       4517.54       4273.89       496.57 o
  -7  10   6       1797.59       1747.61       172.65 o
  -6  10   6       1027.50        900.40       108.79 o
  -5  10   6      11307.53      11343.28       298.05 o
  -4  10   6        195.32        121.94        26.26 o
  -3  10   6      18232.19      18566.31       424.23 o
  -2  10   6       1005.39        919.77        56.12 o
  -1  10   6       3419.22       3249.28       138.11 o
   0  10   6       5676.05       5222.03       164.78 o
   1  10   6         18.26         13.98        11.53 o
   2  10   6       4331.89       4638.00       250.57 o
   3  10   6       7736.45       7888.87       346.26 o
   4  10   6        728.88        762.48        96.31 o
   5  10   6       9825.51       9385.43       661.69 o
   6  10   6        183.84        154.65        50.23 o
   7  10   6       8746.72       8223.38       506.74 o
   8  10   6        681.62        808.77       256.59 o
  -9  11   6        578.14        434.20       126.31 o
  -8  11   6          4.99         46.02        50.12 o
  -7  11   6        211.18        112.98        50.27 o
  -6  11   6       4370.48       3986.45       299.75 o
  -5  11   6        601.59        616.45        69.64 o
  -4  11   6      24235.21      24202.66       477.80 o
  -3  11   6         23.81         17.69        17.04 o
  -2  11   6      34117.91      33293.95       580.09 o
  -1  11   6        195.94        129.74        17.49 o
   0  11   6       1226.27       1179.35        79.26 o
   1  11   6       1335.39        850.18       130.52 o
   2  11   6        406.49        382.21        69.67 o
   3  11   6       4750.94       4961.11       282.07 o
   4  11   6      10088.61      10785.76       442.78 o
   5  11   6        167.46        153.90        38.48 o
   6  11   6      10124.51      10366.83       801.94 o
   7  11   6         37.93        -13.68        24.38 o
   8  11   6       1795.78       2841.20       538.09 o
  -9  12   6         26.83        -23.60        42.54 o
  -8  12   6       6557.21       6755.57       556.41 o
  -7  12   6         74.38         39.82        61.71 o
  -6  12   6       5366.40       5479.84       358.73 o
  -5  12   6      12551.62      12312.80       352.00 o
  -4  12   6        588.51        570.49        69.58 o
  -3  12   6       9586.63       8874.81       433.06 o
  -2  12   6       2812.86       2782.06       136.95 o
  -1  12   6       3313.57       3177.78       129.37 o
   0  12   6      22430.14      22488.75       355.08 o
   1  12   6         67.53         75.27        16.32 o
   2  12   6      11033.79      11261.94       412.19 o
   3  12   6       1416.19       1494.52       158.67 o
   4  12   6       3308.49       3107.04       244.66 o
   5  12   6       5559.63       6054.05       484.22 o
   6  12   6         28.23         58.97        57.04 o
   7  12   6       1221.27       1569.43       198.56 o
   8  12   6       1645.81       2858.50       581.76 o
  -9  13   6       7170.39       7051.10       892.91 o
  -8  13   6         62.30         59.68        57.37 o
  -7  13   6      11181.69      11841.48       752.27 o
  -6  13   6        115.37         91.30        49.76 o
  -5  13   6       3091.76       3248.55       183.24 o
  -4  13   6        416.06        352.54        55.02 o
  -3  13   6        232.15        213.51        33.61 o
  -2  13   6       1061.85       1005.62        83.71 o
  -1  13   6      15469.75      15697.05       377.54 o
   0  13   6        229.41        246.64        49.47 o
   1  13   6      19248.12      19939.56       538.42 o
   2  13   6          0.05         36.63        40.37 o
   3  13   6      10388.42      10813.58       628.94 o
   4  13   6        730.77        606.70        99.83 o
   5  13   6        224.73         81.58        25.49 o
   6  13   6         17.53         -8.59        39.09 o
   7  13   6       1029.97       1626.27       258.92 o
  -9  14   6       1043.03       1149.65       388.45 o
  -8  14   6       4674.35       4658.32       448.96 o
  -7  14   6       1200.00        992.13       184.81 o
  -6  14   6       4222.04       4104.27       537.10 o
  -5  14   6       1784.04       1628.06       126.24 o
  -4  14   6         98.76         90.10        21.71 o
  -3  14   6      12606.14      13680.10       429.28 o
  -2  14   6       1984.35       1779.56       106.28 o
  -1  14   6       1790.51       1645.58       111.11 o
   0  14   6      10262.42       9504.19       421.52 o
   1  14   6       1615.52       1647.54       157.24 o
   2  14   6       8312.12       8553.89       399.00 o
   3  14   6       4910.52       5341.02       558.62 o
   4  14   6        371.74        289.79       106.77 o
   5  14   6       4433.85       4723.16       373.90 o
   6  14   6        315.52        341.54        99.36 o
   7  14   6       4279.74       6400.17       823.43 o
  -8  15   6         23.65        109.00       132.29 o
  -7  15   6         81.08         24.99        69.25 o
  -6  15   6       5244.44       4509.63       485.07 o
  -5  15   6        478.27        346.29        49.82 o
  -4  15   6      16528.33      17134.94       454.37 o
  -3  15   6         35.29         48.98        24.34 o
  -2  15   6      11101.23      10665.78       470.01 o
  -1  15   6        487.52        374.28        63.09 o
   0  15   6       3371.29       2870.58       268.14 o
   1  15   6        105.96        103.83        33.22 o
   2  15   6       1114.13       1194.83       129.58 o
   3  15   6        514.58        453.70        92.35 o
   4  15   6      11012.31      12070.21      1177.47 o
   5  15   6         49.63         -3.86        48.93 o
   6  15   6       6520.70       7471.62      1001.12 o
  -8  16   6       3464.01       3196.48       632.42 o
  -7  16   6        720.67        551.00       130.12 o
  -6  16   6       4232.81       3734.31       549.67 o
  -5  16   6       4577.81       4539.80       312.52 o
  -4  16   6        549.63        346.49       125.10 o
  -3  16   6      13717.27      15002.62       493.51 o
  -2  16   6       1974.75       1826.79       163.50 o
  -1  16   6       2524.90       2321.03       199.26 o
   0  16   6       7638.86       7744.48       304.19 o
   1  16   6         21.50          5.53        37.19 o
   2  16   6       8819.02       8303.81       429.15 o
   3  16   6       3700.91       3700.66       315.51 o
   4  16   6       1916.85       1449.38       179.76 o
   5  16   6       5285.58       5425.28       457.35 o
   6  16   6         26.90       -155.99       155.99 o
  -7  17   6       7521.56       6108.19      1292.44 o
  -6  17   6        181.22        171.00        56.95 o
  -5  17   6       4254.84       4454.21       312.82 o
  -4  17   6        564.73        637.64        78.55 o
  -3  17   6        570.28        429.86        61.63 o
  -2  17   6         44.97         91.64        24.73 o
  -1  17   6       7575.81       8428.73       405.20 o
   0  17   6        259.75        288.07        58.43 o
   1  17   6      14718.44      15430.70       619.78 o
   2  17   6        163.96        175.29        44.82 o
   3  17   6       8966.28       8796.65       764.59 o
   4  17   6         79.61         22.63        53.32 o
   5  17   6        344.83        149.25        50.04 o
  -7  18   6        395.16        -33.53       230.37 o
  -6  18   6       5404.23       4790.11       413.33 o
  -5  18   6       2028.75       1749.35       165.01 o
  -4  18   6         15.61         28.64        59.77 o
  -3  18   6       1008.11        811.77        90.14 o
  -2  18   6       1731.33       1768.45       172.88 o
  -1  18   6        847.79        846.48       103.37 o
   0  18   6       5700.73       6280.23       288.76 o
   1  18   6          0.99         12.10        55.72 o
   2  18   6       4992.28       4724.40       324.26 o
   3  18   6       3405.32       3221.16       339.48 o
   4  18   6       1940.37       1648.38       195.39 o
   5  18   6       2081.59       1886.07       812.65 o
  -6  19   6       3178.90       2336.35       425.98 o
  -5  19   6         40.76         16.59        19.22 o
  -4  19   6       5817.86       5953.23       394.21 o
  -3  19   6        165.64        130.33        39.38 o
  -2  19   6       7298.23       7734.87       368.16 o
  -1  19   6         43.99         24.21        38.88 o
   0  19   6        993.98        767.92       101.08 o
   1  19   6        720.74        654.68       137.97 o
   2  19   6        949.35       1136.29       141.32 o
   3  19   6         86.56        115.29        39.58 o
   4  19   6       5383.44       5973.76       743.88 o
  -6  20   6        667.46        600.26       173.92 o
  -5  20   6       2709.69       2793.61       300.81 o
  -4  20   6       1072.43       1139.43       126.11 o
  -3  20   6       5538.10       6369.65       365.36 o
  -2  20   6       1032.94        825.17       147.42 o
  -1  20   6       2841.34       2968.59       234.81 o
   0  20   6        823.56        726.58        98.05 o
   1  20   6          1.01          4.08        27.15 o
   2  20   6       4078.76       3588.48       423.20 o
   3  20   6       2118.28       2435.63       439.92 o
   4  20   6       1432.80        834.73       298.87 o
  -5  21   6       2784.84       3139.95       403.28 o
  -4  21   6        182.41        217.00        60.81 o
  -3  21   6         41.31          5.52        24.81 o
  -2  21   6       1242.32       1533.25       210.30 o
  -1  21   6       4782.37       5045.36       526.72 o
   0  21   6        117.15        237.93        71.35 o
   1  21   6       5353.41       5119.15       620.32 o
   2  21   6        695.81        596.86       115.51 o
   3  21   6       4832.45       3588.36       623.29 o
  -4  22   6        871.15        820.88       274.05 o
  -3  22   6        165.76         54.54        62.33 o
  -2  22   6       1887.84       2064.93       300.82 o
  -1  22   6        509.95        546.64       123.78 o
   0  22   6       4470.03       5180.20       476.52 o
   1  22   6         23.99        -75.10       145.66 o
   2  22   6       4293.90       3243.76       400.45 o
   3  22   6        299.73        223.15       154.27 o
  -2  23   6       2974.81       2709.20       470.99 o
  -1  23   6        954.15        978.29       279.92 o
   2  23   6       1084.38       1015.65       281.60 o
  -1  24   6       2615.38       2310.10       460.88 o
 -11   0   7        193.49        825.96       487.62 o
  -9   0   7       2428.73       2418.85       355.44 o
  -7   0   7      15031.85      15739.95       690.15 o
  -5   0   7      50019.65      49126.50      3687.35 o
  -3   0   7       6374.35       5534.72       208.91 o
  -1   0   7       4254.57       4529.58       239.69 o
   1   0   7      31346.53      31790.25       713.00 o
   3   0   7      35219.65      35473.20       708.13 o
   5   0   7      12601.62      12656.97       581.93 o
   7   0   7          9.64          8.71        61.45 o
   9   0   7       2411.24       2700.03       533.33 o
 -11   1   7       3600.24       4234.59       639.31 o
 -10   1   7        391.06        746.91       204.31 o
  -9   1   7       4996.42       4676.31       312.95 o
  -8   1   7       3815.44       3937.17       191.29 o
  -7   1   7        191.03        244.19        46.70 o
  -6   1   7      16117.56      16488.77       342.50 o
  -5   1   7       3243.60       3371.99       184.72 o
  -4   1   7      10120.30       9337.60       236.49 o
  -3   1   7      19888.98      18969.33       230.91 o
  -2   1   7       1825.10       1858.62        74.08 o
  -1   1   7      34437.20      34453.40       404.90 o
   0   1   7      12952.04      12713.59       173.30 o
   1   1   7       8162.22       8672.69       172.31 o
   2   1   7      33328.16      34009.65       519.34 o
   3   1   7       1308.59       1290.64        96.49 o
   4   1   7      19224.07      19591.65       401.88 o
   5   1   7       2276.44       2304.44       149.17 o
   6   1   7       1086.60       1177.17       121.38 o
   7   1   7       6379.11       6461.82       297.92 o
   8   1   7        621.72        556.49        93.14 o
   9   1   7       2269.51       2003.39       311.07 o
 -11   2   7          2.17        348.02       459.01 o
 -10   2   7       8021.11       7298.37       753.43 o
  -9   2   7         99.23         81.99        66.35 o
  -8   2   7       2804.29       2790.78       194.26 o
  -7   2   7        349.65        363.89        49.52 o
  -6   2   7        166.24        258.89        45.50 o
  -5   2   7        253.10        156.89        45.12 o
  -4   2   7      22824.42      21540.41       415.48 o
  -3   2   7       1094.17       1113.26        49.23 o
  -2   2   7      63894.30      63684.95       529.35 o
  -1   2   7       1123.71       1192.90        57.17 o
   0   2   7      43230.09      43937.23       491.70 o
   1   2   7        279.09        273.34        27.35 o
   2   2   7       5449.79       5820.95       187.77 o
   3   2   7        322.97        274.23        47.29 o
   4   2   7       1596.22       1552.86       114.40 o
   5   2   7       1258.56       1319.26       110.68 o
   6   2   7      10234.76      10378.24       401.94 o
   7   2   7         10.38         41.70        37.17 o
   8   2   7       8907.73       9727.56       455.27 o
   9   2   7          6.61         27.48       237.16 o
 -11   3   7       3534.62       4647.19       673.38 o
 -10   3   7         97.62        -89.37       107.11 o
  -9   3   7       7420.17       7445.43       503.64 o
  -8   3   7       4754.88       4878.44       286.19 o
  -7   3   7         48.77         76.65        32.73 o
  -6   3   7       8476.30       8599.00       266.68 o
  -5   3   7       7622.33       7550.63       402.29 o
  -4   3   7       7016.81       6818.37       166.21 o
  -3   3   7      16019.01      15044.89       231.28 o
  -2   3   7        429.93        440.56        36.34 o
  -1   3   7      27350.17      25897.50       381.70 o
   0   3   7       7625.10       7990.85       206.88 o
   1   3   7      24464.79      25090.21       349.10 o
   2   3   7      14715.98      15079.33       276.77 o
   3   3   7        158.60        147.03        39.23 o
   4   3   7       8410.12       8395.53       290.01 o
   5   3   7       2796.23       2849.35       182.67 o
   6   3   7       2815.80       2857.49       228.50 o
   7   3   7       9303.77       9429.87       541.46 o
   8   3   7        346.33        397.79       103.90 o
   9   3   7       2609.94       3106.55       395.51 o
 -10   4   7        451.08        295.57       113.65 o
  -9   4   7       2925.04       2861.86       244.02 o
  -8   4   7         42.45         37.80        41.74 o
  -7   4   7      11617.05      11977.37       425.43 o
  -6   4   7          6.18        -15.61        15.61 o
  -5   4   7      34067.64      32876.78      1175.26 o
  -4   4   7        142.21        206.87        25.40 o
  -3   4   7       6386.79       6126.09       133.06 o
  -2   4   7       4066.02       3855.82       112.94 o
  -1   4   7        503.04        451.92        47.17 o
   0   4   7        152.83        125.01        19.29 o
   1   4   7      27282.98      27129.87       351.17 o
   2   4   7         60.57         42.87        20.71 o
   3   4   7      36880.73      37461.82       802.67 o
   4   4   7        188.49        200.27        47.03 o
   5   4   7      10329.34       9931.10       590.76 o
   6   4   7         25.53         12.23        32.16 o
   7   4   7         32.45        137.19        47.52 o
   8   4   7        480.31        274.95       146.43 o
   9   4   7       1234.86       2070.57       489.01 o
 -10   5   7         79.33         47.96        44.37 o
  -9   5   7       1379.78       1503.22       182.32 o
  -8   5   7       8218.87       8844.04       538.29 o
  -7   5   7       1787.44       1738.68       165.99 o
  -6   5   7      15978.90      16705.61       353.39 o
  -5   5   7       1351.46       1469.83        91.24 o
  -4   5   7      14550.92      13828.73       225.83 o
  -3   5   7       6893.89       6957.07       148.37 o
  -2   5   7          6.63         28.71         8.91 o
  -1   5   7      16585.63      17731.35       287.89 o
   0   5   7       8879.46       8528.92       177.12 o
   1   5   7       1357.42       1427.15        71.51 o
   2   5   7      25833.87      25962.60       465.06 o
   3   5   7        112.95        108.50        20.27 o
   4   5   7      19015.41      17278.11       462.30 o
   5   5   7       3009.27       2708.14       295.15 o
   6   5   7       3116.36       3055.76       209.54 o
   7   5   7       2994.78       3135.82       259.02 o
   8   5   7       1165.81       1604.16       207.49 o
   9   5   7        849.40        692.93       328.58 o
 -10   6   7       7045.61       7039.52       926.17 o
  -9   6   7         91.57         84.41        56.87 o
  -8   6   7       3478.32       3375.98       248.86 o
  -7   6   7        102.59         20.26        38.29 o
  -6   6   7        390.66        459.45        51.96 o
  -5   6   7       4330.64       3997.29       146.97 o
  -4   6   7      29298.06      29233.95       483.67 o
  -3   6   7        488.88        334.29        32.94 o
  -2   6   7      19050.58      17795.72       305.00 o
  -1   6   7        155.75        207.28        34.72 o
   0   6   7      35039.26      36327.38       454.61 o
   1   6   7       1951.78       1872.31        88.29 o
   2   6   7       6427.44       6699.49       188.20 o
   3   6   7       3745.56       3458.76       141.71 o
   4   6   7       2258.22       2187.61       136.38 o
   5   6   7       1253.00       1237.99       105.96 o
   6   6   7      11838.09      13910.02       879.52 o
   7   6   7         34.58          4.92        77.10 o
   8   6   7       5770.37       6027.84       575.02 o
 -10   7   7         35.80         63.34       149.32 o
  -9   7   7       4402.00       4634.77       313.53 o
  -8   7   7       2950.26       2963.37       238.70 o
  -7   7   7        415.01        387.15        77.06 o
  -6   7   7       2034.40       2085.45       171.36 o
  -5   7   7       3726.83       3607.59       101.48 o
  -4   7   7       2185.66       2158.62        89.63 o
  -3   7   7      27057.13      26038.66       367.19 o
  -2   7   7       1147.83       1215.12        84.06 o
  -1   7   7      31045.41      30566.93       417.21 o
   0   7   7       1280.36       1288.13        87.95 o
   1   7   7      11316.66      11136.14       227.15 o
   2   7   7      10407.79      10673.64       238.41 o
   3   7   7          4.59         22.44        14.37 o
   4   7   7        196.15        125.07        17.40 o
   5   7   7       3366.35       3364.90       215.33 o
   6   7   7       2668.99       2696.26       204.90 o
   7   7   7       9813.71       9751.09       799.24 o
   8   7   7         90.98          0.12        81.95 o
 -10   8   7       1182.62       1325.64       276.06 o
  -9   8   7       4639.45       4784.67       359.34 o
  -8   8   7       1465.34       1461.43       168.02 o
  -7   8   7      12675.05      12840.33       520.62 o
  -6   8   7        409.99        331.36        63.06 o
  -5   8   7      14011.61      13890.90       396.01 o
  -4   8   7       1961.77       1825.49        95.69 o
  -3   8   7       5079.37       4710.77       166.58 o
  -2   8   7       2047.98       1701.20       111.03 o
  -1   8   7       1216.01       1277.62        86.55 o
   0   8   7       3670.54       3606.75       147.37 o
   1   8   7      15702.12      16181.09       292.23 o
   2   8   7        528.15        552.55        57.76 o
   3   8   7      21577.11      22676.22       575.37 o
   4   8   7         79.21         38.29        30.27 o
   5   8   7       7968.16       7497.68       522.95 o
   6   8   7        859.12        972.59       118.44 o
   7   8   7        189.33        108.69        46.98 o
   8   8   7       1112.26       1163.99       140.42 o
 -10   9   7        247.54        121.59        51.72 o
  -9   9   7       1095.45        961.86       169.13 o
  -8   9   7       6763.88       6881.50       362.29 o
  -7   9   7          5.12          7.24        45.74 o
  -6   9   7      14351.82      14786.00       669.26 o
  -5   9   7         84.72        120.71        39.45 o
  -4   9   7      19386.78      18626.30       345.69 o
  -3   9   7       3756.80       4050.07       159.11 o
  -2   9   7        224.87        158.38        22.70 o
  -1   9   7        292.23        303.37        44.39 o
   0   9   7       9022.84       9127.58       234.89 o
   1   9   7       2165.89       2304.66        98.10 o
   2   9   7      30819.71      32041.51       719.77 o
   3   9   7         55.22         30.22        16.68 o
   4   9   7       7774.05       8119.10       433.10 o
   5   9   7        456.56        286.80        72.97 o
   6   9   7       3532.54       3395.38       282.82 o
   7   9   7       2773.87       2212.22       218.76 o
   8   9   7        641.79       1271.74       360.00 o
 -10  10   7       3638.57       3854.82       436.98 o
  -9  10   7        250.54        307.65       108.44 o
  -8  10   7       1745.66       1855.57       190.95 o
  -7  10   7       4261.70       4105.40       272.12 o
  -6  10   7        484.04        483.71        87.49 o
  -5  10   7       1522.35       1411.65       122.86 o
  -4  10   7      21422.38      21824.55       517.91 o
  -3  10   7       5788.40       5882.34       196.84 o
  -2  10   7      23542.05      23220.04       356.77 o
  -1  10   7        754.51        748.50        69.65 o
   0  10   7      14430.58      14351.85       298.60 o
   1  10   7       8056.79       8226.26       181.42 o
   2  10   7       1734.35       1479.70       180.44 o
   3  10   7       7761.75       7929.02       361.75 o
   4  10   7       3824.48       3749.56       222.56 o
   5  10   7       1770.42       1788.95       157.48 o
   6  10   7       9607.85       8499.94       566.06 o
   7  10   7         34.32         80.54        63.63 o
   8  10   7       3029.44       5089.27       735.87 o
  -9  11   7       4706.53       4989.67       488.39 o
  -8  11   7       1022.09        886.43       169.01 o
  -7  11   7       1158.26       1131.72       139.22 o
  -6  11   7       1673.38       1595.37       164.94 o
  -5  11   7       3435.20       3369.83       170.22 o
  -4  11   7         37.14         40.73        19.29 o
  -3  11   7      21193.86      20242.08       439.72 o
  -2  11   7         12.14         29.04        29.51 o
  -1  11   7      25977.03      25180.99       408.92 o
   0  11   7        720.99        777.91        67.89 o
   1  11   7       5413.44       5308.42       161.16 o
   2  11   7        419.75        370.64        69.45 o
   3  11   7        719.44        642.27       100.20 o
   4  11   7        399.82        421.27        77.67 o
   5  11   7       7728.04       7457.59       543.47 o
   6  11   7         63.36        112.53        33.16 o
   7  11   7       7504.90       8510.58       563.30 o
  -9  12   7       2359.69       2305.80       343.41 o
  -8  12   7       1066.96       1253.20       201.16 o
  -7  12   7       7796.43       8225.55       570.45 o
  -6  12   7        100.75         64.96        35.77 o
  -5  12   7      12761.16      12673.63       341.35 o
  -4  12   7       2151.25       2060.34       206.68 o
  -3  12   7       1777.98       1551.86       108.75 o
  -2  12   7       4095.64       4028.25       175.04 o
  -1  12   7        415.95        366.31        49.19 o
   0  12   7       7716.68       7188.09       254.98 o
   1  12   7      16317.20      15550.54       633.31 o
   2  12   7       1398.38       1279.40       145.17 o
   3  12   7       9072.93       9640.78       485.74 o
   4  12   7        967.30       1028.55       140.06 o
   5  12   7       3651.12       3764.01       562.89 o
   6  12   7       2638.15       2557.84       268.91 o
   7  12   7        107.02        -28.69        93.57 o
  -9  13   7        170.55        128.15        60.35 o
  -8  13   7       6239.44       5708.07       649.25 o
  -7  13   7         57.27         35.47        69.03 o
  -6  13   7      11220.97      12488.82       796.75 o
  -5  13   7         76.25        104.32        30.37 o
  -4  13   7       6795.66       6977.71       258.82 o
  -3  13   7         40.67         70.47        15.79 o
  -2  13   7       5361.50       5187.37       194.53 o
  -1  13   7       2634.29       2625.10       138.71 o
   0  13   7       5832.34       5427.49       294.07 o
   1  13   7        625.76        664.44       102.70 o
   2  13   7      15730.73      16630.45       532.54 o
   3  13   7       2575.68       2453.71       215.23 o
   4  13   7      10002.95       9892.27       666.75 o
   5  13   7         16.61         38.24        27.09 o
   6  13   7       1815.00       1942.56       215.77 o
   7  13   7        116.19        172.72        76.18 o
  -9  14   7        585.64        528.33       254.25 o
  -8  14   7       1384.64       1551.16       227.82 o
  -7  14   7       4180.97       4059.48       494.23 o
  -6  14   7        103.54         90.23        45.56 o
  -5  14   7       4538.08       4525.17       239.96 o
  -4  14   7       2400.46       2358.33       141.96 o
  -3  14   7       2432.56       2147.76       209.85 o
  -2  14   7      14091.10      14039.16       611.58 o
  -1  14   7         40.45         92.17        32.61 o
   0  14   7       8257.32       7610.55       508.04 o
   1  14   7       6959.24       7273.76       348.13 o
   2  14   7        409.86        426.83        91.91 o
   3  14   7       7317.04       7395.26       504.98 o
   4  14   7       1091.94       1141.80       151.01 o
   5  14   7       2467.67       2652.79       250.85 o
   6  14   7       4106.57       4532.48       548.80 o
  -8  15   7         60.46         24.38        47.90 o
  -7  15   7        789.36       1027.06       200.51 o
  -6  15   7          8.16        -25.57        88.17 o
  -5  15   7        833.74        739.77        91.21 o
  -4  15   7         29.34        -19.85        30.83 o
  -3  15   7      13483.10      14679.49       714.32 o
  -2  15   7         10.42          3.01        20.71 o
  -1  15   7      12826.00      12628.57       726.82 o
   0  15   7         42.76         30.03        34.20 o
   1  15   7      12434.19      11615.91       449.63 o
   2  15   7         31.56          6.05        39.99 o
   3  15   7        350.70        205.70        39.96 o
   4  15   7          5.20        -47.73        61.21 o
   5  15   7       3552.39       4132.68       337.30 o
   6  15   7          1.29         30.89        87.73 o
  -8  16   7       1913.39       1665.65       420.49 o
  -7  16   7       2034.11       1616.94       372.83 o
  -6  16   7          1.44        -38.64        65.99 o
  -5  16   7       8428.20       9179.32       407.27 o
  -4  16   7       2601.67       2741.46       189.78 o
  -3  16   7        299.08        156.54        33.86 o
  -2  16   7       8328.60       9111.27       441.53 o
  -1  16   7        126.85         56.90        28.38 o
   0  16   7       1835.12       1914.22       175.81 o
   1  16   7       2197.26       2209.70       200.51 o
   2  16   7       1130.25        936.83       132.39 o
   3  16   7       6507.58       6180.78       558.90 o
   4  16   7        482.53        544.72       111.23 o
   5  16   7       2401.65       1964.87       216.17 o
  -8  17   7       3167.98       2914.19       572.74 o
  -7  17   7         42.38        -24.64        50.84 o
  -6  17   7       8678.99       8616.91       641.83 o
  -5  17   7         91.33        106.65        37.84 o
  -4  17   7       7352.55       7659.56       303.76 o
  -3  17   7        140.21        104.14        30.08 o
  -2  17   7         18.08         22.69        29.00 o
  -1  17   7        325.64        134.35        34.08 o
   0  17   7        937.26       1045.60       133.48 o
   1  17   7         44.07         92.52        40.99 o
   2  17   7       5525.86       5750.78       551.29 o
   3  17   7          5.39          7.99        55.93 o
   4  17   7      10306.71       9911.83      1233.25 o
   5  17   7        109.39        118.64       115.84 o
  -7  18   7       3583.28       4391.94       712.87 o
  -6  18   7        162.79        135.63       272.31 o
  -5  18   7       5853.93       6126.02       395.57 o
  -4  18   7       1771.48       1587.74       140.35 o
  -3  18   7       1598.53       1753.30       184.47 o
  -2  18   7       1963.61       2121.30       194.38 o
  -1  18   7        322.34        295.39        73.25 o
   0  18   7       4857.86       4461.16       285.02 o
   1  18   7       4881.10       5150.10       354.10 o
   2  18   7        494.91        353.78        72.68 o
   3  18   7       4635.37       4391.66       497.45 o
   4  18   7        326.93        253.42        94.54 o
  -6  19   7        544.85        342.62        94.13 o
  -5  19   7       1130.19        773.29       124.35 o
  -4  19   7        126.48         84.39        50.12 o
  -3  19   7       5988.88       6325.07       417.71 o
  -2  19   7        162.89        135.21        57.24 o
  -1  19   7      11534.45      12409.89       567.33 o
   0  19   7        444.88        369.78        82.19 o
   1  19   7       2484.11       2142.15       216.92 o
   2  19   7        263.59        198.79        55.25 o
   3  19   7         45.40         -9.72        43.75 o
   4  19   7        582.65        303.42        74.92 o
  -6  20   7        111.46        -66.03       117.94 o
  -5  20   7        984.07        504.76       126.93 o
  -4  20   7       1424.25       1509.16       191.67 o
  -3  20   7         66.32         66.13        72.43 o
  -2  20   7       7128.14       8504.54       486.65 o
  -1  20   7        100.07         77.51        27.73 o
   0  20   7       5816.60       5526.56       415.77 o
   1  20   7        474.09        255.65        81.10 o
   2  20   7         54.67         25.28        53.97 o
   3  20   7       1214.94        688.42       142.16 o
  -5  21   7          6.78        -32.30        38.91 o
  -4  21   7       4776.66       4807.30       499.56 o
  -3  21   7         97.25         21.30        18.47 o
  -2  21   7         19.16         33.95        29.57 o
  -1  21   7        472.40        433.12       144.96 o
   0  21   7       1696.51       1833.11       195.01 o
   1  21   7        177.36         98.61        38.35 o
   2  21   7       6048.14       4763.17       638.04 o
   3  21   7        248.96        150.81       183.15 o
  -4  22   7       1089.96       1144.57       372.17 o
  -3  22   7       1206.56       1398.33       411.66 o
  -2  22   7        576.67        453.83       180.44 o
  -1  22   7        147.85        198.40       106.57 o
   0  22   7       1229.22       1303.11       317.87 o
   1  22   7       2116.29       1809.99       408.84 o
   2  22   7         50.28        -54.13        72.27 o
  -1  23   7       5076.24       4329.29       626.52 o
 -10   0   8        569.72        623.67       302.40 o
  -8   0   8       1289.35       1393.57       161.57 o
  -6   0   8      18863.73      19025.25      1195.26 o
  -4   0   8      31420.81      30024.57       673.31 o
  -2   0   8      24219.01      23601.33       532.27 o
   0   0   8         35.30         82.98        13.72 o
   2   0   8      10003.37       9400.62       415.30 o
   4   0   8      32527.44      31749.46       837.56 o
   6   0   8       8814.91       9318.12       762.15 o
   8   0   8       3035.03       2959.00       355.86 o
 -11   1   8       2533.98       2991.00       561.42 o
 -10   1   8       4393.90       3933.09       361.93 o
  -9   1   8         40.43         53.97        66.35 o
  -8   1   8       7621.73       7647.77       311.64 o
  -7   1   8       5995.48       6337.13       232.51 o
  -6   1   8       3936.27       3722.77       256.79 o
  -5   1   8      17905.26      17898.60       504.31 o
  -4   1   8         28.37         11.60         9.13 o
  -3   1   8      10417.74       9833.29       179.77 o
  -2   1   8       8560.93       7941.80       283.57 o
  -1   1   8       2832.58       2964.27       134.49 o
   0   1   8      23957.54      23651.01       251.44 o
   1   1   8       3662.30       3563.72       115.79 o
   2   1   8      13420.72      13369.28       294.85 o
   3   1   8      15681.37      15688.99       378.31 o
   4   1   8        151.81        313.85        52.92 o
   5   1   8      17883.19      18342.84       720.13 o
   6   1   8       1616.98       1609.07       139.73 o
   7   1   8       2931.81       3346.43       257.94 o
   8   1   8       3154.66       3548.41       231.16 o
   9   1   8         51.12         75.93       101.02 o
 -11   2   8       4190.70       4631.10       681.78 o
 -10   2   8          9.52         49.82       135.16 o
  -9   2   8      12376.02      10029.79       953.55 o
  -8   2   8        128.05         76.72        53.21 o
  -7   2   8      14779.19      15529.70       394.96 o
  -6   2   8         94.06         41.26        56.13 o
  -5   2   8       3520.37       3255.16       217.20 o
  -4   2   8       1168.51       1106.36        62.04 o
  -3   2   8       5052.08       4286.55       102.11 o
  -2   2   8         14.50         18.80         8.40 o
  -1   2   8      56013.11      53295.37      1201.49 o
   0   2   8       1677.73       1876.95        83.89 o
   1   2   8      34114.36      34094.15       388.51 o
   2   2   8        377.73        366.05        48.55 o
   3   2   8       7682.86       7884.37       268.04 o
   4   2   8        482.63        425.16        63.11 o
   5   2   8        899.45        918.89       124.29 o
   6   2   8         91.93         94.41        64.49 o
   7   2   8       7881.60       8503.07       662.18 o
   8   2   8         20.27        108.48       104.89 o
   9   2   8       6365.59       6748.58       603.23 o
 -11   3   8        541.97        513.21       345.60 o
 -10   3   8       5693.83       5681.75       433.98 o
  -9   3   8          0.31         60.02        44.13 o
  -8   3   8      13329.91      13627.91       713.82 o
  -7   3   8       2311.00       2658.79       161.09 o
  -6   3   8       7932.73       7649.63       374.79 o
  -5   3   8       7033.79       6698.72       314.20 o
  -4   3   8        859.61        658.10        45.75 o
  -3   3   8      16257.05      15516.75       218.59 o
  -2   3   8      21106.77      20032.41       399.60 o
  -1   3   8       3538.29       3572.21       113.71 o
   0   3   8      46520.99      47304.20       489.16 o
   1   3   8       4766.75       4732.65       166.43 o
   2   3   8      13873.94      13375.57       299.09 o
   3   3   8       9022.79       9109.75       266.35 o
   4   3   8         19.82         52.96        38.36 o
   5   3   8       7548.92       7359.83       407.41 o
   6   3   8       3973.81       3746.49       262.23 o
   7   3   8       2100.35       2347.98       277.90 o
   8   3   8       5432.44       6070.08       403.67 o
 -10   4   8       1191.77       1067.07       222.14 o
  -9   4   8        972.22        861.07       131.14 o
  -8   4   8       2287.95       2453.61       209.32 o
  -7   4   8        909.91        894.19       108.09 o
  -6   4   8      24931.33      25389.59       712.00 o
  -5   4   8        779.73        767.79       103.86 o
  -4   4   8      29007.41      27887.41       396.17 o
  -3   4   8       2546.15       2340.74        90.11 o
  -2   4   8      15655.17      15032.12       312.98 o
  -1   4   8       2007.61       1964.26        74.97 o
   0   4   8         12.12         19.99        23.62 o
   1   4   8        322.58        354.86        44.08 o
   2   4   8      12966.23      12805.91       332.14 o
   3   4   8         14.12         39.25        24.18 o
   4   4   8      22357.43      21634.62       542.71 o
   5   4   8        356.30        452.28        88.45 o
   6   4   8      14074.54      13460.43       724.57 o
   7   4   8        798.72        804.49       155.43 o
   8   4   8        769.83        863.49       199.27 o
 -10   5   8       2460.50       2465.36       349.60 o
  -9   5   8         57.45         50.07        38.26 o
  -8   5   8       3880.01       3867.43       266.59 o
  -7   5   8       7739.24       7765.04       459.09 o
  -6   5   8       2677.45       2456.69       222.56 o
  -5   5   8      25481.66      25183.34       540.83 o
  -4   5   8        374.55        400.48        40.14 o
  -3   5   8      18763.09      18132.18       252.87 o
  -2   5   8       5690.77       5408.01       156.98 o
  -1   5   8       1461.44       1242.55        87.17 o
   0   5   8       7270.75       7700.73       177.93 o
   1   5   8       7798.22       7952.12       208.85 o
   2   5   8       1407.13       1426.16       110.69 o
   3   5   8      18583.18      18639.56       426.79 o
   4   5   8       1469.41       1582.60       133.27 o
   5   5   8      16768.58      15119.59       852.46 o
   6   5   8       1705.90       1637.60       225.15 o
   7   5   8       3322.51       3523.09       386.84 o
   8   5   8       1580.23       1575.99       203.68 o
 -10   6   8        385.05        377.41       138.78 o
  -9   6   8      11541.98      12231.96       576.36 o
  -8   6   8         34.20          1.30        36.07 o
  -7   6   8      15267.49      15147.13       569.46 o
  -6   6   8        605.62        574.85       100.08 o
  -5   6   8        843.65        633.83        71.43 o
  -4   6   8       1774.97       1656.16        81.62 o
  -3   6   8      11063.98      10584.20       237.45 o
  -2   6   8         63.36         92.92        19.20 o
  -1   6   8      31086.76      31601.29       443.05 o
   0   6   8          8.97         18.11        12.54 o
   1   6   8      31592.36      31579.43       619.20 o
   2   6   8       2842.90       2779.67       129.90 o
   3   6   8       5722.20       5518.82       215.23 o
   4   6   8       2273.79       2111.47       155.75 o
   5   6   8       3281.02       3016.70       213.43 o
   6   6   8       1705.78       1889.27       174.70 o
   7   6   8       6027.83       6187.99       405.55 o
   8   6   8        233.97        299.79       118.59 o
 -10   7   8       6738.03       6487.20       545.45 o
  -9   7   8          1.05        -45.22        45.22 o
  -8   7   8      11769.32      12404.10       536.54 o
  -7   7   8       1162.56       1167.65       137.64 o
  -6   7   8      10564.42      10339.95       452.10 o
  -5   7   8      11031.80      10854.87       338.80 o
  -4   7   8        539.88        475.73        48.82 o
  -3   7   8       4245.45       4041.90       155.09 o
  -2   7   8      26551.69      25999.87       468.31 o
  -1   7   8         30.05        102.94        31.34 o
   0   7   8      32287.60      32218.33       495.84 o
   1   7   8        461.49        454.67        49.73 o
   2   7   8      13632.63      13616.67       343.88 o
   3   7   8       2319.57       2373.68       140.95 o
   4   7   8        248.20        202.52        53.70 o
   5   7   8       2374.09       2310.16       180.52 o
   6   7   8       4319.53       4886.35       315.39 o
   7   7   8        793.36        842.73       126.17 o
   8   7   8       6267.91       6860.10      1135.27 o
 -10   8   8        976.11       1019.92       232.73 o
  -9   8   8       1387.75       1437.68       185.87 o
  -8   8   8       2658.77       2609.45       221.55 o
  -7   8   8       1565.31       1427.64       152.97 o
  -6   8   8      12854.29      12816.79       466.57 o
  -5   8   8       1731.57       1765.90       141.73 o
  -4   8   8      33722.52      33552.88       452.48 o
  -3   8   8         64.45         90.35        33.96 o
  -2   8   8      17609.44      17433.89       431.57 o
  -1   8   8       8104.97       8049.70       231.49 o
   0   8   8        190.22        252.81        47.19 o
   1   8   8       6589.77       6363.29       185.06 o
   2   8   8      12834.01      13414.34       347.51 o
   3   8   8       1409.50       1468.11       109.68 o
   4   8   8      18374.05      18535.82       590.26 o
   5   8   8        407.18        400.40        78.30 o
   6   8   8       8354.92       7831.05       401.07 o
   7   8   8        466.49        621.91       109.88 o
   8   8   8        329.99        461.49       147.47 o
 -10   9   8        568.76        463.95       157.58 o
  -9   9   8         43.70          1.49        46.81 o
  -8   9   8       1331.49       1170.45       150.00 o
  -7   9   8       4578.90       4291.93       272.25 o
  -6   9   8        575.86        527.30        85.00 o
  -5   9   8      20263.76      20316.72       502.90 o
  -4   9   8         17.14         43.90        21.49 o
  -3   9   8      20092.35      19837.04       392.27 o
  -2   9   8       2511.60       2497.22       127.35 o
  -1   9   8       3606.18       3401.77       153.20 o
   0   9   8       3280.96       3230.33       147.81 o
   1   9   8       4056.31       4114.80       146.78 o
   2   9   8        616.93        659.35        72.57 o
   3   9   8      13975.43      14853.24       487.88 o
   4   9   8         12.54         12.67        37.02 o
   5   9   8      11940.86      12778.58       550.46 o
   6   9   8        326.50        212.66        55.77 o
   7   9   8       5938.67       5777.08       363.73 o
  -9  10   8       9060.81       9558.76       658.48 o
  -8  10   8        407.50        264.11        85.91 o
  -7  10   8       6727.29       6731.88       444.43 o
  -6  10   8       1915.59       1791.81       166.43 o
  -5  10   8        268.47        251.22        31.95 o
  -4  10   8        823.90        800.07        86.32 o
  -3  10   8       3588.25       3905.21       194.52 o
  -2  10   8       2778.71       2378.32        99.54 o
  -1  10   8      18187.64      18305.39       363.00 o
   0  10   8        161.78        157.42        29.82 o
   1  10   8      18289.51      19106.31       337.49 o
   2  10   8       2630.96       2807.76       210.67 o
   3  10   8       2513.49       2606.88       207.92 o
   4  10   8       5459.81       5397.97       323.06 o
   5  10   8        256.27        161.86        52.19 o
   6  10   8       3158.25       3374.68       288.34 o
   7  10   8       4579.14       4676.21       331.18 o
  -9  11   8         59.96         10.12        41.29 o
  -8  11   8       9719.88      10438.47       665.59 o
  -7  11   8        649.70        338.98        64.76 o
  -6  11   8       3906.55       3892.41       342.42 o
  -5  11   8        758.04        731.94        93.45 o
  -4  11   8         80.00         33.82        18.62 o
  -3  11   8       3326.52       3447.60       189.82 o
  -2  11   8       8733.83       8175.83       218.67 o
  -1  11   8       1020.48       1084.96        93.42 o
   0  11   8      30281.41      30944.51       542.06 o
   1  11   8        157.58        131.41        25.56 o
   2  11   8       8445.92       8904.31       382.02 o
   3  11   8        233.77        123.65        44.13 o
   4  11   8        363.66        203.53        63.46 o
   5  11   8        557.35        478.04       101.34 o
   6  11   8       3815.08       4323.49       335.90 o
   7  11   8         13.01        -11.29        82.50 o
  -9  12   8       2876.90       2919.95       528.75 o
  -8  12   8        684.58        354.69       181.25 o
  -7  12   8       5450.15       5452.48       432.02 o
  -6  12   8      10448.07      10934.18       504.14 o
  -5  12   8         13.59         53.86        25.70 o
  -4  12   8      14264.32      14504.18       414.66 o
  -3  12   8       1620.29       1471.96       128.69 o
  -2  12   8      10013.60       9174.32       429.15 o
  -1  12   8       4104.36       4037.52       171.22 o
   0  12   8          0.48         19.45        15.42 o
   1  12   8       9737.50       9481.76       287.16 o
   2  12   8       4252.68       4433.51       274.79 o
   3  12   8       1703.23       1567.95       176.64 o
   4  12   8      11443.02      10955.19       749.28 o
   5  12   8        720.72        935.08       147.82 o
   6  12   8       3683.46       3427.78       290.78 o
  -9  13   8          0.43       -167.77       174.31 o
  -8  13   8         38.39         91.01        69.02 o
  -7  13   8       4922.89       4579.86       469.01 o
  -6  13   8         22.14        -24.11        24.11 o
  -5  13   8      16976.70      17291.19       526.57 o
  -4  13   8        258.47        239.09        53.21 o
  -3  13   8      11824.54      12087.67       401.02 o
  -2  13   8        238.38        126.42        32.47 o
  -1  13   8       3764.11       3625.85       167.89 o
   0  13   8        107.25         59.48        26.21 o
   1  13   8       1040.54       1045.44       117.45 o
   2  13   8        323.06        363.82        77.53 o
   3  13   8      11563.49      12019.26       853.37 o
   4  13   8         71.41         41.20        47.53 o
   5  13   8      10254.14      10419.26       803.95 o
   6  13   8          5.43         -9.40        72.93 o
  -8  14   8        487.44        538.51       209.45 o
  -7  14   8       2611.32       2399.24       326.68 o
  -6  14   8       2682.36       2734.75       238.33 o
  -5  14   8        140.79        171.86        30.94 o
  -4  14   8       9085.10       9360.25       411.83 o
  -3  14   8       1298.87       1279.82       134.60 o
  -2  14   8       1185.86       1194.81       111.96 o
  -1  14   8      10786.25      10793.38       343.10 o
   0  14   8        828.92        768.89        87.53 o
   1  14   8       4583.66       4851.19       260.70 o
   2  14   8       3628.86       4234.59       282.06 o
   3  14   8       2458.29       2245.20       219.39 o
   4  14   8       5636.83       5501.29       411.52 o
   5  14   8        426.65        399.63        94.99 o
   6  14   8       3243.08       4667.43       512.47 o
  -8  15   8       5548.86       5697.58       796.84 o
  -7  15   8         85.79        100.72        26.10 o
  -6  15   8       2509.47       2543.52       193.13 o
  -5  15   8        110.31         43.53        37.02 o
  -4  15   8       1508.11       1338.81       134.85 o
  -3  15   8          0.61        -13.69        53.69 o
  -2  15   8       7190.84       6754.51       508.67 o
  -1  15   8        725.17        759.37        96.20 o
   0  15   8      10911.32      10766.63       430.50 o
   1  15   8         55.86         17.14        12.55 o
   2  15   8       6434.94       6453.94       488.74 o
   3  15   8         31.33        -42.75        42.75 o
   4  15   8         20.26        -46.14        46.14 o
   5  15   8          1.76        -98.36        98.36 o
  -7  16   8       2476.49       2411.63       594.92 o
  -6  16   8       5201.15       4624.56       407.71 o
  -5  16   8       1493.77       1653.58       142.68 o
  -4  16   8       5436.66       5507.75       365.63 o
  -3  16   8       2814.73       2710.34       264.07 o
  -2  16   8       2192.07       2207.51       248.87 o
  -1  16   8      11776.82      12843.99       582.08 o
   0  16   8         42.33         48.80        22.02 o
   1  16   8       5039.75       5263.20       286.31 o
   2  16   8       1217.43       1254.97       158.33 o
   3  16   8        367.93        133.58        70.74 o
   4  16   8       3111.48       2987.02       351.94 o
   5  16   8         40.83         66.41        56.52 o
  -7  17   8       3678.39       2905.38       805.67 o
  -6  17   8        577.23        333.02       110.91 o
  -5  17   8      12418.88      12693.91       588.88 o
  -4  17   8         15.97         12.56        42.50 o
  -3  17   8      10806.97      12368.78       544.51 o
  -2  17   8         18.34         -8.99        45.81 o
  -1  17   8       2234.98       2040.36       186.21 o
   0  17   8        634.59        679.66       107.69 o
   1  17   8       2620.78       2758.86       213.83 o
   2  17   8        404.93        347.61        70.32 o
   3  17   8       5818.42       6472.53       556.25 o
   4  17   8         47.90         87.73        53.36 o
  -7  18   8        532.07        310.36       170.28 o
  -6  18   8       5082.28       4580.32      1014.07 o
  -5  18   8          4.34         60.95        21.83 o
  -4  18   8       7948.95       8910.58       438.62 o
  -3  18   8       1570.48       1501.54       199.32 o
  -2  18   8       2724.44       3019.97       274.46 o
  -1  18   8       3105.20       3183.29       283.62 o
   0  18   8          0.57         19.66        36.68 o
   1  18   8       1203.90       1127.68       133.14 o
   2  18   8       4933.68       4972.82       510.99 o
   3  18   8        417.97        257.32        79.63 o
   4  18   8       5446.58       5125.59       566.82 o
  -6  19   8       1445.19       1248.17       256.93 o
  -5  19   8         87.05         -2.29       107.05 o
  -4  19   8        406.64        272.57        49.96 o
  -3  19   8         91.48         50.87        40.53 o
  -2  19   8       5977.32       5757.52       378.49 o
  -1  19   8        324.13        346.55        94.58 o
   0  19   8      10095.29      10665.30       551.24 o
   1  19   8        109.49         49.95        50.30 o
   2  19   8       3257.39       2990.49       261.82 o
   3  19   8       1154.26       1039.26       184.37 o
  -6  20   8        995.53        384.33       146.70 o
  -5  20   8        398.07        478.69       151.65 o
  -4  20   8       2089.06       1926.96       300.96 o
  -3  20   8       1833.92       1745.88       351.06 o
  -2  20   8       1141.98       1225.92       189.50 o
  -1  20   8       5063.99       5894.95       505.74 o
   0  20   8         33.40         45.52        20.77 o
   1  20   8       6014.80       6219.56       494.72 o
   2  20   8        630.19        515.65       130.32 o
   3  20   8       1032.77        814.26       200.46 o
  -5  21   8       8423.95       7823.49       633.86 o
  -4  21   8        279.92        142.48        69.93 o
  -3  21   8       4791.25       5275.79      1231.43 o
  -2  21   8        454.88        514.63       187.60 o
  -1  21   8       1173.07       1193.05       210.44 o
   0  21   8        671.67        491.59       162.35 o
   1  21   8        525.98        474.75       122.50 o
   2  21   8        875.10        818.60       193.78 o
  -4  22   8       5770.27       4711.06       734.47 o
  -3  22   8        232.91        351.94       225.84 o
  -1  22   8        568.03        261.33       137.94 o
   0  22   8         68.21        117.07       126.99 o
   1  22   8        832.67        359.28       137.89 o
  -9   0   9       7757.89       7519.39       563.73 o
  -7   0   9       1135.26       1175.47       138.84 o
  -5   0   9      13941.87      13142.65       506.64 o
  -3   0   9      35622.41      34985.91       694.10 o
  -1   0   9      25459.47      24013.58       645.29 o
   1   0   9        235.98        223.05        68.74 o
   3   0   9       6141.88       6053.43       319.21 o
   5   0   9      12262.47      12230.35       846.78 o
   7   0   9      10343.04      11039.78       560.88 o
 -10   1   9       5367.57       5450.01       435.77 o
  -9   1   9       4954.26       5003.67       390.26 o
  -8   1   9        815.65        883.81       123.66 o
  -7   1   9       9611.00      10004.42       322.39 o
  -6   1   9       2238.16       2102.13       192.13 o
  -5   1   9       3896.27       3483.16       160.36 o
  -4   1   9      11958.61      10937.13       231.10 o
  -3   1   9        215.21        233.32        28.61 o
  -2   1   9      28553.83      27279.48       689.56 o
  -1   1   9       6566.97       6748.53       238.49 o
   0   1   9       8122.82       7925.03       164.32 o
   1   1   9      13944.47      13895.80       235.49 o
   2   1   9       3019.39       3119.11       149.76 o
   3   1   9      18738.58      18483.55       425.06 o
   4   1   9       9405.30       9290.21       325.51 o
   5   1   9        649.10        689.39        95.55 o
   6   1   9       6829.52       6766.83       290.58 o
   7   1   9         65.03         72.17        26.80 o
   8   1   9       2219.66       2579.61       243.89 o
 -10   2   9       2978.62       2711.78       389.12 o
  -9   2   9        332.00        218.40       119.43 o
  -8   2   9      14835.58      15689.31       740.50 o
  -7   2   9         65.49         34.63        22.12 o
  -6   2   9      19773.33      19079.60       783.15 o
  -5   2   9         41.85        -12.88        25.19 o
  -4   2   9       3150.93       2878.28        80.49 o
  -3   2   9        591.18        682.64        57.84 o
  -2   2   9       3625.62       3040.53       171.01 o
  -1   2   9        153.50        140.46        24.11 o
   0   2   9      28829.45      28429.09       435.17 o
   1   2   9         86.34        113.65        24.77 o
   2   2   9      26517.09      26444.63       435.34 o
   3   2   9          9.60         99.51        45.05 o
   4   2   9      11533.11      11141.50       357.90 o
   5   2   9         52.15          1.76        38.09 o
   6   2   9        183.81        304.32        80.40 o
   7   2   9        506.70        445.44        75.97 o
   8   2   9       1926.86       2503.74       246.09 o
 -10   3   9       2722.71       2688.67       556.26 o
  -9   3   9       3850.42       3468.50       323.11 o
  -8   3   9       1061.44       1162.99       145.62 o
  -7   3   9      13280.02      13847.91       383.09 o
  -6   3   9       2270.35       2347.50       206.96 o
  -5   3   9      10839.16      10528.86       452.13 o
  -4   3   9      12120.27      11791.89       196.09 o
  -3   3   9        491.00        483.98        39.45 o
  -2   3   9       6597.99       6489.13       241.12 o
  -1   3   9       5486.04       5146.22       143.32 o
   0   3   9        555.34        528.26        48.55 o
   1   3   9      25266.79      25621.23       378.17 o
   2   3   9         30.30         81.60        35.01 o
   3   3   9      25710.75      25086.22       461.82 o
   4   3   9       6696.42       6652.77       276.18 o
   5   3   9       2573.50       2417.06       180.07 o
   6   3   9       3029.64       3023.23       212.89 o
   7   3   9        399.83        728.22       175.71 o
   8   3   9       1385.60       1350.37       175.78 o
 -10   4   9         70.65         23.48        38.18 o
  -9   4   9       3940.71       3859.08       323.93 o
  -8   4   9        110.18         71.81        48.43 o
  -7   4   9        142.64        224.70        61.82 o
  -6   4   9        789.20        701.49       107.05 o
  -5   4   9      13216.57      12795.10       298.95 o
  -4   4   9       1124.82       1169.70        66.29 o
  -3   4   9      33743.07      32258.41       411.45 o
  -2   4   9        576.38        640.02        77.27 o
  -1   4   9      35707.55      33772.42       728.06 o
   0   4   9        572.63        503.20        46.75 o
   1   4   9        639.83        610.16        62.67 o
   2   4   9       1073.72       1010.72        96.86 o
   3   4   9       6318.49       6285.63       259.19 o
   4   4   9       2001.77       1980.02       139.14 o
   5   4   9      12802.99      12812.05       634.09 o
   6   4   9        106.00        264.14        89.75 o
   7   4   9       9566.81       9910.18       478.78 o
   8   4   9        244.20        432.74       114.40 o
 -10   5   9       5314.46       5139.11       727.73 o
  -9   5   9       1417.36       1161.23       149.72 o
  -8   5   9       1023.87       1090.87       142.68 o
  -7   5   9       4244.21       4468.30       265.63 o
  -6   5   9        866.48        805.18       118.92 o
  -5   5   9       4655.62       4536.14       193.51 o
  -4   5   9      21048.53      19877.99       315.81 o
  -3   5   9        411.61        342.26        36.88 o
  -2   5   9      32775.52      31064.64       544.66 o
  -1   5   9       5313.52       5336.36       141.60 o
   0   5   9       7094.87       7042.51       188.26 o
   1   5   9       8404.74       8484.44       241.31 o
   2   5   9        195.59        252.89        52.71 o
   3   5   9       4366.14       4702.82       224.52 o
   4   5   9       8570.24       7972.25       310.91 o
   5   5   9       1906.29       1726.14       155.19 o
   6   5   9      13623.61      12754.91       873.78 o
   7   5   9        135.22        233.97        77.07 o
   8   5   9       3589.57       3478.52       662.82 o
 -10   6   9       2100.90       2378.27       462.33 o
  -9   6   9        405.02        361.09        88.30 o
  -8   6   9      12821.43      13590.22       560.09 o
  -7   6   9         52.30        -14.29        36.14 o
  -6   6   9      12434.95      11746.01       475.68 o
  -5   6   9        399.36        404.26        61.55 o
  -4   6   9       5668.85       5589.47       178.24 o
  -3   6   9       3784.29       3532.20       139.12 o
  -2   6   9        664.85        705.57        62.73 o
  -1   6   9       1486.99       1417.08        82.20 o
   0   6   9      21570.90      21697.44       342.19 o
   1   6   9         20.98         16.23        20.71 o
   2   6   9      29005.42      30057.64       505.16 o
   3   6   9       1969.00       1745.99       126.75 o
   4   6   9      10425.84       9593.13       563.51 o
   5   6   9        610.52        640.88       111.89 o
   6   6   9       1176.92       1174.01       160.47 o
   7   6   9        428.55        555.18        98.43 o
   8   6   9       3241.78       2906.51       506.55 o
 -10   7   9        114.45        167.43       134.98 o
  -9   7   9       6145.65       5882.18       431.48 o
  -8   7   9        408.84        339.16        87.73 o
  -7   7   9      10583.15      10408.68       418.77 o
  -6   7   9        442.40        389.55        77.88 o
  -5   7   9      10142.91       9685.53       321.08 o
  -4   7   9       5031.83       4899.73       175.40 o
  -3   7   9        205.13        183.72        29.42 o
  -2   7   9       2251.35       2481.82       151.67 o
  -1   7   9      12670.15      12813.83       303.59 o
   0   7   9       2252.75       2274.96       115.21 o
   1   7   9      25550.74      26409.18       537.64 o
   2   7   9        153.95        125.73        12.12 o
   3   7   9      14484.27      13928.42       373.74 o
   4   7   9       1331.87       1403.07       137.28 o
   5   7   9       2776.71       2670.16       207.86 o
   6   7   9       2242.48       2196.47       193.73 o
   7   7   9        298.26        320.60        81.92 o
   8   7   9       1072.90        840.38       274.24 o
 -10   8   9        301.82        164.67       102.99 o
  -9   8   9       3750.21       3624.72       350.21 o
  -8   8   9       3576.58       3350.40       254.51 o
  -7   8   9        433.38        336.24        56.80 o
  -6   8   9       1032.20        998.53       140.94 o
  -5   8   9       6924.20       6753.77       279.78 o
  -4   8   9        308.91        324.76        54.19 o
  -3   8   9      24106.97      23971.17       452.27 o
  -2   8   9        559.36        504.46        78.46 o
  -1   8   9      18373.65      18898.12       374.27 o
   0   8   9       1999.75       1750.65       114.91 o
   1   8   9       1633.92       1603.93       109.44 o
   2   8   9       5146.49       5224.02       228.38 o
   3   8   9       3331.24       3329.23       174.20 o
   4   8   9       1324.92       1159.88       129.89 o
   5   8   9       9101.96       9583.98       765.11 o
   6   8   9         16.41         -5.51        38.49 o
   7   8   9       7239.65       7120.84       417.15 o
   8   8   9         68.66        -25.75        97.03 o
 -10   9   9       3560.17       3763.46       594.27 o
  -9   9   9       1050.93       1181.39       231.17 o
  -8   9   9       1164.76       1249.66       159.60 o
  -7   9   9        584.61        656.30        98.99 o
  -6   9   9       3173.74       3076.24       257.27 o
  -5   9   9       2375.36       2312.16       171.97 o
  -4   9   9      22500.89      22150.23       468.31 o
  -3   9   9        119.68        138.67        35.36 o
  -2   9   9      18202.69      17997.71       472.95 o
  -1   9   9        549.55        535.33        63.25 o
   0   9   9       7682.42       7647.34       250.27 o
   1   9   9       1238.31       1299.01        96.88 o
   2   9   9        438.39        466.49        65.49 o
   3   9   9       2205.11       2320.72       199.49 o
   4   9   9      10719.17      10854.34       445.54 o
   5   9   9        428.28        469.80        87.74 o
   6   9   9       6361.90       6596.24       380.05 o
   7   9   9          4.15         60.90        54.50 o
  -9  10   9       1209.25       1195.56       335.37 o
  -8  10   9       9056.12       9819.52       505.44 o
  -7  10   9         50.13         63.19        34.46 o
  -6  10   9       9703.72       9631.41       402.95 o
  -5  10   9       4355.74       3924.70       230.40 o
  -4  10   9       2164.01       2316.99       158.45 o
  -3  10   9       4440.62       4578.56       214.05 o
  -2  10   9        403.47        351.57        48.95 o
  -1  10   9       3984.19       3755.80       170.73 o
   0  10   9      16440.43      16646.88       376.28 o
   1  10   9         24.18         23.75        18.59 o
   2  10   9      18987.73      19989.12       575.99 o
   3  10   9       1242.22       1419.51       160.91 o
   4  10   9       4201.15       4038.72       276.48 o
   5  10   9       4634.17       5059.67       444.84 o
   6  10   9        114.21         98.41        50.40 o
   7  10   9        363.01        406.51       126.94 o
  -9  11   9       6411.37       6389.51       779.49 o
  -8  11   9          5.01        -69.54        69.54 o
  -7  11   9      13300.51      13868.66       616.06 o
  -6  11   9        125.32        175.40        60.93 o
  -5  11   9       4773.27       5090.29       271.89 o
  -4  11   9         32.45         18.12        33.31 o
  -3  11   9          3.17         52.49        25.91 o
  -2  11   9         28.22         32.27        25.79 o
  -1  11   9      10447.97      10228.85       286.26 o
   0  11   9       1097.91       1045.76       103.55 o
   1  11   9      12751.49      13529.17       372.79 o
   2  11   9        326.90        261.43        56.15 o
   3  11   9      11739.07      12226.96       490.16 o
   4  11   9        381.60        235.83        70.93 o
   5  11   9       1773.45       1677.03       164.39 o
   6  11   9        200.71        106.30        54.17 o
  -8  12   9       2320.74       2266.25       488.48 o
  -7  12   9        160.95        116.14        30.96 o
  -6  12   9       5116.93       5060.07       331.59 o
  -5  12   9       8243.56       8280.12       357.36 o
  -4  12   9        341.36        448.25        71.30 o
  -3  12   9       8960.27       9180.82       341.91 o
  -2  12   9       1750.28       1656.92       114.53 o
  -1  12   9       6951.64       6832.29       239.62 o
   0  12   9       7815.07       7509.85       285.16 o
   1  12   9        335.53        363.53        73.26 o
   2  12   9       6911.51       6879.31       406.66 o
   3  12   9       1545.04       1535.39       173.43 o
   4  12   9       1821.96       1940.83       205.74 o
   5  12   9       4418.50       4580.55       392.20 o
   6  12   9         21.24         51.98        31.03 o
  -8  13   9        578.63        482.64       159.12 o
  -7  13   9        300.97        262.04        95.13 o
  -6  13   9       4071.36       3588.03       316.41 o
  -5  13   9        136.61        114.60        42.76 o
  -4  13   9      14445.56      14837.59       487.35 o
  -3  13   9         96.09        117.11        26.09 o
  -2  13   9      18997.91      19115.77       659.57 o
  -1  13   9        131.30        177.69        38.16 o
   0  13   9       2914.54       2683.43       169.74 o
   1  13   9        362.32        241.66        53.38 o
   2  13   9        123.66         98.42        25.69 o
   3  13   9        119.66         89.94        31.97 o
   4  13   9       6152.13       6312.43       497.11 o
   5  13   9         54.28         12.57        42.83 o
   6  13   9       5557.42       6916.03       871.41 o
  -7  14   9          1.75         21.94        35.77 o
  -6  14   9       5737.47       6104.12       399.46 o
  -5  14   9       3538.24       3536.63       223.69 o
  -4  14   9       1014.82       1174.31       123.59 o
  -3  14   9      10747.20      10478.59       516.54 o
  -2  14   9       1810.59       1682.93       137.31 o
  -1  14   9       5043.41       4623.08       232.90 o
   0  14   9       9609.77       9833.28       413.18 o
   1  14   9        425.55        369.14        72.75 o
   2  14   9       3594.12       3732.47       270.38 o
   3  14   9       2123.05       2253.30       220.59 o
   4  14   9       3487.00       3701.52       320.99 o
   5  14   9       3533.73       3384.63       412.64 o
  -7  15   9       7985.48       6667.89      1339.25 o
  -6  15   9          4.10         50.89        43.10 o
  -5  15   9       6012.44       6687.97       316.94 o
  -4  15   9          5.30         -3.42        26.32 o
  -3  15   9        212.06        190.13        56.79 o
  -2  15   9        187.48        151.89        33.66 o
  -1  15   9       5300.31       5052.98       298.67 o
   0  15   9        389.68        367.48        94.42 o
   1  15   9      15043.35      15117.39       624.83 o
   2  15   9        195.67        209.05        64.53 o
   3  15   9       8518.55       8771.20       754.28 o
   4  15   9         34.31         92.19        56.23 o
   5  15   9        297.67        172.26        81.03 o
  -7  16   9         45.35       -138.15       253.54 o
  -6  16   9       3688.74       4499.89       399.45 o
  -5  16   9       1980.67       1687.28       158.57 o
  -4  16   9       1254.79       1426.81       138.95 o
  -3  16   9       4183.32       4317.96       403.53 o
  -2  16   9        964.85        983.44       126.12 o
  -1  16   9       2903.85       3228.63       236.54 o
   0  16   9       7228.00       7006.23       470.51 o
   1  16   9        266.12        201.38        49.85 o
   2  16   9       6169.67       6053.03       463.08 o
   3  16   9        861.24        985.31       147.24 o
   4  16   9       3069.06       3399.93       291.96 o
  -6  17   9       1705.94       1513.19       556.92 o
  -5  17   9          7.26         28.32        62.04 o
  -4  17   9       8187.17       8801.48       372.95 o
  -3  17   9         13.35         43.26        28.38 o
  -2  17   9      10689.95      11250.17       542.30 o
  -1  17   9          4.58        -24.93        47.00 o
   0  17   9       3678.63       3468.05       263.45 o
   1  17   9        840.06        908.67       116.26 o
   2  17   9         21.82         76.07        84.17 o
   3  17   9         67.71        -58.66        62.02 o
   4  17   9       3364.01       3353.04       360.71 o
  -6  18   9       2071.27       1422.22       377.72 o
  -5  18   9       3844.67       3489.86       426.75 o
  -4  18   9        501.76        428.42        65.57 o
  -3  18   9       7778.34       9118.05       563.86 o
  -2  18   9        162.71         43.15        75.90 o
  -1  18   9       4222.43       4364.54       349.53 o
   0  18   9       2913.00       2674.99       232.95 o
   1  18   9        408.29        330.75        76.95 o
   2  18   9       4085.21       3420.69       288.34 o
   3  18   9       1045.04       1063.30       179.36 o
  -6  19   9        119.90        117.33       111.14 o
  -5  19   9       3069.55       2709.39       722.62 o
  -4  19   9        259.41        230.17        63.49 o
  -3  19   9         79.55         70.68        29.56 o
  -2  19   9        323.91        382.11        92.53 o
  -1  19   9       3614.67       3463.11       375.42 o
   0  19   9        178.83        177.00        20.10 o
   1  19   9       6899.52       7046.17       533.38 o
   2  19   9          6.49         29.81        81.43 o
   3  19   9       3966.25       3354.70       431.52 o
  -5  20   9        247.95        110.50       126.74 o
  -4  20   9        638.03        665.32       239.43 o
  -3  20   9        325.27        343.52       101.14 o
  -2  20   9        564.79        566.39       106.46 o
  -1  20   9       1364.93       1444.31       212.00 o
   0  20   9       4178.21       4541.34       381.83 o
   1  20   9         19.79         15.14       160.40 o
   2  20   9       5060.58       4409.10       466.75 o
  -4  21   9       3990.21       4282.81       626.97 o
  -3  21   9         12.50         36.48        81.67 o
  -2  21   9       4879.13       4875.95       523.30 o
  -1  21   9        490.08        490.11       194.70 o
   0  21   9       1637.77       1228.96       309.49 o
   1  21   9        620.69        559.26       236.44 o
   2  21   9         45.10        146.36        82.12 o
   1  22   9        316.26        138.70        93.32 o
  -8   0  10       9357.39      10451.94       949.13 o
  -6   0  10       1897.35       1700.42       372.15 o
  -4   0  10      11713.55      10859.26       353.18 o
  -2   0  10      43706.58      43423.08      1436.97 o
   0   0  10      28269.17      28349.19       454.01 o
   2   0  10      17184.06      17541.56       517.41 o
   4   0  10       2274.82       2155.84       256.69 o
   6   0  10       8674.27       9599.57       763.89 o
 -10   1  10        615.89        501.65       239.30 o
  -9   1  10       7210.01       7689.67      1001.12 o
  -8   1  10       2164.85       2338.32       199.54 o
  -7   1  10       1765.87       1579.13       192.31 o
  -6   1  10      12628.78      13563.05       674.91 o
  -5   1  10       1298.64       1423.27       134.06 o
  -4   1  10       8518.41       7970.33       178.70 o
  -3   1  10      10428.16      10204.00       289.97 o
  -2   1  10       2825.01       2847.16       266.25 o
  -1   1  10      24260.22      23865.05       503.43 o
   0   1  10       4368.11       4329.33       161.28 o
   1   1  10      13273.28      13580.08       261.56 o
   2   1  10      17014.44      17775.22       368.94 o
   3   1  10       1354.65       1543.02       118.80 o
   4   1  10      13335.74      12913.92       449.62 o
   5   1  10       1533.77       1559.24       154.09 o
   6   1  10        861.37       1019.76       140.03 o
   7   1  10       6234.74       6264.38       367.36 o
   8   1  10          0.77         -7.58        91.85 o
 -10   2  10        110.42         46.60       107.95 o
  -9   2  10        283.08        481.03       143.94 o
  -8   2  10        267.19        136.34        62.03 o
  -7   2  10      14017.02      14496.21       782.12 o
  -6   2  10        307.03        267.31        66.58 o
  -5   2  10      25392.63      24993.98       436.09 o
  -4   2  10        192.96        164.76        18.08 o
  -3   2  10      13204.36      11743.03       366.31 o
  -2   2  10        311.26        284.52        44.91 o
  -1   2  10       1529.60       1435.66        77.92 o
   0   2  10          9.82         15.52        24.35 o
   1   2  10      12376.45      12705.88       289.84 o
   2   2  10        193.44        134.67        49.99 o
   3   2  10      25949.53      25020.93       476.92 o
   4   2  10        155.48        142.84        76.77 o
   5   2  10       9610.97       9595.07       585.01 o
   6   2  10         19.00        -13.48        49.62 o
   7   2  10        459.84        784.40       301.14 o
   8   2  10         21.14        -46.41       147.22 o
 -10   3  10         13.72         29.73        85.16 o
  -9   3  10       3556.32       3378.69       418.85 o
  -8   3  10       4150.27       4308.50       275.07 o
  -7   3  10       1893.41       1806.67       195.72 o
  -6   3  10      13025.70      12720.69       470.18 o
  -5   3  10        253.79        280.54        32.94 o
  -4   3  10      10575.20      10045.54       183.56 o
  -3   3  10       5146.42       5278.23       175.54 o
  -2   3  10       1915.73       1664.40        77.14 o
  -1   3  10      21091.38      20640.37       542.09 o
   0   3  10       8413.43       8257.36       190.64 o
   1   3  10       6817.18       7077.30       207.18 o
   2   3  10      19771.76      19658.39       446.78 o
   3   3  10       1336.78       1384.17       113.63 o
   4   3  10       8936.90       8585.62       297.59 o
   5   3  10       1549.56       1529.95       135.20 o
   6   3  10       2532.45       2600.75       249.77 o
   7   3  10       2315.93       2026.12       217.18 o
   8   3  10          4.45        156.53       141.94 o
 -10   4  10       7498.93       8911.74       958.13 o
  -9   4  10         98.98        139.03        54.55 o
  -8   4  10       5140.83       5326.09       308.59 o
  -7   4  10        876.39        708.88       116.27 o
  -6   4  10         70.44         66.68         9.98 o
  -5   4  10        253.43        257.25        38.91 o
  -4   4  10       9087.40       8829.50       199.61 o
  -3   4  10         59.40         91.20        15.16 o
  -2   4  10      30196.33      29921.71       565.96 o
  -1   4  10       1473.30       1439.70        80.96 o
   0   4  10      27673.63      27803.66       452.43 o
   1   4  10       2600.79       2492.17       124.53 o
   2   4  10       6119.18       6081.95       250.42 o
   3   4  10        124.07         24.77        41.37 o
   4   4  10         68.40         57.50        28.05 o
   5   4  10         54.76         44.31        60.95 o
   6   4  10       5686.51       6434.52       355.99 o
   7   4  10         58.81        218.47        85.66 o
 -10   5  10          2.57       -121.26       150.30 o
  -9   5  10       8160.07       8162.08       541.84 o
  -8   5  10        812.93        900.71       158.34 o
  -7   5  10        630.79        555.58       103.16 o
  -6   5  10       3179.38       3140.57       237.10 o
  -5   5  10        664.19        586.00        80.23 o
  -4   5  10       4636.59       4560.70       152.80 o
  -3   5  10      14687.59      13775.43       393.90 o
  -2   5  10        593.03        746.46        84.89 o
  -1   5  10      34882.95      32907.71       496.78 o
   0   5  10       3229.85       3172.26       123.59 o
   1   5  10      10765.02      10643.62       280.80 o
   2   5  10       2220.55       2216.32       151.49 o
   3   5  10         66.78         66.19        42.23 o
   4   5  10       3201.14       3109.95       210.38 o
   5   5  10       1613.67       1666.51       174.51 o
   6   5  10       3164.21       3029.17       359.88 o
   7   5  10       4975.46       5186.55       350.19 o
 -10   6  10       1234.97       1341.86       361.45 o
  -9   6  10       1781.52       1601.50       212.53 o
  -8   6  10        694.62        636.47       144.90 o
  -7   6  10       7791.75       8011.92       421.20 o
  -6   6  10         13.66         22.22        40.56 o
  -5   6  10      21555.86      21487.64       420.58 o
  -4   6  10       1417.83       1350.06       101.33 o
  -3   6  10       7774.02       7379.00       224.19 o
  -2   6  10        878.97        780.71        66.65 o
  -1   6  10        168.61        162.94        21.79 o
   0   6  10       1508.62       1462.13        85.16 o
   1   6  10      12721.31      12692.38       359.72 o
   2   6  10        565.68        576.43        67.91 o
   3   6  10      19735.79      20364.46       908.48 o
   4   6  10         39.40         19.57        21.11 o
   5   6  10       4738.03       4400.67       295.49 o
   6   6  10        621.27        567.33       102.72 o
   7   6  10        394.81        372.10        86.84 o
 -10   7  10         80.46        247.61       154.12 o
  -9   7  10        851.98        739.70       149.72 o
  -8   7  10       5978.33       6607.05       503.00 o
  -7   7  10        314.29        258.66        52.65 o
  -6   7  10      16274.33      16366.12       569.96 o
  -5   7  10        702.03        751.14        81.23 o
  -4   7  10      14127.39      13990.09       344.15 o
  -3   7  10       1749.20       1816.45       117.37 o
  -2   7  10        109.05         92.83        18.85 o
  -1   7  10       3919.57       4492.11       171.72 o
   0   7  10       5054.14       5119.68       166.24 o
   1   7  10       2161.47       2115.94       148.04 o
   2   7  10      15379.71      16355.50       432.22 o
   3   7  10          2.29          5.05        36.23 o
   4   7  10      11415.54      12297.33       705.75 o
   5   7  10         26.33        -10.08        30.53 o
   6   7  10       2924.48       2972.09       230.58 o
   7   7  10        363.31        115.97        88.77 o
  -9   8  10         19.43        119.39        75.17 o
  -8   8  10       4662.72       4561.46       564.79 o
  -7   8  10       1620.46       1406.52       153.32 o
  -6   8  10        165.53         79.06        68.18 o
  -5   8  10       4814.04       4827.46       217.38 o
  -4   8  10       5362.01       5457.88       224.89 o
  -3   8  10       1121.97       1083.80        90.20 o
  -2   8  10      25178.73      25391.03       567.52 o
  -1   8  10        818.87        881.23        86.09 o
   0   8  10      18558.23      18824.89       340.98 o
   1   8  10       4384.84       4568.36       219.38 o
   2   8  10       7208.21       7145.85       282.79 o
   3   8  10       6974.77       6730.18       313.63 o
   4   8  10        960.82       1066.19       120.66 o
   5   8  10        836.30        974.79       129.12 o
   6   8  10       3087.55       3481.72       258.30 o
   7   8  10         62.07         -0.51       175.02 o
  -9   9  10       6292.91       7056.33       561.82 o
  -8   9  10       1212.00       1124.72       248.54 o
  -7   9  10       3506.86       3467.69       320.85 o
  -6   9  10         70.36         30.71        61.32 o
  -5   9  10       2667.09       2647.65       167.00 o
  -4   9  10        318.19        288.07        51.73 o
  -3   9  10      19373.32      19225.98       398.98 o
  -2   9  10       1059.74       1284.74       135.16 o
  -1   9  10      24589.34      25233.62       462.38 o
   0   9  10        250.12        315.54        50.58 o
   1   9  10      12445.20      12670.34       367.34 o
   2   9  10        469.92        528.19        81.83 o
   3   9  10        707.27        644.05       110.56 o
   4   9  10        451.07        459.27        79.22 o
   5   9  10       3950.97       4207.47       298.50 o
   6   9  10        589.06        536.70        85.26 o
   7   9  10       5863.69       5695.48       679.97 o
  -9  10  10        583.33        557.50       242.50 o
  -8  10  10       2987.27       2677.78       447.71 o
  -7  10  10       8702.65       9314.93       597.23 o
  -6  10  10         47.76         10.03        45.97 o
  -5  10  10      15455.10      15737.86       588.32 o
  -4  10  10        425.10        380.10        55.77 o
  -3  10  10       5268.99       5164.25       231.04 o
  -2  10  10       8980.16       8832.38       350.63 o
  -1  10  10        177.49        168.87        43.94 o
   0  10  10       8707.88       8677.83       282.90 o
   1  10  10       5813.38       6203.84       260.44 o
   2  10  10       1039.62        837.00       120.57 o
   3  10  10      12448.04      12595.15       704.46 o
   4  10  10        514.77        588.89       127.71 o
   5  10  10       7151.23       6835.11       385.86 o
   6  10  10       2077.73       2384.82       239.60 o
   7  10  10        266.89        380.99       132.02 o
  -8  11  10       3864.31       3874.61       456.09 o
  -7  11  10          5.22         57.72        29.92 o
  -6  11  10      13537.44      14096.66       677.16 o
  -5  11  10          6.92         19.28        22.04 o
  -4  11  10      16083.94      16388.14       405.15 o
  -3  11  10        526.93        534.92        73.49 o
  -2  11  10       3468.22       3048.86       162.24 o
  -1  11  10       1331.61       1410.37       110.76 o
   0  11  10       7677.72       7527.28       268.00 o
   1  11  10        435.77        511.33        89.95 o
   2  11  10      12769.78      13996.76       523.44 o
   3  11  10         20.32         77.02        48.82 o
   4  11  10      11771.02      13033.72       787.04 o
   5  11  10         26.91         33.68        49.33 o
   6  11  10       1964.24       1861.37       279.13 o
  -8  12  10       3644.46       3380.74       897.65 o
  -7  12  10       3823.08       4070.36       410.46 o
  -6  12  10        838.05        836.11       125.68 o
  -5  12  10       5473.01       5406.15       243.83 o
  -4  12  10       7599.28       8154.99       316.27 o
  -3  12  10       1362.26       1497.39       128.05 o
  -2  12  10      14693.06      14283.39       406.93 o
  -1  12  10         80.14        143.15        30.08 o
   0  12  10      12819.85      13382.49       364.51 o
   1  12  10       6230.08       6355.17       332.51 o
   2  12  10       4426.41       4330.25       285.33 o
   3  12  10       5732.34       5701.43       460.54 o
   4  12  10        466.55        543.36       113.27 o
   5  12  10       2061.92       2078.13       227.57 o
   6  12  10       3369.09       3448.57       613.99 o
  -7  13  10       1414.67       1548.30       210.62 o
  -6  13  10        416.09        295.59        57.33 o
  -5  13  10       1436.32       1196.02       123.42 o
  -4  13  10        152.88        135.25        38.58 o
  -3  13  10      11898.99      12021.69       389.63 o
  -2  13  10        623.03        693.09        94.94 o
  -1  13  10      20804.57      19602.21       673.96 o
   0  13  10        336.53        247.41        57.56 o
   1  13  10      10639.34      10684.97       444.30 o
   2  13  10         63.51         93.14        54.81 o
   3  13  10        218.85        114.90        70.70 o
   4  13  10        267.38        164.39        55.43 o
   5  13  10       3311.83       3168.68       336.40 o
  -7  14  10       4243.18       3237.95      1135.43 o
  -6  14  10         54.86         31.69        28.26 o
  -5  14  10       5146.40       5740.98       376.46 o
  -4  14  10       2869.04       2688.57       193.77 o
  -3  14  10       6301.00       6460.71       293.80 o
  -2  14  10       9914.59       9716.21       404.99 o
  -1  14  10        171.98        174.49        58.82 o
   0  14  10       6923.03       6723.97       316.65 o
   1  14  10       2382.49       2586.51       223.69 o
   2  14  10       1430.72       1375.13       165.26 o
   3  14  10       7849.05       8977.88       610.91 o
   4  14  10        665.94        788.79       146.15 o
   5  14  10       3464.37       3542.30       619.35 o
  -7  15  10         13.89        -60.61        61.86 o
  -6  15  10       9998.34      11190.17       735.09 o
  -5  15  10         18.32        -60.47        61.88 o
  -4  15  10       8549.28       9609.04       429.45 o
  -3  15  10        279.24        274.10        53.35 o
  -2  15  10       1726.49       1662.85       168.70 o
  -1  15  10        589.70        503.14        94.42 o
   0  15  10       1916.14       1913.37       189.57 o
   1  15  10         46.07         76.50        21.05 o
   2  15  10       8391.93       8884.40       669.68 o
   3  15  10         50.82         44.02        44.86 o
   4  15  10       6968.08       6535.96       671.61 o
   5  15  10         93.09        -58.49       131.63 o
  -7  16  10       4499.54       2843.19       583.21 o
  -6  16  10        100.45         75.98       102.23 o
  -5  16  10       4640.43       5486.22       335.15 o
  -4  16  10       1507.09       1452.56       188.17 o
  -3  16  10       3895.96       3982.39       321.01 o
  -2  16  10       7716.84       8146.48       612.10 o
  -1  16  10        707.69        798.09       122.59 o
   0  16  10       3703.58       3529.75       268.42 o
   1  16  10       4515.44       5052.24       325.23 o
   2  16  10       1403.66       1397.65       172.49 o
   3  16  10       4522.48       4334.25       379.80 o
   4  16  10        180.87        347.05        99.41 o
  -6  17  10        407.95        211.29        71.30 o
  -5  17  10        575.81        402.95        78.25 o
  -4  17  10          6.30         30.58        28.13 o
  -3  17  10       8434.81       9438.00       566.11 o
  -2  17  10        172.62        191.75        72.02 o
  -1  17  10      13362.83      14405.91       634.55 o
   0  17  10         14.95        -19.18        19.18 o
   1  17  10       4796.27       4610.60       318.46 o
   2  17  10        362.43        340.95        66.70 o
   3  17  10         20.96        -50.55        84.59 o
   4  17  10          7.84         51.42       114.40 o
  -6  18  10          6.57        -45.67        77.82 o
  -5  18  10       1944.38       1532.53       389.13 o
  -4  18  10       4732.62       4895.51       323.16 o
  -3  18  10        453.94        593.07       128.83 o
  -2  18  10       5885.03       6629.83       433.91 o
  -1  18  10         18.09         59.34        34.55 o
   0  18  10       6979.62       7375.86       440.72 o
   1  18  10        600.45        500.70        99.77 o
   2  18  10        728.46        704.19       130.55 o
   3  18  10       2941.59       2562.41       376.72 o
  -6  19  10       6127.53       3672.69       646.73 o
  -4  19  10       5620.49       5813.72       716.54 o
  -3  19  10        766.03        902.26       155.16 o
  -2  19  10        664.50        647.16       130.73 o
  -1  19  10        593.04        693.67       141.18 o
   0  19  10        586.60        676.19       143.94 o
   1  19  10        442.43        438.68        88.87 o
   2  19  10       5470.91       5286.07       592.23 o
  -4  20  10        265.87        454.54       217.96 o
  -3  20  10       2203.62       2228.41       472.65 o
  -2  20  10       1259.67       1094.80       205.75 o
  -1  20  10         12.93         -2.62        72.96 o
   0  20  10       1347.11       1238.43       309.04 o
   1  20  10       3363.21       3243.21       344.56 o
   2  20  10        194.80         25.55       151.58 o
  -1  21  10       6278.43       5563.90       692.77 o
   0  21  10        163.15        196.86       150.15 o
  -9   0  11      11340.01      13361.95      1174.56 o
  -7   0  11      11816.30      12246.56      1010.93 o
  -5   0  11       3166.52       3270.80       247.64 o
  -3   0  11       9322.00       9205.23       703.89 o
  -1   0  11       8800.01       8977.83       502.65 o
   1   0  11       6563.96       6559.46       291.70 o
   3   0  11       7017.13       7229.68       373.38 o
   5   0  11          2.81        272.23       128.72 o
   7   0  11       3470.24       4087.08       722.71 o
  -9   1  11         13.34        122.01        80.27 o
  -8   1  11       8079.24       8728.65       470.10 o
  -7   1  11       1888.73       1944.62       289.02 o
  -6   1  11       5689.99       5810.66       451.64 o
  -5   1  11       7106.65       7381.21       257.41 o
  -4   1  11          0.11        -12.71        22.63 o
  -3   1  11      11550.46      10758.91       316.42 o
  -2   1  11       3644.71       3459.93       308.46 o
  -1   1  11        394.21        323.17        61.39 o
   0   1  11      17948.80      18042.52       340.16 o
   1   1  11        326.78        288.97        35.89 o
   2   1  11       6332.61       6622.75       232.09 o
   3   1  11       2580.34       2441.48       154.67 o
   4   1  11        326.76        386.89        78.22 o
   5   1  11       5193.50       4877.06       266.77 o
   6   1  11        745.04        688.45       129.34 o
   7   1  11       2820.55       2866.28       305.46 o
  -9   2  11       1158.97       1006.57       215.81 o
  -8   2  11       1259.54       1400.62       191.18 o
  -7   2  11        318.72        453.47       135.63 o
  -6   2  11       9777.06      10631.22       608.97 o
  -5   2  11         88.71        167.39        60.79 o
  -4   2  11      22526.37      22200.99       449.06 o
  -3   2  11        573.02        541.97        73.54 o
  -2   2  11      19101.69      18776.46       714.89 o
  -1   2  11         13.64         32.20        19.34 o
   0   2  11        732.58        754.90        75.41 o
   1   2  11       1506.49       1468.20        99.76 o
   2   2  11       2515.25       2316.01       159.37 o
   3   2  11         75.50         60.91        40.73 o
   4   2  11      10687.21      10865.99       404.27 o
   5   2  11         41.85        156.74        67.28 o
   6   2  11       8411.67       8912.37       468.29 o
   7   2  11        248.36        480.45       164.35 o
  -9   3  11         20.59         58.02        72.26 o
  -8   3  11       3949.25       4266.94       334.03 o
  -7   3  11       4047.37       4138.32       400.22 o
  -6   3  11       1839.37       1848.26       256.85 o
  -5   3  11      11458.05      11536.78       456.95 o
  -4   3  11          0.09          9.31        24.06 o
  -3   3  11      18725.42      17968.37       435.62 o
  -2   3  11       6220.17       5240.17       475.20 o
  -1   3  11       7810.39       7060.73       193.47 o
   0   3  11       2025.89       1945.99       102.26 o
   1   3  11        216.16        211.07        43.67 o
   2   3  11       6210.87       6562.80       247.24 o
   3   3  11      13187.55      13266.20       539.86 o
   4   3  11        867.21        888.28       103.06 o
   5   3  11       5824.78       6044.61       337.06 o
   6   3  11         66.18        188.82        77.35 o
   7   3  11       3756.89       4063.76       280.55 o
  -9   4  11      10198.15      10400.89      1222.52 o
  -8   4  11         20.95         82.41        53.69 o
  -7   4  11      11262.46      11900.72       689.38 o
  -6   4  11        225.39        267.95       110.01 o
  -5   4  11       2470.12       2593.68       221.59 o
  -4   4  11       1199.40       1145.64       106.26 o
  -3   4  11       2185.34       2145.43       153.83 o
  -2   4  11       1607.38       1558.99        95.07 o
  -1   4  11      14983.00      14509.00       368.12 o
   0   4  11        462.90        459.25        50.42 o
   1   4  11      26210.58      26228.44       679.89 o
   2   4  11       1119.87       1103.44       110.88 o
   3   4  11       1759.38       1793.97       149.67 o
   4   4  11        597.89        501.76        75.12 o
   5   4  11        262.81         99.37        76.44 o
   6   4  11        489.79        386.30        81.11 o
   7   4  11       2543.69       2788.81       448.13 o
  -9   5  11         30.12        -49.41        61.23 o
  -8   5  11      14925.07      15934.43       663.06 o
  -7   5  11        966.55       1152.72       206.65 o
  -6   5  11       7959.00       8195.81       541.37 o
  -5   5  11       5564.51       5727.81       336.62 o
  -4   5  11         70.57         63.29        20.53 o
  -3   5  11       3180.05       3262.94       194.59 o
  -2   5  11      11621.23      11820.16       348.12 o
  -1   5  11       2623.23       2121.84       252.02 o
   0   5  11      15369.13      15354.53       297.07 o
   1   5  11        609.42        565.40        76.23 o
   2   5  11      10234.04      10403.94       344.45 o
   3   5  11       1576.47       1394.95       127.72 o
   4   5  11        118.81        142.56        34.71 o
   5   5  11       1696.94       1797.34       190.96 o
   6   5  11       1421.10       1317.00       168.44 o
   7   5  11        792.92        491.22       134.51 o
  -9   6  11        881.43        947.02       197.79 o
  -8   6  11       2617.48       2636.17       271.38 o
  -7   6  11       2533.38       2454.97       310.26 o
  -6   6  11       9862.50      10546.07       621.35 o
  -5   6  11       1006.38        887.77       137.39 o
  -4   6  11      28302.11      27395.05       450.73 o
  -3   6  11       1602.93       1281.09       137.77 o
  -2   6  11      11036.10      11128.52       344.07 o
  -1   6  11       1208.61       1122.14        92.04 o
   0   6  11       3384.97       3280.05       150.94 o
   1   6  11       1607.30       1610.35       120.47 o
   2   6  11       6702.31       6824.12       260.17 o
   3   6  11        228.20         99.19        12.82 o
   4   6  11       9588.88       9664.94       430.94 o
   5   6  11        280.09        202.69        76.47 o
   6   6  11       6485.15       6329.88       387.87 o
   7   6  11        736.23        601.63       165.52 o
  -9   7  11         99.01        129.10        52.38 o
  -8   7  11        624.68        646.53       124.07 o
  -7   7  11       2782.84       2684.75       334.35 o
  -6   7  11        752.44        714.70       130.91 o
  -5   7  11      16962.05      16992.20       648.61 o
  -4   7  11         38.66         72.51        35.67 o
  -3   7  11      22257.72      21110.04       392.75 o
  -2   7  11       3783.82       3777.78       166.01 o
  -1   7  11       6090.83       5871.50       215.74 o
   0   7  11       4244.70       4321.97       176.83 o
   1   7  11       1015.87        983.79        99.93 o
   2   7  11       3110.50       3361.23       200.48 o
   3   7  11       7831.90       7953.75       339.28 o
   4   7  11         23.89         27.94        34.74 o
   5   7  11      10706.68      11885.38       914.99 o
   6   7  11          5.12         21.95        17.02 o
   7   7  11       3119.93       3309.78       514.08 o
  -9   8  11       9645.33      10571.35       689.32 o
  -8   8  11        335.35        260.34       102.68 o
  -7   8  11       5694.04       5318.83       472.40 o
  -6   8  11        862.36        778.56       134.09 o
  -5   8  11       2901.17       2973.81       202.29 o
  -4   8  11       1744.56       1639.59       147.55 o
  -3   8  11       1373.14       1361.96       102.10 o
  -2   8  11        909.34        981.40        94.29 o
  -1   8  11      20206.14      20517.95       417.45 o
   0   8  11          7.49          7.01        21.41 o
   1   8  11      15310.40      15696.01       424.15 o
   2   8  11        376.52        442.03        73.45 o
   3   8  11       4561.99       4957.45       268.89 o
   4   8  11       2092.49       2133.12       208.20 o
   5   8  11         27.34         59.70        59.49 o
   6   8  11       2102.23       2390.54       216.63 o
   7   8  11       2312.77       2214.29       438.97 o
  -9   9  11        117.33        151.59        49.28 o
  -8   9  11       8808.97       9161.35       819.67 o
  -7   9  11        612.29        488.99       127.26 o
  -6   9  11       6607.91       6820.25       415.84 o
  -5   9  11       1904.55       1813.21       163.47 o
  -4   9  11          0.77         20.82        24.68 o
  -3   9  11       2867.48       2977.51       158.06 o
  -2   9  11      11047.65      10863.24       395.09 o
  -1   9  11         62.48        135.05        34.51 o
   0   9  11      11753.19      12021.98       304.00 o
   1   9  11        158.78        127.15        32.76 o
   2   9  11       8756.07       9505.67       412.54 o
   3   9  11       1491.39       1583.98       201.03 o
   4   9  11        324.09        245.13        76.68 o
   5   9  11        459.97        307.81        71.69 o
   6   9  11        501.93        470.51       142.14 o
  -9  10  11       2299.50       2646.49       515.82 o
  -8  10  11        243.22        211.83        54.65 o
  -7  10  11       3134.24       2976.03       302.45 o
  -6  10  11       8309.29       8511.67       480.98 o
  -5  10  11         54.62         75.65        28.68 o
  -4  10  11      18405.14      18416.05       486.18 o
  -3  10  11         90.72         45.11        34.54 o
  -2  10  11       6887.00       7250.67       327.90 o
  -1  10  11       5011.80       4755.29       215.33 o
   0  10  11       1892.27       1916.16       122.20 o
   1  10  11       1552.21       1488.12       153.96 o
   2  10  11       2858.55       3086.74       235.05 o
   3  10  11        879.55        871.25       132.43 o
   4  10  11       6203.62       5816.96       413.99 o
   5  10  11         19.12         34.49        45.97 o
   6  10  11       3887.26       3997.49       441.79 o
  -8  11  11         86.36         27.34        31.20 o
  -7  11  11       4134.32       3755.81       341.80 o
  -6  11  11         14.18         25.45        36.46 o
  -5  11  11      16752.93      17337.44       537.33 o
  -4  11  11         37.94         41.42        47.49 o
  -3  11  11      10801.43      10987.74       417.64 o
  -2  11  11        205.23        182.52        59.85 o
  -1  11  11       2883.77       2919.89       169.89 o
   0  11  11        995.59       1081.76        96.63 o
   1  11  11         18.29         14.97        31.26 o
   2  11  11        610.95        461.00        89.86 o
   3  11  11       5014.83       5100.62       513.98 o
   4  11  11        385.43        247.52        71.81 o
   5  11  11       7776.20       7659.76       510.05 o
   6  11  11          1.42        -25.14        25.14 o
  -7  12  11       2900.07       3050.73       275.08 o
  -6  12  11       2369.56       2188.85       247.64 o
  -5  12  11       1390.90       1458.35       143.10 o
  -4  12  11       4906.26       4903.00       288.65 o
  -3  12  11       3036.56       2864.37       215.07 o
  -2  12  11       2197.43       2074.08       185.43 o
  -1  12  11       6559.64       6194.70       249.47 o
   0  12  11        733.86        609.46        80.91 o
   1  12  11       9176.38       9684.27       429.81 o
   2  12  11       2244.10       2465.59       220.01 o
   3  12  11       3379.74       3029.58       304.15 o
   4  12  11       4564.84       5183.05       354.31 o
   5  12  11        560.27        437.95       167.13 o
  -7  13  11          2.02        -46.68        46.68 o
  -6  13  11       2745.34       2848.84       276.47 o
  -5  13  11         92.26         51.29        58.48 o
  -4  13  11          6.57        -21.62        50.98 o
  -3  13  11        507.00        557.63        93.67 o
  -2  13  11       5954.93       5993.82       276.50 o
  -1  13  11         67.12        117.20        31.10 o
   0  13  11      14040.42      14534.33       559.17 o
   1  13  11         80.85         62.48        83.64 o
   2  13  11       6853.10       6903.95       533.31 o
   3  13  11          4.22        -14.47        47.02 o
   4  13  11        602.04        493.36        99.15 o
   5  13  11        131.46        121.84        72.58 o
  -7  14  11       2609.10       3088.75       386.57 o
  -6  14  11       3965.66       4252.60       358.90 o
  -5  14  11        835.29        722.18       165.75 o
  -4  14  11       7121.89       7596.50       376.03 o
  -3  14  11        882.99       1025.46       137.37 o
  -2  14  11       6244.35       6318.27       339.66 o
  -1  14  11       8077.96       8172.69       390.08 o
   0  14  11          9.92        -10.33        25.98 o
   1  14  11       5013.70       5095.19       331.82 o
   2  14  11        216.74         10.41        68.42 o
   3  14  11        992.13       1095.99       162.84 o
   4  14  11       3066.46       3062.24       281.97 o
   5  14  11          0.52       -201.35       201.35 o
  -7  15  11       3857.64       2320.78       554.45 o
  -6  15  11         46.71         86.26        64.58 o
  -5  15  11       9698.67      11683.89       718.39 o
  -4  15  11         55.61        112.96        45.92 o
  -3  15  11      12533.83      13075.92       494.98 o
  -2  15  11         45.66         -8.60        31.13 o
  -1  15  11       3804.42       3484.99       260.61 o
   0  15  11        242.83        209.54        42.32 o
   1  15  11        195.13        285.16        83.14 o
   2  15  11        374.75        176.78        59.12 o
   3  15  11       7628.65       7199.19       571.66 o
   4  15  11        170.53        143.26        54.15 o
  -6  16  11       4419.85       4242.64       563.99 o
  -5  16  11        176.51        115.03        86.24 o
  -4  16  11       6637.43       6674.48       370.69 o
  -3  16  11       1384.44       1404.41       196.16 o
  -2  16  11       4256.76       4293.21       343.33 o
  -1  16  11       2997.82       3083.89       248.88 o
   0  16  11          7.07         18.92        28.80 o
   1  16  11       6040.97       5049.37       397.66 o
   2  16  11       1324.30       1613.98       199.22 o
   3  16  11       2465.50       2174.93       337.76 o
   4  16  11       4389.66       5535.03       795.79 o
  -6  17  11       2883.44       2380.78       517.68 o
  -5  17  11        112.72        326.73       136.96 o
  -4  17  11        276.34         63.76        59.91 o
  -3  17  11         16.69         65.05        80.17 o
  -2  17  11       3873.26       4100.58       343.23 o
  -1  17  11         57.04         30.82        23.22 o
   0  17  11      10623.63      10791.99       443.44 o
   1  17  11        124.15         91.85        76.67 o
   2  17  11       7094.10       6245.88       479.77 o
   3  17  11        409.16        322.82       172.17 o
  -6  18  11        870.82        204.37       138.40 o
  -4  18  11       4621.66       4423.08       509.81 o
  -3  18  11       2808.29       3267.75       314.74 o
  -2  18  11       2505.63       2677.74       288.27 o
  -1  18  11       4146.31       4660.24       379.83 o
   0  18  11        158.32         79.11        28.59 o
   1  18  11       7091.46       7260.72       585.38 o
   2  18  11       1470.67       1368.34       268.19 o
  -4  19  11        122.14        378.83       199.24 o
  -3  19  11       9235.23       9543.31       646.11 o
  -2  19  11         45.48        -18.70        50.41 o
  -1  19  11       2136.71       1857.62       287.40 o
   0  19  11        404.45        430.12       120.83 o
   1  19  11        349.88        334.34        92.07 o
   2  19  11         13.57        -43.43        79.35 o
  -4  20  11       5761.98       5655.85       727.73 o
  -3  20  11        267.54        134.68       136.10 o
  -2  20  11       3682.65       3770.89       567.36 o
  -1  20  11       1697.28       1263.39       325.87 o
   0  20  11         18.96         75.88        90.52 o
  -1  21  11         39.47        -18.72        55.64 o
  -8   0  12      11822.12      12877.08      1098.62 o
  -6   0  12      25524.21      26075.43      1389.23 o
  -4   0  12       8237.34       8243.77       284.34 o
  -2   0  12        919.14        842.95       228.86 o
   0   0  12      11178.38      11840.32       607.06 o
   2   0  12      15305.04      15617.29       630.19 o
   4   0  12       6543.79       6446.33       435.63 o
   6   0  12         54.51        368.05       211.35 o
  -9   1  12       3647.53       3605.90       441.26 o
  -8   1  12        622.33        924.90       204.16 o
  -7   1  12      12887.97      13480.51       745.01 o
  -6   1  12        335.13        480.13       138.57 o
  -5   1  12       9915.78       9626.05       395.01 o
  -4   1  12       7071.28       6848.36       212.88 o
  -3   1  12        838.77        779.34       110.71 o
  -2   1  12      16426.00      16003.79       692.46 o
  -1   1  12        299.24        275.87        60.26 o
   0   1  12       1743.24       1879.85       171.64 o
   1   1  12      13768.70      14317.11       374.92 o
   2   1  12         16.15         27.19        31.44 o
   3   1  12       7382.14       7617.89       276.82 o
   4   1  12       2304.58       1956.20       156.59 o
   5   1  12       2006.31       2100.60       185.60 o
   6   1  12       3301.52       3349.05       237.76 o
   7   1  12        105.23        855.78       565.48 o
  -9   2  12       3611.13       3928.92       456.69 o
  -8   2  12          5.05         87.38       158.11 o
  -7   2  12         16.99         82.39        88.17 o
  -6   2  12        942.83        895.04       179.02 o
  -5   2  12       7417.54       7904.54       370.13 o
  -4   2  12          2.89         46.19        38.91 o
  -3   2  12      26321.59      25477.39       530.84 o
  -2   2  12        201.93        292.32       119.00 o
  -1   2  12      18281.82      18707.11       542.08 o
   0   2  12        635.83        630.75        89.94 o
   1   2  12        135.21        161.02        29.11 o
   2   2  12       1229.37       1085.45       109.68 o
   3   2  12       1059.93       1075.02       109.27 o
   4   2  12        184.67        123.33        48.99 o
   5   2  12       6939.37       6619.03       370.28 o
   6   2  12        141.45        465.16       150.24 o
   7   2  12       8918.94      10054.42       569.74 o
  -9   3  12       2015.25       2331.36       477.16 o
  -8   3  12        735.16        820.15       188.53 o
  -7   3  12       4435.74       4721.89       444.34 o
  -6   3  12         43.47        158.47        61.08 o
  -5   3  12       7158.22       7234.25       364.47 o
  -4   3  12      11189.37      10875.75       341.75 o
  -3   3  12        751.25        698.65        91.01 o
  -2   3  12      15862.25      15458.84       468.24 o
  -1   3  12       5469.86       5536.58       333.85 o
   0   3  12       6665.43       7150.03       252.37 o
   1   3  12       4330.08       4716.78       222.06 o
   2   3  12        217.65        204.83        47.00 o
   3   3  12       5199.81       5150.10       259.75 o
   4   3  12       3341.10       3051.08       212.82 o
   5   3  12        675.27        733.02       110.06 o
   6   3  12       6746.08       7185.10       405.32 o
   7   3  12         33.38        368.06       943.85 o
  -9   4  12        155.22        116.43        70.26 o
  -8   4  12      10688.11      11579.05       572.13 o
  -7   4  12         44.18         -5.73       163.07 o
  -6   4  12      19673.18      19983.89       659.83 o
  -5   4  12         46.94        166.06        66.16 o
  -4   4  12       6004.84       5816.39       256.99 o
  -3   4  12       1298.98       1106.59       114.07 o
  -2   4  12       1391.68       1241.90       114.47 o
  -1   4  12        293.89        256.71        48.45 o
   0   4  12       6318.97       6159.57       239.82 o
   1   4  12         78.60         67.84        27.30 o
   2   4  12      15118.13      15442.58       431.71 o
   3   4  12        131.72         92.21        39.45 o
   4   4  12       7675.69       7071.78       355.05 o
   5   4  12        252.68        260.38        63.97 o
   6   4  12        782.24        903.00       152.72 o
   7   4  12       1320.31       1278.11       337.24 o
  -9   5  12       4717.07       4799.13       457.29 o
  -8   5  12        857.72       1032.67       161.25 o
  -7   5  12      10048.97       9769.22       643.84 o
  -6   5  12        390.34        431.02        99.12 o
  -5   5  12      12850.67      12190.08       506.38 o
  -4   5  12       5544.30       5765.33       265.57 o
  -3   5  12       5221.94       5191.92       258.02 o
  -2   5  12        330.77        366.76        60.46 o
  -1   5  12        260.70        202.26        53.18 o
   0   5  12       5205.33       5287.09       210.93 o
   1   5  12      12398.84      12604.13       373.92 o
   2   5  12          6.41         54.31        26.06 o
   3   5  12      12822.64      13195.27       717.65 o
   4   5  12        772.67        725.96       115.53 o
   5   5  12       3122.11       3174.81       260.98 o
   6   5  12       2498.17       2168.15       222.70 o
   7   5  12        144.31        241.29       188.08 o
  -9   6  12       3239.87       3706.72       412.98 o
  -8   6  12       1248.55       1223.61       182.64 o
  -7   6  12        174.65         51.91       127.30 o
  -6   6  12       2713.20       2354.70       231.11 o
  -5   6  12       6089.48       5882.79       360.05 o
  -4   6  12        554.42        559.05        82.54 o
  -3   6  12       7379.65       7600.83       320.49 o
  -2   6  12        733.45        768.51        96.57 o
  -1   6  12      20505.46      21284.22       546.51 o
   0   6  12        176.13        140.72        31.10 o
   1   6  12       5111.55       5200.62       227.17 o
   2   6  12       2084.83       2142.84       149.50 o
   3   6  12       1853.48       1886.88       149.90 o
   4   6  12        667.30        629.05        96.26 o
   5   6  12       6666.63       7424.06       594.84 o
   6   6  12          3.84         60.71        75.45 o
  -9   7  12        712.08        726.46       169.67 o
  -8   7  12       1746.13       1846.48       240.41 o
  -7   7  12        588.92        647.56       123.10 o
  -6   7  12        581.20        529.82       107.10 o
  -5   7  12       1345.74       1437.25       180.57 o
  -4   7  12      13924.63      13642.55       435.93 o
  -3   7  12        319.46        294.26        58.00 o
  -2   7  12      12822.80      12685.55       348.27 o
  -1   7  12        609.76        710.36        84.99 o
   0   7  12       9929.21      10017.75       300.37 o
   1   7  12       1645.67       1817.49       134.47 o
   2   7  12          2.20         21.44        39.57 o
   3   7  12       2564.02       2660.71       201.09 o
   4   7  12       2353.00       2402.69       220.63 o
   5   7  12       1359.08       1439.63       166.88 o
   6   7  12       8241.60       9046.65       635.29 o
  -9   8  12        374.77        585.24       171.01 o
  -8   8  12       7893.48       7851.55       496.59 o
  -7   8  12        232.99        306.42        72.54 o
  -6   8  12       7873.67       8278.33       457.98 o
  -5   8  12        803.01        783.33       131.83 o
  -4   8  12      10125.91      10244.18       389.26 o
  -3   8  12       6175.00       5863.77       269.12 o
  -2   8  12        166.36        105.41        45.29 o
  -1   8  12       2697.98       2549.00       152.33 o
   0   8  12      10662.48      11320.07       304.63 o
   1   8  12         45.31         15.15        35.19 o
   2   8  12       9910.92       9936.55       482.32 o
   3   8  12        414.10        397.28        76.79 o
   4   8  12       6694.82       6459.06       368.50 o
   5   8  12       1567.92       1674.41       178.68 o
   6   8  12       1034.53       1002.25       210.78 o
  -9   9  12       3562.56       3612.23       421.48 o
  -8   9  12         18.59        -40.40        40.40 o
  -7   9  12      10028.87      10591.98       547.81 o
  -6   9  12          5.41         63.15        73.31 o
  -5   9  12      17526.03      17517.74       659.23 o
  -4   9  12        175.11        268.04        63.44 o
  -3   9  12       2478.63       2324.05       187.96 o
  -2   9  12        685.66        716.61        97.71 o
  -1   9  12       3850.39       3827.11       190.30 o
   0   9  12       1599.55       1691.61       117.11 o
   1   9  12       6988.15       7063.79       309.06 o
   2   9  12          4.30         10.08        15.85 o
   3   9  12      10692.80      10731.27       688.25 o
   4   9  12        458.35        223.96        66.97 o
   5   9  12       3527.10       3743.38       322.16 o
   6   9  12        355.74        237.27        88.29 o
  -9  10  12       3162.90       3895.54       617.24 o
  -8  10  12       2832.28       2676.85       351.25 o
  -7  10  12        284.63        324.64        96.99 o
  -6  10  12       3012.17       2896.09       280.66 o
  -5  10  12       4965.31       5144.89       364.24 o
  -4  10  12       4798.81       4840.35       258.19 o
  -3  10  12       7221.44       7648.35       352.64 o
  -2  10  12         29.16         84.88        37.39 o
  -1  10  12      12678.85      12641.99       353.94 o
   0  10  12       1971.07       2000.44       143.23 o
   1  10  12       2091.84       2305.86       199.82 o
   2  10  12       3515.72       4014.39       280.11 o
   3  10  12        421.93        466.26        85.91 o
   4  10  12       1444.94       1629.49       238.24 o
   5  10  12       3681.50       3655.03       406.55 o
   6  10  12         66.82         68.15        26.91 o
  -8  11  12       1577.36       1832.20       242.64 o
  -7  11  12         26.04         27.54        87.56 o
  -6  11  12        873.95        814.12       150.25 o
  -5  11  12        162.82        178.19        50.94 o
  -4  11  12      10468.25      10909.93       433.78 o
  -3  11  12        566.74        472.51        86.83 o
  -2  11  12      15496.63      16493.61       524.90 o
  -1  11  12        239.27        226.88        30.55 o
   0  11  12       8029.03       8007.49       294.57 o
   1  11  12       1668.23       1601.70       180.08 o
   2  11  12         76.05         47.04        43.79 o
   3  11  12        198.72        162.43        47.08 o
   4  11  12       3777.57       4200.87       332.31 o
   5  11  12        432.42        414.64       171.32 o
  -8  12  12       2938.42       3416.15       410.38 o
  -7  12  12        102.62         86.48        37.15 o
  -6  12  12       9916.63      10432.85       554.15 o
  -5  12  12       3823.73       3716.47       324.92 o
  -4  12  12       1776.86       1791.16       178.86 o
  -3  12  12       2930.16       2968.47       228.36 o
  -2  12  12        328.40        330.59        82.01 o
  -1  12  12       4863.11       4639.41       204.27 o
   0  12  12       8730.66       8035.63       454.66 o
   1  12  12       1520.56       1378.01       164.63 o
   2  12  12       6535.02       6900.03       386.37 o
   3  12  12        893.33        984.28       150.97 o
   4  12  12       4376.37       4174.95       371.83 o
   5  12  12       1723.77       2401.20       486.07 o
  -7  13  12       8774.87       9654.90       673.89 o
  -6  13  12         27.41         39.17        37.39 o
  -5  13  12       9273.05      10070.75       559.23 o
  -4  13  12        345.72        355.99        77.84 o
  -3  13  12       1055.45       1245.71       148.37 o
  -2  13  12         18.70        -22.43        33.01 o
  -1  13  12       2751.34       2949.84       211.44 o
   0  13  12          3.26         55.41        30.13 o
   1  13  12      10101.39      10880.07       490.92 o
   2  13  12          0.61         -2.33        52.38 o
   3  13  12       7829.83       8825.10       531.34 o
   4  13  12          0.74         49.90        79.18 o
   5  13  12       1739.63       1219.24       343.55 o
  -7  14  12         58.63        174.58        97.04 o
  -6  14  12       4546.50       4737.56       442.52 o
  -5  14  12       1517.20       1715.19       226.93 o
  -4  14  12       3930.98       4179.70       288.90 o
  -3  14  12       6654.68       6807.82       361.61 o
  -2  14  12          7.81        -15.38        45.66 o
  -1  14  12       6741.27       6794.10       325.05 o
   0  14  12       1678.98       1714.08       164.16 o
   1  14  12        540.46        553.48       103.52 o
   2  14  12       4604.90       4762.08       338.41 o
   3  14  12        353.40        403.15        81.85 o
   4  14  12       3965.62       4135.61       645.20 o
  -7  15  12         82.78       -139.10       152.38 o
  -6  15  12        807.85        771.33       159.63 o
  -5  15  12        167.69         87.38        87.27 o
  -4  15  12       5561.30       5827.24       347.36 o
  -3  15  12        525.18        471.98        94.10 o
  -2  15  12       9664.40      10673.81       551.19 o
  -1  15  12         81.03        142.57        50.44 o
   0  15  12       5606.18       5596.49       309.33 o
   1  15  12        287.50        170.58        97.28 o
   2  15  12        520.38        342.13        88.08 o
   3  15  12         20.17         42.76       108.40 o
   4  15  12       3259.55       3895.58       648.01 o
  -6  16  12       3179.32       2758.93       557.78 o
  -5  16  12        709.69        736.30       155.05 o
  -4  16  12         67.41          5.77        22.73 o
  -3  16  12       5923.94       6423.45       436.79 o
  -2  16  12        108.92         21.71        53.50 o
  -1  16  12       4602.35       4787.16       382.18 o
   0  16  12       3054.22       3199.62       239.80 o
   1  16  12       2399.00       2089.31       215.10 o
   2  16  12       4633.68       3958.31       359.93 o
   3  16  12        187.08        189.19       125.30 o
  -6  17  12         91.11        -72.97       127.43 o
  -5  17  12       4528.44       4334.45       555.86 o
  -4  17  12          5.63         31.32        44.23 o
  -3  17  12        675.49        553.88       118.16 o
  -2  17  12         84.33         19.99        50.14 o
  -1  17  12       1084.04       1248.20       197.52 o
   0  17  12        306.15        328.26        79.96 o
   1  17  12       8878.84       8533.73       564.21 o
   2  17  12         72.83         77.51        50.13 o
   3  17  12       5109.36       5403.28       775.66 o
  -4  18  12       1797.20       1769.49       271.66 o
  -3  18  12       1610.82       1743.42       274.62 o
  -2  18  12          6.39         98.20        77.07 o
  -1  18  12       2845.93       2767.09       358.07 o
   0  18  12       2591.41       2650.56       350.81 o
   1  18  12        218.91         74.66        55.40 o
   2  18  12       5312.70       6048.43       821.05 o
  -3  19  12        373.51        282.34       124.00 o
  -2  19  12       7707.60       7919.50       607.46 o
  -1  19  12         51.32        133.91        87.92 o
   0  19  12       4107.56       3687.51       618.39 o
   1  19  12        632.24        777.72       189.67 o
  -2  20  12          0.72        -26.30        30.61 o
  -7   0  13      11944.01      12297.56      1032.55 o
  -5   0  13      21671.61      21655.61      1247.45 o
  -3   0  13      14219.47      14200.78       971.37 o
  -1   0  13         19.39        187.58        84.44 o
   1   0  13       4566.21       4434.57       390.58 o
   3   0  13      18887.16      18434.03      1681.91 o
   5   0  13       7399.29       7095.28       574.20 o
  -8   1  13       2072.94       2713.56       359.53 o
  -7   1  13       2912.56       3254.64       374.74 o
  -6   1  13      10589.00      10460.03       641.12 o
  -5   1  13         40.32         95.64        70.08 o
  -4   1  13       6019.02       5945.16       307.61 o
  -3   1  13       3723.29       3611.32       253.71 o
  -2   1  13      10689.41      10406.56       599.02 o
  -1   1  13      20118.43      20249.20       592.81 o
   0   1  13       2913.32       3143.10       269.91 o
   1   1  13       8264.10       8877.75       393.99 o
   2   1  13       8866.25       9397.50       416.95 o
   3   1  13       1802.17       1893.95       195.48 o
   4   1  13       5018.48       4560.74       308.41 o
   5   1  13       1148.28       1191.70       161.68 o
   6   1  13       2027.79       1971.82       454.37 o
  -8   2  13       8137.04       9621.47       681.44 o
  -7   2  13        355.31        220.57        48.38 o
  -6   2  13       1817.69       1914.09       267.45 o
  -5   2  13        626.77        812.58       162.82 o
  -4   2  13       2750.19       2605.81       170.20 o
  -3   2  13        256.13        183.15        39.06 o
  -2   2  13      29159.21      28668.79       806.99 o
  -1   2  13         60.60         87.00        77.97 o
   0   2  13      19479.10      20012.59       677.56 o
   1   2  13         16.28         52.19        41.32 o
   2   2  13      10004.50       9837.84       424.73 o
   3   2  13          6.52         -7.30        43.43 o
   4   2  13        108.68         48.03        44.86 o
   5   2  13        109.44         75.32        51.41 o
   6   2  13       4328.97       3835.47       660.35 o
  -8   3  13       1289.65       1446.06       273.87 o
  -7   3  13       3507.24       3965.47       416.29 o
  -6   3  13       4735.87       4890.67       443.34 o
  -5   3  13          6.36         24.12        35.62 o
  -4   3  13       5130.07       5354.77       250.70 o
  -3   3  13      11692.63      11464.66       383.42 o
  -2   3  13       1149.72       1204.48       140.37 o
  -1   3  13      17163.79      17776.15       631.72 o
   0   3  13       1141.13       1247.23       166.32 o
   1   3  13      11516.74      11862.13       457.92 o
   2   3  13       3027.69       3224.23       242.19 o
   3   3  13       1707.11       1643.24       178.85 o
   4   3  13       5507.87       4970.35       321.56 o
   5   3  13        806.90        640.48       171.63 o
   6   3  13       1597.31       1553.15       426.99 o
  -8   4  13        380.58        374.84       136.26 o
  -7   4  13       9352.26       9990.23       669.26 o
  -6   4  13        273.60        430.89       141.86 o
  -5   4  13      22617.59      22631.56       685.17 o
  -4   4  13        921.50        821.25       100.94 o
  -3   4  13       9331.38       9335.23       354.27 o
  -2   4  13       1891.01       1642.51       156.90 o
  -1   4  13         28.88         40.57        36.75 o
   0   4  13        582.01        527.34        92.87 o
   1   4  13       6839.13       7510.37       416.63 o
   2   4  13        372.76        301.65        75.36 o
   3   4  13      14412.70      13667.66       519.13 o
   4   4  13         14.88         45.95        37.63 o
   5   4  13       5883.98       5647.90       592.56 o
   6   4  13        641.25        539.96       217.88 o
  -8   5  13       3700.74       3775.15       430.58 o
  -7   5  13       1509.82       1255.84       242.15 o
  -6   5  13      16271.92      16350.86       619.51 o
  -5   5  13        813.36        884.21       131.55 o
  -4   5  13      12034.82      12007.21       400.33 o
  -3   5  13       1177.70       1420.53       142.41 o
  -2   5  13       2161.96       2140.75       185.59 o
  -1   5  13      10553.84      10988.17       374.33 o
   0   5  13        994.86       1066.33       114.84 o
   1   5  13       2319.72       2505.69       209.75 o
   2   5  13       8056.60       8312.68       394.63 o
   3   5  13         72.85        147.22        53.06 o
   4   5  13       8216.71       8279.74       586.32 o
   5   5  13        114.31        -33.71        43.50 o
  -9   6  13         10.92         60.87       127.65 o
  -8   6  13       6732.94       7394.02       613.81 o
  -7   6  13       1342.95       1221.09       240.22 o
  -6   6  13       1298.26       1581.34       197.55 o
  -5   6  13       2019.21       1797.79       195.98 o
  -4   6  13       5070.67       5218.16       270.25 o
  -3   6  13        285.88        279.18        54.82 o
  -2   6  13      15753.31      15981.57       495.03 o
  -1   6  13        471.51        568.24        98.96 o
   0   6  13      16375.63      17272.63       481.56 o
   1   6  13       1299.69       1038.69       134.33 o
   2   6  13       6673.08       6492.23       311.30 o
   3   6  13        923.03       1028.40       140.39 o
   4   6  13        154.32        199.00        68.75 o
   5   6  13        285.16         93.12        51.52 o
  -9   7  13       6802.33       6981.96       806.71 o
  -8   7  13        159.53        104.24        64.55 o
  -7   7  13       4455.46       4820.96       467.53 o
  -6   7  13       1988.04       2015.90       230.57 o
  -5   7  13        187.60        175.69        64.46 o
  -4   7  13       2134.36       2120.75       175.21 o
  -3   7  13       5724.08       5726.48       272.26 o
  -2   7  13        140.03        245.92        74.66 o
  -1   7  13      25877.17      26504.92       660.13 o
   0   7  13       1291.60       1403.98       135.30 o
   1   7  13       9627.92       9642.30       372.94 o
   2   7  13       1297.34       1444.19       165.92 o
   3   7  13       1523.84       1602.74       189.20 o
   4   7  13       2637.79       2673.06       283.89 o
   5   7  13       1127.15       1163.52       237.85 o
  -9   8  13        348.38        282.30       178.73 o
  -8   8  13        719.19        552.06       151.54 o
  -7   8  13       6827.24       7664.54       470.54 o
  -6   8  13        224.22        320.59        90.07 o
  -5   8  13      11721.09      12398.37       553.85 o
  -4   8  13         29.98         20.13        26.38 o
  -3   8  13       8697.04       8879.95       343.68 o
  -2   8  13       4392.90       4253.17       264.47 o
  -1   8  13        344.09        337.76        77.48 o
   0   8  13       5998.76       5875.15       280.09 o
   1   8  13       2580.14       2699.78       229.36 o
   2   8  13       1373.62       1132.27       152.52 o
   3   8  13      10066.67       9344.86      1131.99 o
   4   8  13         23.57         31.47        43.82 o
   5   8  13       6373.37       6270.78       754.55 o
  -8   9  13       1848.19       2033.65       309.64 o
  -7   9  13         27.21         11.63        48.81 o
  -6   9  13      10445.28      10882.79       550.32 o
  -5   9  13       1155.42       1215.55       177.82 o
  -4   9  13      16469.91      16315.94       475.91 o
  -3   9  13        469.48        599.15       100.63 o
  -2   9  13       3499.21       3398.49       238.69 o
  -1   9  13        776.72        886.87       120.73 o
   0   9  13       1470.99       1473.96       137.69 o
   1   9  13        271.45        339.74        82.80 o
   2   9  13       7629.81       8563.68       610.85 o
   3   9  13          5.98         94.65        46.26 o
   4   9  13       9392.48       8360.08       869.55 o
   5   9  13         30.19        135.40       103.59 o
  -8  10  13       5564.15       6069.19       772.61 o
  -7  10  13       1641.38       1360.95       204.89 o
  -6  10  13        930.32        764.24       138.89 o
  -5  10  13       3413.81       3451.90       267.64 o
  -4  10  13       1250.02       1424.65       157.39 o
  -3  10  13       5007.31       4582.19       283.62 o
  -2  10  13       8210.58       8828.01       391.85 o
  -1  10  13        108.99        142.52        48.21 o
   0  10  13      15847.55      16437.03       623.29 o
   1  10  13       1340.64       1652.63       181.58 o
   2  10  13       3602.87       3554.76       333.53 o
   3  10  13       3273.02       3788.63       527.28 o
   4  10  13        212.77        212.30       158.51 o
  -8  11  13        349.49        514.08       180.88 o
  -7  11  13       4498.25       4742.25       386.47 o
  -6  11  13         18.59        -44.04        51.00 o
  -5  11  13         62.92         90.53        29.49 o
  -4  11  13        123.99         76.99        31.32 o
  -3  11  13       4166.73       4280.40       278.62 o
  -2  11  13       1146.64       1215.20       149.25 o
  -1  11  13      17781.33      17632.62       495.42 o
   0  11  13       1226.28       1340.53       159.53 o
   1  11  13      11790.44      10411.63       696.70 o
   2  11  13        569.50        574.77       114.43 o
   3  11  13        723.58        608.73       146.34 o
  -8  12  13       2942.31       3203.28       555.83 o
  -7  12  13       1670.96       1799.23       244.79 o
  -6  12  13       1137.67       1248.34       171.25 o
  -5  12  13       7770.65       8649.38       507.63 o
  -4  12  13        795.04        777.19       122.31 o
  -3  12  13       5452.38       5371.77       320.10 o
  -2  12  13       3052.08       3096.62       242.05 o
  -1  12  13          8.24         49.78        52.42 o
   0  12  13      10175.11       8701.22       550.36 o
   1  12  13       2043.09       2019.25       235.34 o
   2  12  13       2321.46       2129.16       315.75 o
   3  12  13       6996.54       8635.81      1079.84 o
  -7  13  13          1.46         -9.56        81.99 o
  -6  13  13       8840.65       9425.90       554.16 o
  -5  13  13         19.60        207.34        87.85 o
  -4  13  13      11665.10      11940.67       490.50 o
  -3  13  13          8.92         76.66        44.21 o
  -2  13  13       3136.76       3228.64       247.58 o
  -1  13  13         91.57         25.95        61.93 o
   0  13  13       1894.06       2168.56       249.98 o
   1  13  13         16.88          6.03        47.57 o
   2  13  13       4895.40       4278.53       466.77 o
   3  13  13          2.05        199.72       208.96 o
  -7  14  13       2126.67       2562.88       532.04 o
  -6  14  13        600.60        574.50       137.85 o
  -5  14  13       5788.38       5825.38       426.95 o
  -4  14  13        780.61        866.17       207.79 o
  -3  14  13       4569.04       4948.52       316.25 o
  -2  14  13       7471.03       7983.48       481.09 o
  -1  14  13         20.07         -4.84        35.02 o
   0  14  13       2020.79       1928.51       237.11 o
   1  14  13       1791.61       1838.39       248.08 o
   2  14  13       3765.48       2763.75       368.19 o
  -6  15  13          1.57        -60.19        84.90 o
  -5  15  13          4.99         18.49        72.28 o
  -4  15  13        462.59        352.49        75.36 o
  -3  15  13       4550.44       4891.44       375.53 o
  -2  15  13        115.49        115.93       110.66 o
  -1  15  13      11739.49      11925.15       692.40 o
   0  15  13          4.48        -32.62        41.84 o
   1  15  13       6349.88       6288.86       534.78 o
   2  15  13          0.70        190.28       174.25 o
  -6  16  13        309.98        166.63        61.82 o
  -5  16  13       2901.11       2827.41       374.49 o
  -4  16  13        637.30        513.72       167.47 o
  -3  16  13       1870.23       2050.17       251.13 o
  -2  16  13       4008.88       4361.79       375.79 o
  -1  16  13         41.86         46.61        64.70 o
   0  16  13       6287.25       5906.59       638.94 o
   1  16  13       1518.88       1423.03       376.27 o
  -5  17  13         16.35        131.67       108.31 o
  -4  17  13       4289.97       4584.14       683.98 o
  -3  17  13        123.82        -68.92        79.23 o
  -2  17  13       2734.85       2822.71       363.33 o
  -1  17  13          7.10        -13.40        70.38 o
   0  17  13        600.26        295.53       108.12 o
   1  17  13       1131.29        826.72       293.19 o
  -4  18  13        446.37        584.53       240.63 o
  -3  18  13       1570.28       1350.31       246.31 o
  -2  18  13       2392.72       2528.45       348.85 o
  -8   0  14        104.96        142.91       102.41 o
  -6   0  14       8074.27       8498.50       834.77 o
  -4   0  14      19335.15      18369.35      1175.43 o
  -2   0  14      18269.51      18378.35       829.23 o
   0   0  14       1378.61       1617.72       350.23 o
   2   0  14       1781.34       1987.16       287.91 o
   4   0  14       8722.76       7920.66       997.70 o
  -8   1  14       5519.99       5873.71       542.82 o
  -7   1  14        944.87        990.25       200.00 o
  -6   1  14       1669.74       1882.26       279.29 o
  -5   1  14       7740.23       8007.92       556.85 o
  -4   1  14         44.21        180.55        94.94 o
  -3   1  14       9150.61       8636.80       414.60 o
  -2   1  14       4974.21       4989.64       354.90 o
  -1   1  14       8597.57       8669.64       467.51 o
   0   1  14       7101.71       7865.46       444.54 o
   1   1  14          0.17         85.18        48.65 o
   2   1  14       6288.69       6555.59       360.52 o
   3   1  14       2907.87       2832.52       281.36 o
   4   1  14        872.10        799.24       124.14 o
   5   1  14       2937.47       2047.60       319.98 o
   6   1  14          5.39       -209.90       209.90 o
  -8   2  14         58.41         83.78        19.22 o
  -7   2  14      10507.54      11456.72       723.38 o
  -6   2  14         45.18         58.94        41.95 o
  -5   2  14       1567.46       1634.68       252.16 o
  -4   2  14       1163.99       1014.65       192.06 o
  -3   2  14       1984.92       1610.19       179.52 o
  -2   2  14         86.80        188.20        69.93 o
  -1   2  14      13297.76      13555.51       580.75 o
   0   2  14        174.02        308.46        92.68 o
   1   2  14      16298.49      16893.17       567.60 o
   2   2  14         29.25        154.33        67.76 o
   3   2  14       6911.67       6526.88       372.36 o
   4   2  14        395.15        285.85        65.89 o
   5   2  14        288.69        200.29        61.52 o
  -8   3  14       5785.38       6257.04       564.63 o
  -7   3  14        719.88        683.70       214.69 o
  -6   3  14       5783.44       6481.28       575.04 o
  -5   3  14       3219.86       3207.08       352.24 o
  -4   3  14        273.01        245.70       101.01 o
  -3   3  14       9657.32       9889.03       455.34 o
  -2   3  14       7361.06       7108.98       349.47 o
  -1   3  14       1313.79       1416.37       187.64 o
   0   3  14       9651.96      10162.70       503.09 o
   1   3  14        310.73        353.46        91.50 o
   2   3  14      12474.58      11699.22       483.40 o
   3   3  14       2376.12       1986.91       203.23 o
   4   3  14       1927.96       1858.36       236.56 o
   5   3  14       2222.43       1438.59       359.15 o
  -8   4  14          6.74       -192.33       192.33 o
  -7   4  14        552.55        530.79       152.12 o
  -6   4  14       6138.30       6378.81       523.64 o
  -5   4  14         66.55        111.93        84.94 o
  -4   4  14      20669.62      20091.20       655.19 o
  -3   4  14       1032.19       1048.55       137.50 o
  -2   4  14      14144.63      14323.12       500.97 o
  -1   4  14       1149.08       1124.50       138.77 o
   0   4  14       3100.74       3269.78       242.55 o
   1   4  14        693.74        632.59       123.18 o
   2   4  14       2149.43       2327.01       218.83 o
   3   4  14        328.12        250.28        68.58 o
   4   4  14       5858.39       5692.62       643.49 o
   5   4  14        302.84        378.67       253.89 o
  -8   5  14       2501.38       2728.45       521.37 o
  -7   5  14        407.25        446.13       134.89 o
  -6   5  14       2438.16       2434.90       322.54 o
  -5   5  14       8518.82       8692.58       593.24 o
  -4   5  14        120.53        158.89        77.85 o
  -3   5  14      21108.14      20560.46       516.42 o
  -2   5  14       1576.27       1566.60       190.36 o
  -1   5  14       7060.22       7223.40       361.21 o
   0   5  14       3972.55       4121.35       274.87 o
   1   5  14          0.42         24.78        48.83 o
   2   5  14       3197.45       3575.56       304.78 o
   3   5  14       3822.02       3495.36       327.78 o
   4   5  14        546.37        535.91       156.30 o
   5   5  14       5288.04       3911.28       675.65 o
  -8   6  14         57.25         43.25        98.33 o
  -7   6  14       7806.23       8419.15       638.53 o
  -6   6  14        508.22        495.26       156.29 o
  -5   6  14       4698.88       4852.08       339.44 o
  -4   6  14       1330.45       1165.56       162.34 o
  -3   6  14        886.93        932.97       111.74 o
  -2   6  14       1523.69       1555.61       192.92 o
  -1   6  14      11872.89      12599.47       425.08 o
   0   6  14        120.93         80.82       108.08 o
   1   6  14      16186.04      16588.66       705.65 o
   2   6  14        176.72         38.60        27.38 o
   3   6  14       4823.79       5130.93       575.76 o
   4   6  14        883.99        917.33       145.69 o
  -8   7  14       9423.97      10009.83       995.02 o
  -7   7  14        234.17        199.49        87.40 o
  -6   7  14       6103.46       6893.08       557.77 o
  -5   7  14       3389.90       3736.59       305.49 o
  -4   7  14         72.37         99.52        49.93 o
  -3   7  14       3615.53       3558.30       221.92 o
  -2   7  14       3552.14       3741.31       296.30 o
  -1   7  14        250.40        397.18        79.72 o
   0   7  14      13819.53      14222.12       458.63 o
   1   7  14         54.58         15.44        59.09 o
   2   7  14       9610.32       8929.81       624.95 o
   3   7  14        575.21        325.05        78.61 o
   4   7  14       2533.22       2308.76       278.72 o
  -7   8  14       1105.65       1183.80       236.36 o
  -6   8  14       4021.07       4121.85       333.68 o
  -5   8  14         27.73         53.49        40.41 o
  -4   8  14      12477.36      12941.72       504.00 o
  -3   8  14        471.99        442.83        85.18 o
  -2   8  14      12893.10      13942.84       497.81 o
  -1   8  14       2660.75       2549.81       190.82 o
   0   8  14       2318.98       2239.23       180.86 o
   1   8  14       2575.11       2706.05       268.61 o
   2   8  14       1431.86       1358.70       175.46 o
   3   8  14       1475.90       1435.77       193.02 o
   4   8  14       5098.78       4138.21       682.32 o
  -7   9  14       1193.64       1091.83       245.07 o
  -6   9  14        650.46        788.07       143.07 o
  -5   9  14      11094.14      11333.09       490.23 o
  -4   9  14        451.48        477.86        96.74 o
  -3   9  14      12391.19      13029.65       484.85 o
  -2   9  14        721.58        687.87       117.17 o
  -1   9  14       3503.03       3605.15       228.15 o
   0   9  14       1440.31       1563.03       166.20 o
   1   9  14        256.17         86.71        77.87 o
   2   9  14       1352.95       1271.39       168.54 o
   3   9  14       4420.51       4027.65       463.50 o
  -7  10  14       6883.45       7032.62       610.30 o
  -6  10  14        384.86        374.49        91.96 o
  -5  10  14       1801.95       1938.08       204.68 o
  -4  10  14       2288.21       1936.35       229.34 o
  -3  10  14        557.15        571.74        97.79 o
  -2  10  14       3241.17       3367.25       252.06 o
  -1  10  14       4663.80       4776.84       296.09 o
   0  10  14        160.33        -19.41        35.42 o
   1  10  14       8829.24       9057.37       518.18 o
   2  10  14        451.46        438.18       111.26 o
   3  10  14       3511.46       3184.32       409.47 o
  -7  11  14        550.72        461.92       227.19 o
  -6  11  14       4030.09       4412.38       326.81 o
  -5  11  14        969.04        968.99       147.55 o
  -4  11  14        497.32        524.86       119.88 o
  -3  11  14        213.41         76.05        49.56 o
  -2  11  14       4402.75       4574.33       301.94 o
  -1  11  14        199.85        134.32        54.83 o
   0  11  14      10171.25      10864.08       699.19 o
   1  11  14          2.31          5.13        50.50 o
   2  11  14       7324.05       6518.36       452.76 o
  -7  12  14       1588.22       1794.58       389.96 o
  -6  12  14       2893.26       2824.01       261.59 o
  -5  12  14        591.32        687.21       143.78 o
  -4  12  14       6979.61       7726.86       474.41 o
  -3  12  14         85.16          6.17        38.53 o
  -2  12  14       5226.23       5702.03       339.14 o
  -1  12  14       3916.40       3829.52       414.74 o
   0  12  14        818.79        710.48       115.64 o
   1  12  14       3009.64       2835.35       265.86 o
   2  12  14        360.87        411.42        93.81 o
  -7  13  14       1013.29        677.92       263.50 o
  -6  13  14         61.84        -27.50        63.28 o
  -5  13  14       5140.18       5505.60       534.38 o
  -4  13  14         15.25         -1.40        66.16 o
  -3  13  14      10102.47      10783.39       476.60 o
  -2  13  14         13.46        115.97        35.93 o
  -1  13  14       4413.38       4465.59       446.30 o
   0  13  14         39.00         -9.24        73.61 o
   1  13  14          0.25        -18.35        40.75 o
   2  13  14        178.23        213.14        81.84 o
  -6  14  14       1049.13       1072.27       187.93 o
  -5  14  14       1825.06       1885.33       248.60 o
  -4  14  14       3100.86       3130.94       314.59 o
  -3  14  14          7.58        140.54        79.06 o
  -2  14  14       3773.29       3716.90       338.50 o
  -1  14  14       3002.57       3304.67       324.63 o
   0  14  14        327.40        216.50        84.19 o
   1  14  14       3926.15       4324.73      1210.25 o
   2  14  14        110.47        473.57       229.14 o
  -5  15  14         76.32         29.39        67.45 o
  -4  15  14        353.92        288.11       120.52 o
  -3  15  14         79.71        -14.05        39.67 o
  -2  15  14       1663.90       1382.83       211.06 o
  -1  15  14          2.39         60.67        34.77 o
   0  15  14       5312.90       5258.45       791.27 o
   1  15  14          8.84       -144.83       199.45 o
  -4  16  14       2899.94       2910.14       563.75 o
  -3  16  14        325.95        311.10        88.86 o
  -2  16  14       2675.69       2752.76       302.72 o
  -1  16  14       2346.59       2479.03       483.04 o
   0  16  14        361.20        112.28       107.16 o
   1  16  14       4017.21       3006.75       567.82 o
  -3  17  14       5935.79       5794.83       722.24 o
  -2  17  14        101.23        208.32       146.10 o
  -7   0  15        250.32        310.14       148.51 o
  -5   0  15       4511.34       4992.18       643.72 o
  -3   0  15      20516.47      19717.02      1263.91 o
  -1   0  15      11301.61      11851.02       977.96 o
   1   0  15       5054.17       5646.70       487.73 o
   3   0  15          6.04         87.81        87.62 o
   5   0  15       5977.93       4974.98       714.30 o
  -7   1  15       6956.27       7432.63       599.81 o
  -6   1  15          7.92          4.12        25.72 o
  -5   1  15       5927.61       5598.70       488.63 o
  -4   1  15       5235.35       5071.23       450.62 o
  -3   1  15       1986.75       2008.48       214.55 o
  -2   1  15      11830.57      12216.45       500.56 o
  -1   1  15        516.04        418.53       136.37 o
   0   1  15       6943.39       7057.78       546.04 o
   1   1  15       4464.86       4778.61       316.95 o
   2   1  15        391.75        458.73       107.51 o
   3   1  15       7372.00       7106.45       423.00 o
   4   1  15        722.35        608.70       113.34 o
   5   1  15       1017.23        761.47       276.52 o
  -7   2  15         35.36          5.47        71.69 o
  -6   2  15      17112.01      17551.88       885.63 o
  -5   2  15          3.56        164.38       110.17 o
  -4   2  15       9301.76       9133.67       611.67 o
  -3   2  15       1281.72       1154.24       151.36 o
  -2   2  15        880.02        883.38       117.51 o
  -1   2  15        167.04        115.21        48.91 o
   0   2  15       8647.08       8397.90       480.89 o
   1   2  15         73.59        211.63        72.56 o
   2   2  15      13827.83      14328.76       597.53 o
   3   2  15         82.80        103.86        64.48 o
   4   2  15       5915.67       4819.21       664.43 o
   5   2  15         10.49       -149.90       149.90 o
  -7   3  15       5740.08       5958.58       539.81 o
  -6   3  15        191.39        279.62       118.47 o
  -5   3  15       9622.77       9901.08       655.20 o
  -4   3  15       4286.51       4436.72       425.38 o
  -3   3  15       3200.35       3083.00       236.14 o
  -2   3  15       6861.55       7107.41       365.88 o
  -1   3  15        584.04        569.69       109.76 o
   0   3  15       3076.61       3195.44       296.45 o
   1   3  15       7632.19       7589.07       456.05 o
   2   3  15        815.08        978.34       138.14 o
   3   3  15       6288.48       5724.34       361.64 o
   4   3  15       1303.22        733.47       278.37 o
  -7   4  15        437.26        558.94       174.87 o
  -6   4  15        616.22        847.20       184.83 o
  -5   4  15       3143.22       3283.40       378.70 o
  -4   4  15         17.99        -12.39        74.29 o
  -3   4  15      12383.27      12961.03       486.90 o
  -2   4  15        125.15        195.42        90.91 o
  -1   4  15      17806.03      18527.92       600.06 o
   0   4  15        494.66        480.25       102.94 o
   1   4  15       3233.27       3633.79       319.07 o
   2   4  15        696.16        623.06       102.05 o
   3   4  15        375.75        277.24       143.78 o
   4   4  15        167.52        117.00        96.94 o
  -7   5  15       2255.60       2831.25       369.18 o
  -6   5  15         67.26          7.38        79.63 o
  -5   5  15       4246.57       4425.69       440.54 o
  -4   5  15       7972.86       8019.20       587.05 o
  -3   5  15        491.66        534.37       102.79 o
  -2   5  15       8971.29       9486.55       485.11 o
  -1   5  15        372.13        545.02       100.64 o
   0   5  15       6791.74       7053.42       375.94 o
   1   5  15       2293.43       2546.29       227.15 o
   2   5  15       1292.85       1293.76       221.33 o
   3   5  15       2484.83       2530.19       275.65 o
   4   5  15        456.64        400.51       165.24 o
  -7   6  15        181.07        145.24        83.91 o
  -6   6  15      10352.29      10728.38       714.74 o
  -5   6  15       1004.41        973.02       202.97 o
  -4   6  15      10007.51      10205.58       450.15 o
  -3   6  15       1680.10       1621.14       169.68 o
  -2   6  15        121.09         92.36        17.08 o
  -1   6  15        960.89        971.21       136.69 o
   0   6  15       3395.90       3676.00       270.48 o
   1   6  15        542.61        503.35        94.99 o
   2   6  15       8235.63       8707.13       711.32 o
   3   6  15         20.26        -32.74        34.79 o
  -7   7  15       7986.06       7700.19       884.29 o
  -6   7  15          7.54        176.18       140.30 o
  -5   7  15      12559.64      12782.00       780.72 o
  -4   7  15       1669.41       1804.67       196.41 o
  -3   7  15       2773.03       2892.64       226.40 o
  -2   7  15       2125.65       2232.82       238.98 o
  -1   7  15        641.03        668.91       119.46 o
   0   7  15       1918.94       1986.81       201.73 o
   1   7  15       7318.28       7575.15       582.52 o
   2   7  15         51.65         38.58        40.90 o
   3   7  15       7320.95       6309.74       567.56 o
  -6   8  15        956.38        925.28       211.87 o
  -5   8  15       1912.02       2073.53       259.22 o
  -4   8  15       1920.73       1858.93       196.24 o
  -3   8  15       7720.84       8344.37       396.48 o
  -2   8  15         49.98        238.25        87.80 o
  -1   8  15      14006.96      14715.41       482.07 o
   0   8  15        992.01        960.27       162.80 o
   1   8  15       2335.79       2401.34       264.21 o
   2   8  15       2285.42       2268.12       272.69 o
   3   8  15         46.76        173.25       112.93 o
  -6   9  15        103.18          8.75        45.07 o
  -5   9  15       1796.63       1852.07       196.67 o
  -4   9  15       6786.62       6904.25       440.04 o
  -3   9  15          9.09          0.85        42.10 o
  -2   9  15      12638.03      12535.09       579.45 o
  -1   9  15         41.04         60.35        63.40 o
   0   9  15       6864.76       6956.40       626.88 o
   1   9  15        362.19        168.64        77.57 o
   2   9  15        895.60        742.23       161.96 o
   3   9  15        854.61        837.96       295.59 o
  -6  10  15       9374.79       9498.13       581.19 o
  -5  10  15        760.30        831.62       139.53 o
  -4  10  15       5720.48       5828.23       414.89 o
  -3  10  15       2257.30       2205.07       211.24 o
  -2  10  15        594.45        474.01       117.36 o
  -1  10  15       3095.12       2993.05       245.32 o
   0  10  15       2381.21       2434.66       268.00 o
   1  10  15       1351.26       1255.45       191.13 o
   2  10  15       5729.19       5027.00       406.05 o
   3  10  15        135.25        392.53       276.59 o
  -6  11  15        137.33        198.57        52.94 o
  -5  11  15       9294.28       9731.71       554.56 o
  -4  11  15        161.46        204.48        74.99 o
  -3  11  15       2069.16       2038.82       205.73 o
  -2  11  15        761.32        842.98       129.41 o
  -1  11  15        510.31        509.31       139.06 o
   0  11  15        549.64        650.06       134.47 o
   1  11  15       5261.46       4744.70       473.40 o
   2  11  15         12.28        159.48        90.76 o
  -6  12  15       2628.29       2529.99       353.15 o
  -5  12  15        533.66        472.14       110.93 o
  -4  12  15       1771.56       1737.52       227.76 o
  -3  12  15       5590.44       6179.88       365.46 o
  -2  12  15          9.72         70.10       106.96 o
  -1  12  15       7162.92       7522.66       588.98 o
   0  12  15       1133.27       1533.00       281.96 o
   1  12  15       2604.11       2672.66       284.58 o
   2  12  15       3746.90       2662.93       496.40 o
  -6  13  15        239.49        505.03       237.63 o
  -5  13  15        177.65        209.94        99.23 o
  -4  13  15       3896.42       4262.59       369.83 o
  -3  13  15        126.95        214.17        87.84 o
  -2  13  15      10983.90      11717.75       613.31 o
  -1  13  15          5.45        -12.53        57.26 o
   0  13  15       5438.43       6229.56       768.37 o
   1  13  15         86.67        -21.10       188.23 o
   2  13  15        215.49         52.87        79.83 o
  -5  14  15        695.39        796.89       185.71 o
  -4  14  15       1961.13       2175.62       454.84 o
  -3  14  15       3356.84       3407.38       411.64 o
  -2  14  15        125.28        180.26        82.63 o
  -1  14  15       2952.74       3121.57       535.57 o
   0  14  15        973.22       1152.92       313.63 o
  -3  15  15       1819.40       1850.03       446.81 o
  -2  15  15         13.18       -103.29       103.29 o
  -1  15  15        687.20        778.98       253.11 o
  -2  16  15         32.03        -89.32       121.38 o
   0  16  15        492.94        225.58        56.17 o
  -6   0  16       4736.22       5002.11       692.48 o
  -4   0  16       1024.09       1263.95       334.27 o
  -2   0  16      12699.77      12177.85       738.95 o
   0   0  16      12285.62      11929.26      1036.83 o
   2   0  16       9874.79       9289.40       941.82 o
   4   0  16         16.60         35.46        52.10 o
  -6   1  16       3258.79       3408.97       403.63 o
  -5   1  16         16.63        130.58        85.73 o
  -4   1  16       5393.94       5330.91       485.28 o
  -3   1  16       1898.12       1871.00       236.73 o
  -2   1  16       3771.07       3734.36       295.63 o
  -1   1  16       8080.57       8546.91       616.34 o
   0   1  16         72.92        -63.38        63.38 o
   1   1  16       8675.36       8968.27       519.42 o
   2   1  16       1420.79       1265.31       165.95 o
   3   1  16        533.17        395.52       110.72 o
   4   1  16       3238.03       2422.80       509.67 o
  -6   2  16         84.26        138.27        78.43 o
  -5   2  16      13916.04      13840.75       795.09 o
  -4   2  16        259.08        211.04       113.63 o
  -3   2  16       8773.82       8949.37       542.62 o
  -2   2  16        158.17        173.46        58.63 o
  -1   2  16        955.27        872.29       199.58 o
   0   2  16        251.23         87.78       157.03 o
   1   2  16        940.24        944.05       173.15 o
   2   2  16        221.11        169.52        60.47 o
   3   2  16       7689.77       5880.50       536.94 o
   4   2  16        122.50        235.58       144.83 o
  -6   3  16       4569.07       4601.93       468.83 o
  -5   3  16        181.83        167.69       117.38 o
  -4   3  16       8164.91       8180.68       604.53 o
  -3   3  16       1767.29       1859.05       239.56 o
  -2   3  16       4222.24       4250.17       293.39 o
  -1   3  16       5656.56       5802.17       349.33 o
   0   3  16         14.80         55.22        51.67 o
   1   3  16       3894.53       4191.04       352.79 o
   2   3  16       2816.63       2694.73       253.03 o
   3   3  16       1217.33        903.63       311.06 o
  -6   4  16       3807.94       3717.77       421.88 o
  -5   4  16        513.29        202.09       197.90 o
  -4   4  16       1393.29       1548.91       256.16 o
  -3   4  16        198.01        238.92        82.48 o
  -2   4  16       8900.21       8991.73       430.82 o
  -1   4  16         68.95         16.66        74.24 o
   0   4  16      12886.40      13437.07       539.78 o
   1   4  16        326.05        326.50        97.27 o
   2   4  16       6939.64       6166.32       557.14 o
   3   4  16         31.47        171.96       161.89 o
  -6   5  16       3333.37       3506.58       414.79 o
  -5   5  16        900.35        981.77       228.54 o
  -4   5  16       2827.78       2750.21       289.09 o
  -3   5  16       4091.31       4143.00       357.87 o
  -2   5  16       1025.73        999.70       147.99 o
  -1   5  16      11387.45      11908.72       507.19 o
   0   5  16        186.54         89.38        79.75 o
   1   5  16       8566.22       8618.58       490.25 o
   2   5  16       2820.14       2982.20       443.23 o
   3   5  16        964.42        516.30       238.01 o
  -6   6  16        176.56        151.27        99.45 o
  -5   6  16      13156.07      13574.69       811.65 o
  -4   6  16        633.94        389.90       124.66 o
  -3   6  16       9039.74       9581.27       659.44 o
  -2   6  16       1332.06       1086.77       147.57 o
  -1   6  16       1163.96       1210.52       162.58 o
   0   6  16       1393.61       1337.47       166.42 o
   1   6  16       1468.85       1570.43       213.56 o
   2   6  16        185.96         73.11        51.25 o
  -6   7  16       7859.12       8030.05       640.05 o
  -5   7  16          7.03         16.57        45.04 o
  -4   7  16       7449.92       7868.73       504.28 o
  -3   7  16        544.41        610.23       159.07 o
  -2   7  16       3366.30       3277.38       295.23 o
  -1   7  16       3159.01       3200.29       261.83 o
   0   7  16          0.97         12.50        23.35 o
   1   7  16       1453.90       1478.03       212.56 o
   2   7  16       2931.61       2616.41       297.40 o
  -6   8  16       2551.84       3006.83       560.87 o
  -5   8  16        880.67        804.58       151.27 o
  -4   8  16        264.37        218.69       191.89 o
  -3   8  16        945.56        974.93       235.90 o
  -2   8  16       6285.83       7036.29       449.61 o
  -1   8  16        251.73        257.59        74.60 o
   0   8  16       9581.90       9616.82       834.66 o
   1   8  16        247.86        189.51        94.35 o
   2   8  16       2671.94       2232.87       536.86 o
  -5   9  16         18.72        -24.14        99.23 o
  -4   9  16       1958.87       1921.92       291.69 o
  -3   9  16       2703.96       2872.14       368.84 o
  -2   9  16        629.07        727.46       152.67 o
  -1   9  16       9284.22       9997.95       546.36 o
   0   9  16        242.64        358.46       105.36 o
   1   9  16       5868.68       5389.85       542.14 o
   2   9  16        637.85       1017.61       308.28 o
  -5  10  16       8844.70       8906.84       932.68 o
  -4  10  16         80.15        165.82        59.89 o
  -3  10  16       4068.66       4495.86       366.80 o
  -2  10  16       2479.67       2605.07       281.58 o
  -1  10  16        652.82        669.71       162.12 o
   0  10  16       3064.35       2785.09       390.09 o
   1  10  16        325.39        232.64        93.57 o
   2  10  16       1160.26        558.42       204.17 o
  -5  11  16         16.49        331.99       202.10 o
  -4  11  16       9861.48      10320.35       679.95 o
  -3  11  16          6.09         36.70        46.36 o
  -2  11  16       2568.27       2969.96       371.70 o
  -1  11  16        283.64        216.81       163.22 o
   0  11  16         48.56        -38.84        99.71 o
   1  11  16        711.28        962.32       206.98 o
  -5  12  16       2990.15       2914.24       529.93 o
  -4  12  16        380.24        504.78       154.40 o
  -3  12  16       1809.17       1692.17       390.46 o
  -2  12  16       2375.95       2493.87       451.93 o
  -1  12  16        219.91         50.62       119.93 o
   0  12  16       3635.77       4427.54       657.17 o
  -5  13  16         51.06        201.04       150.77 o
  -4  13  16          2.61        -34.59        52.97 o
  -3  13  16       2334.04       2213.56       474.44 o
  -2  13  16         52.72        298.18       132.59 o
  -1  13  16       7022.03       7198.10       837.33 o
  -4  14  16        129.95        108.63        88.36 o
  -3  14  16       3018.34       2774.19       552.79 o
  -2  14  16       2344.03       2237.71       454.29 o
  -1  14  16        183.89        143.21        62.79 o
  -2  15  16       3608.37       3867.59       605.61 o
  -5   0  17       5839.48       6434.29       792.94 o
  -3   0  17         54.77         47.19        85.48 o
  -1   0  17       3945.86       3863.17       610.08 o
   1   0  17      10962.73      10419.23      1003.31 o
   3   0  17       8148.84       6486.54       834.39 o
  -5   1  17       2848.62       2697.49       370.10 o
  -4   1  17       1201.81       1260.05       255.20 o
  -3   1  17       5617.10       5595.75       370.65 o
  -2   1  17         73.93        147.48        68.01 o
  -1   1  17       4445.40       5083.51       497.66 o
   0   1  17       6286.12       5932.26       542.48 o
   1   1  17        253.95        395.26       107.18 o
   2   1  17       5035.91       4091.99       452.41 o
   3   1  17        639.65        366.00       143.48 o
  -5   2  17        469.79        494.28       166.74 o
  -4   2  17       8193.88       7694.91       612.38 o
  -3   2  17        312.43        171.36       102.62 o
  -2   2  17      13675.66      14792.05       569.53 o
  -1   2  17          2.56         96.41       100.27 o
   0   2  17       3302.27       3480.62       415.51 o
   1   2  17         26.48         65.54        91.57 o
   2   2  17        138.83         83.24       186.00 o
   3   2  17        305.57         39.59        71.58 o
  -5   3  17       3160.70       3154.79       392.51 o
  -4   3  17        511.22        633.12       157.42 o
  -3   3  17       8247.07       8655.96       534.57 o
  -2   3  17        475.82        486.51       104.05 o
  -1   3  17       3979.70       3935.72       342.18 o
   0   3  17       1641.88       1470.98       207.32 o
   1   3  17        389.00        464.67       127.57 o
   2   3  17       4081.71       3598.14       617.53 o
  -5   4  17       4345.67       4969.47       502.97 o
  -4   4  17        285.50        214.99        92.93 o
  -3   4  17        534.66        618.61       137.56 o
  -2   4  17        473.76        404.50        83.13 o
  -1   4  17       4211.01       3990.15       348.34 o
   0   4  17         41.05         -6.85        13.86 o
   1   4  17       9800.21       9260.53       551.60 o
   2   4  17        190.02        298.59       213.88 o
  -5   5  17       2012.95       2041.71       317.63 o
  -4   5  17        956.83       1097.20       193.16 o
  -3   5  17       3041.06       3153.43       395.36 o
  -2   5  17        223.15        245.30        77.55 o
  -1   5  17       2838.26       3042.58       304.32 o
   0   5  17       5933.95       6140.76       381.75 o
   1   5  17        466.52        575.11       145.92 o
  -5   6  17        221.11        381.98       167.58 o
  -4   6  17       8666.35       9242.49       589.16 o
  -3   6  17         17.67        121.29       126.20 o
  -2   6  17       9852.89      10797.04       496.92 o
  -1   6  17        634.99        635.91       132.74 o
   0   6  17       3314.82       3378.12       328.37 o
   1   6  17       1950.11       1958.35       256.53 o
  -5   7  17       5072.85       5689.18       758.31 o
  -4   7  17         64.35        -45.35       117.43 o
  -3   7  17       6722.20       7078.12       599.13 o
  -2   7  17        114.07        228.97        87.15 o
  -1   7  17       8122.30       9471.03       546.30 o
   0   7  17       1364.98       1450.92       220.17 o
   1   7  17         50.51         32.40       114.30 o
  -5   8  17       2478.79       3109.72       569.04 o
  -4   8  17       2614.15       2462.85       492.59 o
  -3   8  17        325.41        417.10       117.11 o
  -2   8  17       1258.82       1128.22       156.66 o
  -1   8  17       2904.86       3087.27       318.07 o
   0   8  17         52.79         64.52        83.59 o
   1   8  17       6985.45       7455.96      1549.94 o
  -5   9  17        787.29        712.39       280.10 o
  -4   9  17       1034.47       1252.70       352.58 o
  -3   9  17        753.89        804.78       277.83 o
  -2   9  17        965.77        777.88       178.68 o
  -1   9  17       1945.56       2790.60       503.22 o
   0   9  17       5541.03       5413.22       784.75 o
   1   9  17        129.78         39.78       103.31 o
  -5  10  17        681.82        612.86       254.18 o
  -4  10  17       4892.99       4803.08       692.29 o
  -3  10  17          3.45         45.78       112.54 o
  -2  10  17       8942.48      10022.96       922.39 o
  -1  10  17       1550.24       1550.93       384.97 o
   0  10  17       2176.49       2146.12       316.42 o
   1  10  17       1439.55       1158.84       328.90 o
  -4  11  17          2.64         87.26       146.76 o
  -1  11  17       5007.01       5488.53       712.02 o
  -1  12  17       1787.32       2183.27       453.68 o
  -4   0  18      11779.39      11516.69      1119.41 o
  -2   0  18        910.45        783.13       278.80 o
   0   0  18       2821.91       2736.78       534.40 o
   2   0  18       5909.64       4967.00       743.06 o
  -4   1  18        946.34       1132.75       208.40 o
  -3   1  18       3386.52       3552.71       308.24 o
  -2   1  18       3851.76       3684.06       439.92 o
  -1   1  18        125.35        103.45        59.71 o
   0   1  18       1926.15       2057.13       328.50 o
   1   1  18       3631.49       3758.92       441.80 o
   2   1  18       1782.65       1572.66       403.36 o
  -4   2  18        539.00        473.63       121.94 o
  -3   2  18       5276.23       5658.18       384.72 o
  -2   2  18         33.18         56.45        92.41 o
  -1   2  18       7732.61       8113.73       518.40 o
   0   2  18        508.22        308.51       144.74 o
   1   2  18       4981.71       4372.84       477.42 o
  -4   3  18       1199.55       1405.03       382.50 o
  -3   3  18       2011.08       1998.68       230.39 o
  -2   3  18       6655.09       7448.44       511.90 o
  -1   3  18        185.06        148.58        54.62 o
   0   3  18       3237.93       3145.02       329.02 o
   1   3  18        365.84        272.11       165.88 o
  -4   4  18       8895.55       9633.00       992.41 o
  -3   4  18        161.52        130.71        62.74 o
  -2   4  18        877.47        829.30       162.62 o
  -1   4  18        151.20         40.73        42.96 o
   0   4  18       2598.14       2682.89       361.48 o
   1   4  18        625.75        699.87       348.62 o
  -4   5  18        712.39       1073.83       338.53 o
  -3   5  18       3964.75       4088.11       461.67 o
  -2   5  18       2974.88       3109.92       396.02 o
  -1   5  18        442.73        558.19       173.22 o
   0   5  18       2249.74       2539.46       502.57 o
   1   5  18       4080.44       5119.25       745.65 o
  -4   6  18       1104.60        828.92       299.75 o
  -3   6  18       5932.04       6558.28       581.10 o
  -2   6  18         57.57        146.66       245.61 o
  -1   6  18      10819.32      13726.47      1120.98 o
   0   6  18       1094.68       1129.32       358.48 o
  -4   7  18       2116.04       2089.45       454.53 o
  -3   7  18        419.12        377.24       192.44 o
  -2   7  18       5651.13       5601.59       620.60 o
  -1   7  18          0.99        163.76       170.04 o
   0   7  18       7030.99       8390.12       973.72 o
  -4   8  18       5279.02       5513.31       748.86 o
  -3   8  18        692.72        536.68       233.54 o
  -2   8  18        994.37        934.88       305.12 o
  -1   8  18       1727.98       1604.39       362.73 o
   0   8  18        932.92        861.73       203.06 o
  -4   9  18        398.01        462.56       234.27 o
  -3   9  18       3309.32       3168.05       566.88 o
  -1   9  18        207.46        338.99       190.72 o
   0   9  18       1010.36        862.48       284.10 o
  -1  10  18       6725.87       8163.03       895.39 o
  -2   1  19       3252.01       3265.16       616.13 o
  -1   1  19       2898.67       2604.61       519.58 o
   0   1  19         14.71         66.06        92.77 o
  -2   2  19       4035.16       4281.24       679.11 o
  -1   2  19         30.37         -3.47        53.95 o
   0   2  19       5807.07       6104.92       650.53 o
  -2   3  19        894.88        773.59       282.85 o
  -1   3  19       3273.18       2971.32       557.96 o
   0   3  19         76.55         88.15       102.51 o
  -3   4  19       7388.55       8029.17       941.04 o
  -2   4  19         17.53        -24.15       140.64 o
  -1   4  19       1809.15       1847.36       432.35 o
   0   4  19        900.37        822.51       284.64 o
  -3   5  19        309.10        309.33       224.49 o
  -2   5  19       4111.46       4564.64       501.03 o
   0   5  19        460.51        463.30       293.41 o
  -3   6  19       1374.80       1128.46       336.23 o
  -2   6  19       2904.34       2827.57       389.42 o
  -3   7  19       1115.27       1255.01       372.84 o
  -2   7  19        815.40        801.51       286.64 o
                                                
