# Supplementary material for: Synthesis and crystal structures of three organoplatinum(II) complexes bearing natural aryl­olefin and quinoline derivatives
Source: Acta Crystallogr E Crystallogr Commun. 2024 May 21;80(Pt 6):630–5. doi: 10.1107/S2056989024004572 (PMC11151300; doi:10.1107/S2056989024004572)
Supplement: Supplementary file 4 [file e-80-00630-IIIsup4.hkl]

#
# h,k,l, Fc-squared, Fo-squared, sigma(Fo-squared), status flag
#
data_III
_shelx_title ' chi36 in P21/c #  14'
_shelx_refln_list_code          4
_shelx_F_calc_maximum      324.05
_exptl_crystal_F_000      1216.00
_reflns_d_resolution_high  0.8001

loop_
 _space_group_symop_operation_xyz
 'x, y, z'
 '-x, y+1/2, -z+1/2'
 '-x, -y, -z'
 'x, -y-1/2, z-1/2'

_cell_length_a    14.5756
_cell_length_b    11.0945
_cell_length_c    15.6996
_cell_angle_alpha  90.000
_cell_angle_beta  117.197
_cell_angle_gamma  90.000

_shelx_F_squared_multiplier     1.000

loop_
 _refln_index_h
 _refln_index_k
 _refln_index_l
 _refln_F_squared_calc
 _refln_F_squared_meas
 _refln_F_squared_sigma
 _refln_observed_status
   2   0   0      51942.53      52548.08       563.89 o
   3   0   0      31010.23      32326.59       412.01 o
   4   0   0      18860.21      18386.37       321.27 o
   5   0   0      38609.61      37822.27       731.36 o
   6   0   0      23067.82      22718.30       604.47 o
   7   0   0      48130.01      50332.02      1053.86 o
   8   0   0      35276.70      36515.61       907.28 o
   9   0   0      28655.26      29477.72       846.16 o
  10   0   0      13127.82      12658.83       567.12 o
  11   0   0       8604.60       8887.02       491.77 o
  12   0   0       4487.62       5021.06       387.97 o
  13   0   0       1659.68       1572.01       230.66 o
  14   0   0       2449.90       2367.46       296.29 o
  15   0   0       1529.70       1569.28       247.51 o
  16   0   0        690.04        588.41       170.99 o
   2   1   0        537.03        531.90        29.41 o
   3   1   0        446.32        572.36        31.49 o
   4   1   0       3494.74       3399.76        89.39 o
   5   1   0        131.84        143.02        21.16 o
   6   1   0       4624.14       4527.37       179.09 o
   7   1   0        503.59        546.29        69.55 o
   8   1   0       4293.45       5018.09       217.57 o
   9   1   0       3206.90       3332.73       189.15 o
  10   1   0       5784.64       5919.92       267.41 o
  11   1   0       6132.07       5764.93       284.40 o
  12   1   0       3118.00       2838.51       390.90 o
  13   1   0       1771.28       1747.67       171.93 o
  14   1   0       1686.60       1569.38       167.87 o
  15   1   0        889.84        761.85       120.59 o
  16   1   0        499.53        533.37       107.79 o
   0   2   0       2393.00       2353.09        54.79 o
   1   2   0       3538.73       3548.85        69.74 o
   2   2   0       2242.80       2288.13        48.56 o
   3   2   0       3356.59       3506.78        70.01 o
   4   2   0        287.55        276.03        22.79 o
   5   2   0        715.25        849.44        86.49 o
   6   2   0        763.94        791.49        72.68 o
   7   2   0       2663.47       2643.19       148.64 o
   8   2   0       3909.25       3807.40       190.51 o
   9   2   0       3995.13       4032.23       209.39 o
  10   2   0        130.29        100.05        68.39 o
  11   2   0         22.25         32.26        38.45 o
  12   2   0         61.39         27.46        39.17 o
  13   2   0          4.42        -23.12        45.53 o
  14   2   0          3.20        -61.83        61.83 o
  15   2   0          5.01        -53.24        53.24 o
  16   2   0         28.89         45.02        59.51 o
   1   3   0       1899.49       1832.01        58.04 o
   2   3   0       4892.22       5087.80        99.95 o
   3   3   0       2865.43       2995.40        68.51 o
   4   3   0        634.87        624.15        54.39 o
   5   3   0       4186.95       4103.14       106.06 o
   6   3   0       7383.94       7981.07       189.47 o
   7   3   0       4346.30       4727.49       157.89 o
   8   3   0       4664.92       4728.40       169.76 o
   9   3   0       7385.98       7262.12       230.30 o
  10   3   0       8740.95       9152.86       353.39 o
  11   3   0       5214.90       5195.96       218.00 o
  12   3   0       3349.22       3430.31       189.11 o
  13   3   0       4302.17       4422.90       224.59 o
  14   3   0       2311.51       2356.05       172.96 o
  15   3   0       2340.73       2407.41       221.81 o
   0   4   0      60460.96      59393.19       679.78 o
   1   4   0      27487.95      27174.29       256.96 o
   2   4   0      48267.41      47717.73       431.92 o
   3   4   0      57772.65      58304.68       438.66 o
   4   4   0      47778.77      47291.48       437.95 o
   5   4   0      56113.21      57593.24       592.08 o
   6   4   0      29144.44      29194.93       490.94 o
   7   4   0      16228.63      16255.50       299.00 o
   8   4   0      12593.28      12586.65       300.87 o
   9   4   0       7496.60       7621.90       226.91 o
  10   4   0       3999.87       3988.50       173.61 o
  11   4   0       6418.79       6555.89       237.83 o
  12   4   0       6008.26       6326.44       245.93 o
  13   4   0       3294.38       3532.24       193.20 o
  14   4   0       2462.83       2580.29       220.36 o
  15   4   0        623.61        639.30       142.80 o
   1   5   0       5956.90       6218.26       114.73 o
   2   5   0        371.27        355.17        34.60 o
   3   5   0         35.47         56.24        18.19 o
   4   5   0       1040.77       1165.57        78.90 o
   5   5   0        180.64        302.54        38.09 o
   6   5   0       2879.75       3294.74       253.38 o
   7   5   0        646.81        871.29        85.67 o
   8   5   0        718.71        836.03        87.26 o
   9   5   0         33.74         36.40        38.31 o
  10   5   0          8.81          9.05        37.58 o
  11   5   0        139.12        172.82        65.96 o
  12   5   0         96.33         92.50        64.23 o
  13   5   0        124.21        132.78        89.00 o
  14   5   0        266.07        371.23       148.08 o
  15   5   0        163.26         15.74        68.28 o
   0   6   0       4231.58       4126.96       163.05 o
   1   6   0      11252.85      11253.46       172.62 o
   2   6   0      15304.69      15270.97       278.81 o
   3   6   0      13636.38      14280.85       326.93 o
   4   6   0      12306.64      11906.11       233.29 o
   5   6   0       8527.15       8122.48       199.20 o
   6   6   0       8707.51       8870.94       439.54 o
   7   6   0       4895.27       5180.93       351.88 o
   8   6   0       1485.07       1824.09       221.93 o
   9   6   0       1977.94       2091.76       153.30 o
  10   6   0        734.77       1004.34       112.35 o
  11   6   0       2962.12       2913.32       320.11 o
  12   6   0       2131.19       1913.24       268.37 o
  13   6   0       1120.46       1141.21       221.00 o
  14   6   0       1004.22       1210.69       236.45 o
   1   7   0         82.53         80.90        20.56 o
   2   7   0         73.19        143.69        22.04 o
   3   7   0        479.73        435.27        82.39 o
   4   7   0        175.39        160.22        35.70 o
   5   7   0       7475.97       6829.09       243.46 o
   6   7   0       2730.82       2670.85       157.98 o
   7   7   0       2487.45       2851.38       270.78 o
   8   7   0       6307.26       6422.64       425.23 o
   9   7   0       5515.90       5713.75       420.26 o
  10   7   0       4770.83       4976.22       408.91 o
  11   7   0       2160.98       2184.61       286.41 o
  12   7   0       2177.06       2115.81       293.97 o
  13   7   0       3331.83       2873.07       358.41 o
   0   8   0       9267.16       8694.50       282.69 o
   1   8   0      14885.41      14402.35       265.46 o
   2   8   0       9623.89       9427.43       201.31 o
   3   8   0       8048.34       7693.37       349.12 o
   4   8   0       6500.66       6059.92       350.74 o
   5   8   0       8140.56       7822.23       420.70 o
   6   8   0       3198.65       2920.08       266.98 o
   7   8   0       1097.44        856.20       156.11 o
   8   8   0       3969.14       4266.47       363.85 o
   9   8   0       4726.82       4783.64       398.25 o
  10   8   0       2854.54       2651.13       306.78 o
  11   8   0        931.93        887.63       189.05 o
  12   8   0       1331.14       1436.21       250.38 o
  13   8   0       1172.72        997.54       221.41 o
   1   9   0        277.30        232.13        73.37 o
   2   9   0        196.22        219.36        35.08 o
   3   9   0          2.61         34.65        24.22 o
   4   9   0        418.58        448.47        59.67 o
   5   9   0        907.66        654.50       129.19 o
   6   9   0        128.61         61.95        66.03 o
   7   9   0        266.76        229.42        90.32 o
   8   9   0        368.08        368.12       121.77 o
   9   9   0         26.42         71.14        75.45 o
  10   9   0         22.98        -42.56        62.58 o
  11   9   0        404.62        391.15       149.79 o
  12   9   0        182.34        171.52        86.20 o
   0  10   0      12813.09      11870.32       368.18 o
   1  10   0      12503.54      12128.75       269.29 o
   2  10   0      10261.57       9934.82       296.29 o
   3  10   0       9096.90       9338.10       352.07 o
   4  10   0       8653.12       9117.32       358.17 o
   5  10   0       4647.53       4911.09       358.72 o
   6  10   0       5422.51       5527.48       396.71 o
   7  10   0       8183.29       8505.76       515.88 o
   8  10   0       6818.64       7136.46       493.00 o
   9  10   0       4349.47       4028.22       384.34 o
  10  10   0       2332.80       2369.25       305.61 o
  11  10   0       1013.37        803.37       190.65 o
   1  11   0        345.22        352.31        59.69 o
   2  11   0        401.90        370.59        59.51 o
   3  11   0        304.71        294.71        70.82 o
   4  11   0        869.51        879.53       115.81 o
   5  11   0       1049.61       1035.51       133.65 o
   6  11   0         33.11         76.45        50.14 o
   7  11   0        512.73        379.65       125.28 o
   8  11   0        825.63        903.48       186.10 o
   9  11   0       1119.64       1129.18       214.08 o
   0  12   0         59.49         81.74        67.53 o
   1  12   0        131.58        176.04        57.28 o
   2  12   0        338.61        431.27        95.04 o
   3  12   0        597.33        830.09       182.14 o
   4  12   0        203.01        171.50        78.97 o
   5  12   0         11.42         52.02        43.77 o
   6  12   0          9.26        145.44        59.36 o
   7  12   0        133.66        187.73        70.34 o
   8  12   0        280.90        257.00       104.60 o
   1  13   0         33.52         67.75       136.95 o
   2  13   0        459.64        412.44       135.59 o
   3  13   0        458.46        379.57       142.80 o
   4  13   0        116.91        140.91        96.39 o
   5  13   0         90.53        198.67        96.84 o
 -16   1   1        168.46        185.85        68.84 o
 -15   1   1         46.66        112.85        59.37 o
 -14   1   1         74.62        108.18        48.24 o
 -13   1   1        220.49        229.33        73.75 o
 -12   1   1       1291.40       1295.06       137.71 o
 -11   1   1       1145.86       1217.77       127.41 o
 -10   1   1        310.13        381.16        72.96 o
  -9   1   1         20.70        115.82        45.42 o
  -8   1   1       2687.18       2718.59       157.48 o
  -7   1   1        106.30        119.22        35.31 o
  -6   1   1       4010.23       3970.77       129.52 o
  -5   1   1       6361.58       6486.51       133.21 o
  -4   1   1       4777.13       4828.85       100.87 o
  -3   1   1      23620.20      23502.58       223.00 o
  -2   1   1      19048.97      18540.39       226.56 o
  -1   1   1      44307.62      42564.16       607.00 o
   1   1   1      15586.59      15687.86       137.66 o
   2   1   1      59056.15      59827.48       458.66 o
   3   1   1      15102.55      15527.94       197.02 o
   4   1   1      30650.77      31321.48       529.74 o
   5   1   1       9110.75       9001.72       236.80 o
   6   1   1      17539.55      17330.19       384.41 o
   7   1   1      14578.10      15184.53       378.72 o
   8   1   1      13364.98      13175.54       518.64 o
   9   1   1      19074.09      19205.29       668.21 o
  10   1   1      12728.73      12467.81       404.02 o
  11   1   1       9117.79       8987.54       360.99 o
  12   1   1       7132.79       6853.14       331.75 o
  13   1   1       4498.68       4476.84       287.88 o
  14   1   1       2252.40       2423.58       215.09 o
  15   1   1       2161.89       2155.06       213.68 o
 -16   2   1       2528.50       2611.09       232.04 o
 -15   2   1       4007.78       3937.00       274.88 o
 -14   2   1       6172.16       5820.43       319.04 o
 -13   2   1       5764.66       5818.88       304.25 o
 -12   2   1      10056.14      10900.23       398.15 o
 -11   2   1      23151.60      23505.45       574.66 o
 -10   2   1      18027.73      18083.62       709.47 o
  -9   2   1      29846.14      30701.36       597.54 o
  -8   2   1      40647.04      40171.91       918.97 o
  -7   2   1      23262.32      22719.75       445.97 o
  -6   2   1      43036.03      42575.07       493.50 o
  -5   2   1      37621.05      37551.60       420.67 o
  -4   2   1      18333.12      17294.26       178.64 o
  -3   2   1      54744.26      55511.02       373.75 o
  -2   2   1      41040.96      41996.18       365.82 o
  -1   2   1      59437.23      56727.91       669.83 o
   0   2   1      70121.40      72461.89       482.58 o
   1   2   1      24562.71      24940.33       237.45 o
   2   2   1      34623.89      34096.85       275.82 o
   3   2   1      28567.88      28208.46       257.23 o
   4   2   1       6256.49       5927.77       115.57 o
   5   2   1       4236.20       4090.25       117.00 o
   6   2   1      17235.64      17135.64       380.95 o
   7   2   1       3139.54       3280.39       172.53 o
   8   2   1        560.58        498.19        75.52 o
   9   2   1        707.86        851.80       106.76 o
  10   2   1        652.46        738.39       101.80 o
  11   2   1        168.47        318.60        78.73 o
  12   2   1         88.32        121.84        63.35 o
  13   2   1         89.73        170.74        52.98 o
  14   2   1         30.66          3.67        44.28 o
  15   2   1        403.76        387.70        78.37 o
 -16   3   1        159.70         52.94        52.49 o
 -15   3   1        316.84        209.09        73.01 o
 -14   3   1        113.93        140.75        46.43 o
 -13   3   1         81.17         50.85        41.67 o
 -12   3   1        408.15        402.96        61.38 o
 -11   3   1         53.78         70.24        35.59 o
 -10   3   1        746.80        599.73       108.42 o
  -9   3   1         48.14        110.88        28.63 o
  -8   3   1         26.97         14.36        18.92 o
  -7   3   1        209.64        266.43        36.56 o
  -6   3   1        349.02        479.89        47.67 o
  -5   3   1        555.38        626.76        37.30 o
  -4   3   1       1509.16       1495.60        47.17 o
  -3   3   1       8407.27       8397.69       112.93 o
  -2   3   1       7678.76       7710.25       133.23 o
  -1   3   1       7349.27       7142.35       124.50 o
   0   3   1       3194.25       3014.67        60.63 o
   1   3   1        271.94        216.77        27.65 o
   2   3   1       3772.36       3717.69        87.62 o
   3   3   1       3590.24       3537.91        91.92 o
   4   3   1       6594.59       6468.38       137.42 o
   5   3   1       7686.11       7260.44       154.90 o
   6   3   1       7716.89       7468.29       294.80 o
   7   3   1       4379.85       4201.06       157.71 o
   8   3   1       2820.61       2742.66       137.29 o
   9   3   1       5230.42       5214.63       201.38 o
  10   3   1       1153.92       1276.34       106.75 o
  11   3   1        570.92        622.13        88.14 o
  12   3   1       1815.91       1785.28       142.16 o
  13   3   1       2848.70       2886.72       186.59 o
  14   3   1       2036.50       2011.79       166.25 o
  15   3   1        746.31        694.22       153.30 o
 -15   4   1        726.54        747.03       123.84 o
 -14   4   1        680.23        517.40       105.69 o
 -13   4   1       1388.61       1328.01       114.26 o
 -12   4   1       3004.55       2954.98       161.38 o
 -11   4   1       2149.61       2201.63       130.50 o
 -10   4   1       2906.23       2890.13       199.85 o
  -9   4   1       4324.64       4182.87       156.07 o
  -8   4   1       3303.85       3343.87       129.14 o
  -7   4   1       5619.81       5593.55       156.32 o
  -6   4   1       5771.82       5970.50       131.32 o
  -5   4   1       8128.10       8370.03       224.12 o
  -4   4   1       2436.13       2637.65        71.77 o
  -3   4   1       7662.67       7497.61       116.95 o
  -2   4   1       8714.07       8725.65       159.53 o
  -1   4   1       6937.30       7032.77       109.25 o
   0   4   1      16303.89      15814.60       201.02 o
   1   4   1       3183.54       3234.11        86.35 o
   2   4   1       1326.90       1248.71        55.55 o
   3   4   1       2994.65       3186.85        83.00 o
   4   4   1        646.62        696.40        46.69 o
   5   4   1        646.68        740.88        72.00 o
   6   4   1       1448.72       1361.77       102.50 o
   7   4   1        211.95        277.28       152.60 o
   8   4   1        449.36        444.46        55.40 o
   9   4   1       1285.54       1234.93        95.36 o
  10   4   1        714.74        691.69        78.37 o
  11   4   1          0.63        -22.90        33.86 o
  12   4   1        359.99        234.17        52.38 o
  13   4   1         20.90        -36.39        36.39 o
  14   4   1        377.04        321.46        88.68 o
  15   4   1         34.65        122.58        65.56 o
 -15   5   1        548.64        494.77       106.42 o
 -14   5   1        297.54        306.44       199.18 o
 -13   5   1        207.12        244.00        76.83 o
 -12   5   1        189.94        144.23       110.25 o
 -11   5   1          7.39         67.71        31.64 o
 -10   5   1        274.80        253.99        40.30 o
  -9   5   1       1204.90       1032.71       133.65 o
  -8   5   1        562.98        646.19        74.43 o
  -7   5   1        165.34        207.74        78.39 o
  -6   5   1        471.65        578.35        65.51 o
  -5   5   1       4977.47       5383.78       141.97 o
  -4   5   1      11981.74      12223.54       207.47 o
  -3   5   1      15726.79      15411.43       379.99 o
  -2   5   1      15134.33      14977.37       199.68 o
  -1   5   1      26815.63      26575.03       296.74 o
   0   5   1      33485.20      33794.33       389.79 o
   1   5   1      12386.36      12402.33       322.75 o
   2   5   1      21328.56      22082.00       308.90 o
   3   5   1      20240.71      19799.52       311.58 o
   4   5   1      27863.25      27663.09       502.03 o
   5   5   1      32559.25      33980.87       591.18 o
   6   5   1      26435.94      27573.33      1667.70 o
   7   5   1      17980.00      18963.96       440.19 o
   8   5   1      18226.07      18884.78       455.88 o
   9   5   1      11470.04      11825.59       368.95 o
  10   5   1      10516.56      10456.70       365.93 o
  11   5   1      10927.68      11128.58       496.39 o
  12   5   1       6412.31       6680.90       320.41 o
  13   5   1       6667.69       6491.89       521.22 o
  14   5   1       4873.06       5701.74       504.45 o
 -15   6   1       1682.68       1516.99       268.24 o
 -14   6   1       3717.04       4110.54       427.01 o
 -13   6   1       5012.10       5996.15       496.56 o
 -12   6   1       5332.87       5309.97       443.26 o
 -11   6   1       9292.45       9936.20       583.40 o
 -10   6   1       6607.71       6471.94       448.77 o
  -9   6   1       5243.63       5056.29       379.47 o
  -8   6   1       6874.38       6775.05       416.91 o
  -7   6   1       6682.76       6298.24       385.64 o
  -6   6   1      29555.54      28260.35       501.12 o
  -5   6   1      17294.38      16480.39       315.60 o
  -4   6   1      28233.52      29202.27       478.98 o
  -3   6   1      24036.17      22512.62       621.18 o
  -2   6   1      13435.22      13391.12       202.95 o
  -1   6   1       7287.60       7064.51       230.65 o
   0   6   1       1242.34       1099.35        96.19 o
   1   6   1      19078.18      19069.92       269.16 o
   2   6   1       8259.38       8067.90       238.92 o
   3   6   1      15214.40      15819.39       625.14 o
   4   6   1      10411.47      10530.72       401.29 o
   5   6   1       5134.06       4852.76       305.05 o
   6   6   1       3167.56       2891.92       252.53 o
   7   6   1        321.16        389.11       103.64 o
   8   6   1        257.06        336.60        62.94 o
   9   6   1        240.45        280.59        62.79 o
  10   6   1         47.92        104.34        52.16 o
  11   6   1        208.22        256.57        86.45 o
  12   6   1         36.47         -4.13        66.86 o
  13   6   1         13.13        253.87       129.52 o
  14   6   1          2.99        140.44       104.24 o
 -14   7   1          1.32          9.84        84.18 o
 -13   7   1         38.23         27.21        72.50 o
 -12   7   1         92.73         97.94        84.22 o
 -11   7   1        174.45        212.62       104.03 o
 -10   7   1          0.67         20.77        59.23 o
  -9   7   1        191.23        192.49        89.93 o
  -8   7   1         38.58         76.57        64.55 o
  -7   7   1         17.21        122.61        66.01 o
  -6   7   1          1.94         40.17        23.25 o
  -5   7   1        186.14        180.47        28.42 o
  -4   7   1         70.19         91.82        34.40 o
  -3   7   1       2291.51       2339.81       176.94 o
  -2   7   1         26.55         45.73        20.05 o
  -1   7   1        763.00        606.36        84.75 o
   0   7   1       1363.19       1533.44        74.96 o
   1   7   1        176.38        224.19        26.88 o
   2   7   1        432.76        387.64        34.73 o
   3   7   1        114.44        113.22        51.19 o
   4   7   1        200.90        245.47        70.01 o
   5   7   1       1880.61       1740.61       189.91 o
   6   7   1       1145.97        999.91       160.74 o
   7   7   1        722.32        640.25       131.89 o
   8   7   1          0.31         32.73        63.34 o
   9   7   1        182.32        164.47        76.03 o
  10   7   1         43.17         49.70        55.85 o
  11   7   1         34.85         13.39        72.14 o
  12   7   1          7.11        -69.37        87.59 o
  13   7   1        116.26        196.74       107.45 o
 -13   8   1       4047.61       4263.82       435.95 o
 -12   8   1       4186.82       4283.88       424.52 o
 -11   8   1       4710.83       5260.37       448.12 o
 -10   8   1       3880.97       4268.77       384.88 o
  -9   8   1       3382.07       3368.92       328.15 o
  -8   8   1       5174.54       5356.91       395.98 o
  -7   8   1      11239.28      10298.39       529.55 o
  -6   8   1      11619.85      11609.95       539.01 o
  -5   8   1      13901.10      13520.58       357.68 o
  -4   8   1      12164.41      11665.75       264.78 o
  -3   8   1      11423.32      11055.00       229.65 o
  -2   8   1       6821.22       6529.99       216.98 o
  -1   8   1       4509.41       4336.82       161.23 o
   0   8   1       3540.69       3552.94       122.65 o
   1   8   1       6365.64       6343.35       146.31 o
   2   8   1       5850.86       5803.45       160.18 o
   3   8   1       7747.43       7734.76       245.95 o
   4   8   1      11132.36      11837.26       501.98 o
   5   8   1       4516.65       4532.37       321.62 o
   6   8   1       1421.48       1556.21       200.62 o
   7   8   1         63.24        182.57        78.95 o
   8   8   1         14.22        140.04        79.50 o
   9   8   1          7.34        -22.53        68.34 o
  10   8   1        347.11        231.27        89.79 o
  11   8   1        200.07        218.53        98.41 o
  12   8   1         85.40        207.54       117.36 o
 -12   9   1         27.27        135.13       117.12 o
 -11   9   1         34.44         54.52        76.43 o
 -10   9   1         97.50        123.23        62.73 o
  -9   9   1        240.62        406.06       127.89 o
  -8   9   1         98.69        273.40       100.06 o
  -7   9   1       1114.53       1137.88       177.76 o
  -6   9   1       2751.25       2662.73       263.72 o
  -5   9   1       3223.49       3276.21       147.45 o
  -4   9   1       4746.20       4567.96       243.19 o
  -3   9   1       5578.37       5497.41       156.41 o
  -2   9   1       5788.98       5852.41       266.14 o
  -1   9   1       9467.93       9142.30       213.90 o
   0   9   1       9503.20       9190.86       219.48 o
   1   9   1       9903.77       9732.49       220.78 o
   2   9   1      11457.92      10986.16       235.36 o
   3   9   1      12214.39      12298.46       288.52 o
   4   9   1       9689.15       9960.62       583.61 o
   5   9   1      11540.71      11105.14       529.93 o
   6   9   1       8437.41       8929.64       495.55 o
   7   9   1      10046.20      10201.71       557.72 o
   8   9   1       7390.21       7404.96       494.13 o
   9   9   1       4775.74       4608.44       405.47 o
  10   9   1       6059.16       6177.47       487.45 o
  11   9   1       7390.05       7949.58       576.81 o
 -11  10   1        953.08        793.02       186.60 o
 -10  10   1       2437.20       2533.09       320.31 o
  -9  10   1       2243.19       2173.00       283.52 o
  -8  10   1       1470.98       1364.00       209.83 o
  -7  10   1       2175.86       2154.05       258.13 o
  -6  10   1       2017.21       2107.30       246.48 o
  -5  10   1        184.97        193.00        78.29 o
  -4  10   1        117.73         80.06        39.67 o
  -3  10   1        829.33        852.56        87.62 o
  -2  10   1       1507.25       1391.94        86.63 o
  -1  10   1       3132.10       3041.08       127.98 o
   0  10   1       3891.12       3946.31       174.27 o
   1  10   1       4111.33       4059.45       149.51 o
   2  10   1       1337.80       1346.85       108.09 o
   3  10   1        900.16        868.73        78.22 o
   4  10   1        458.48        512.88        90.81 o
   5  10   1        105.02         64.55        59.33 o
   6  10   1         53.06         85.24        74.90 o
   7  10   1        208.35        294.53       123.91 o
   8  10   1       1048.24       1352.97       218.41 o
   9  10   1        504.79        596.78       163.77 o
  10  10   1        402.97        520.97       150.20 o
 -10  11   1         60.60        -96.70        96.70 o
  -9  11   1         39.63        -42.19        65.89 o
  -8  11   1         18.57         -3.00        61.07 o
  -7  11   1        448.12        614.94       147.92 o
  -6  11   1        368.50        211.11        89.77 o
  -5  11   1         74.09        110.52        56.82 o
  -4  11   1         78.30         52.62        86.34 o
  -3  11   1        569.82        651.46       149.99 o
  -2  11   1        718.92        731.88        84.37 o
  -1  11   1       1706.80       1646.80       124.90 o
   0  11   1        741.48        707.19        82.34 o
   1  11   1        444.82        418.83        92.00 o
   2  11   1       1843.16       1730.71       125.94 o
   3  11   1       1263.26       1388.11       149.22 o
   4  11   1        815.64        897.48       119.64 o
   5  11   1       1590.18       1591.86       184.28 o
   6  11   1       2573.29       2709.07       220.38 o
   7  11   1       1262.71       1296.49       208.15 o
   8  11   1       1303.26       1180.13       202.45 o
   9  11   1        801.57        690.80       168.54 o
  -8  12   1       6033.94       5570.67       457.19 o
  -7  12   1       4872.82       4954.31       605.87 o
  -6  12   1       3247.95       3157.52       387.52 o
  -5  12   1       3447.93       3498.82       247.10 o
  -4  12   1       4154.03       3910.35       253.02 o
  -3  12   1       6151.92       6383.26       489.37 o
  -2  12   1       7349.61       6824.01       357.67 o
  -1  12   1       7381.99       7072.20       366.04 o
   0  12   1       5817.82       6386.67       383.68 o
   1  12   1       4031.76       3912.49       269.51 o
   2  12   1       2002.16       1996.16       282.53 o
   3  12   1       1146.43       1338.31       227.06 o
   4  12   1        817.82       1013.69       210.47 o
   5  12   1       1348.47       1506.04       259.95 o
   6  12   1       1007.26       1401.93       255.73 o
   7  12   1       1242.15       1611.26       288.54 o
  -6  13   1        843.04        826.11       204.35 o
  -5  13   1        843.44        865.19       200.69 o
  -4  13   1        808.90        899.16       204.50 o
  -3  13   1        886.43       1236.62       234.48 o
  -2  13   1        836.74        868.23       149.30 o
  -1  13   1       1769.43       1906.44       195.97 o
   0  13   1       2241.85       2198.55       211.56 o
   1  13   1       2644.18       2654.39       232.30 o
   2  13   1       1918.33       2359.18       317.17 o
   3  13   1       1595.87       1780.19       286.57 o
   4  13   1       1956.74       2131.22       310.23 o
   5  13   1       2076.53       1971.64       308.59 o
 -16   0   2       3354.74       3456.60       370.32 o
 -15   0   2       3408.43       3180.78       343.43 o
 -14   0   2       5508.82       5276.25       420.52 o
 -13   0   2       2830.79       3513.65       326.16 o
 -12   0   2       7927.69       8260.18       478.53 o
 -11   0   2       6994.59       7025.45       414.82 o
 -10   0   2      23110.62      23675.85       751.91 o
  -9   0   2      24676.74      24518.90       723.26 o
  -8   0   2      13463.13      13213.97       484.23 o
  -7   0   2      16868.27      16572.94       512.66 o
  -6   0   2       9738.82       9563.68       244.64 o
  -5   0   2      15800.33      16144.21       300.19 o
  -4   0   2      59950.95      61439.02       667.93 o
  -3   0   2      21874.55      21484.17       286.41 o
  -2   0   2      22954.60      22951.00       282.27 o
  -1   0   2         67.75        129.88        14.41 o
   0   0   2       2588.60       3124.96       126.30 o
   1   0   2       4256.26       4313.50       114.96 o
   2   0   2       4498.75       4779.04       139.16 o
   3   0   2        790.87        706.56        59.12 o
   4   0   2      12471.38      13180.21       551.34 o
   5   0   2       3290.83       3382.75       222.81 o
   6   0   2        391.03        486.69        93.81 o
   7   0   2       3277.27       3040.45       243.33 o
   8   0   2       3121.33       3356.45       268.39 o
   9   0   2       6349.45       6720.28       403.47 o
  10   0   2      13996.87      13991.21       622.10 o
  11   0   2       7651.17       7638.75       478.97 o
  12   0   2       6401.44       6148.43       450.61 o
  13   0   2       6041.45       6044.77       473.58 o
  14   0   2       2905.56       2961.30       341.62 o
  15   0   2       1769.52       1808.92       276.44 o
 -16   1   2        165.76        192.94        65.58 o
 -15   1   2        388.97        362.70        86.91 o
 -14   1   2       1247.85       1238.35       147.27 o
 -13   1   2       1438.70       1317.60       140.30 o
 -12   1   2       1630.61       1652.61       152.54 o
 -11   1   2       3468.69       3519.55       207.55 o
 -10   1   2       6615.21       6555.55       270.32 o
  -9   1   2       9192.63       8938.33       297.58 o
  -8   1   2      11058.24      11103.65       311.94 o
  -7   1   2       1547.15       1375.05        98.60 o
  -6   1   2      10039.84       9481.55       196.29 o
  -5   1   2       5960.67       5723.52       119.39 o
  -4   1   2      41261.10      42419.45       440.65 o
  -3   1   2      36310.98      36728.75       296.63 o
  -2   1   2      64342.21      63736.10       432.92 o
  -1   1   2      41376.36      41487.55       720.85 o
   0   1   2      10722.21      10883.79       121.00 o
   1   1   2      84055.53      83605.27       519.58 o
   2   1   2      21423.99      21400.49       211.49 o
   3   1   2      38667.69      39470.21       378.03 o
   4   1   2      24218.30      23595.58       294.17 o
   5   1   2      18460.29      18725.89       469.30 o
   6   1   2      14730.70      15081.19       368.40 o
   7   1   2       6931.70       6912.09       291.74 o
   8   1   2      10682.34      11050.28       351.39 o
   9   1   2       8449.87       8353.25       323.87 o
  10   1   2       1814.30       1970.60       162.63 o
  11   1   2       3409.99       3479.15       228.96 o
  12   1   2       3235.86       2992.69       222.87 o
  13   1   2       1340.96       1180.59       147.85 o
  14   1   2        589.75        480.05       131.11 o
  15   1   2        924.60       1050.63       153.63 o
 -16   2   2        226.69        297.19        84.46 o
 -15   2   2        294.33        185.84        69.68 o
 -14   2   2         83.84         93.39        98.53 o
 -13   2   2         10.05        -51.84        51.84 o
 -12   2   2        263.25        152.44       128.01 o
 -11   2   2        694.96        680.18       196.38 o
 -10   2   2       1796.44       1842.48       142.13 o
  -9   2   2       3357.57       3261.58       332.02 o
  -8   2   2       2092.99       2061.75       131.53 o
  -7   2   2        264.29        316.99        38.55 o
  -6   2   2        301.91        294.72        33.43 o
  -5   2   2         71.46         53.36        13.52 o
  -4   2   2        996.36        925.96        40.82 o
  -3   2   2        466.30        490.76        46.57 o
  -2   2   2       9198.78       9479.90       161.45 o
  -1   2   2      10042.99      10089.63       170.39 o
   0   2   2      31313.30      31416.21       229.16 o
   1   2   2        888.89        891.85        38.72 o
   2   2   2         93.54        113.69        15.40 o
   3   2   2       4817.42       5069.91       118.23 o
   4   2   2      10391.65      10647.56       225.29 o
   5   2   2       4933.05       5567.72       169.07 o
   6   2   2        167.54        142.43        35.08 o
   7   2   2        643.75        576.62        64.06 o
   8   2   2         28.55         28.49        35.57 o
   9   2   2        201.01        113.80        48.48 o
  10   2   2         62.55         37.17        39.44 o
  11   2   2        508.67        434.42       121.50 o
  12   2   2        423.72        309.14        88.27 o
  13   2   2        564.15        303.62       106.93 o
  14   2   2        906.47        930.65       117.76 o
  15   2   2          9.90        -33.85        53.54 o
 -16   3   2        473.79        552.81       113.58 o
 -15   3   2        814.85        875.03       129.74 o
 -14   3   2       1554.53       1518.59       159.61 o
 -13   3   2       1649.50       1277.73       221.69 o
 -12   3   2       1664.02       1675.88       154.67 o
 -11   3   2       5113.59       4969.04       245.82 o
 -10   3   2       6630.12       6551.13       265.36 o
  -9   3   2      12914.28      12271.94       423.95 o
  -8   3   2      18575.10      18124.49       408.68 o
  -7   3   2      26028.05      26654.67       574.15 o
  -6   3   2      43467.47      43350.46       479.07 o
  -5   3   2      27835.90      28185.56       394.43 o
  -4   3   2      28678.65      29208.44       277.10 o
  -3   3   2      33822.09      33699.39       351.10 o
  -2   3   2      28938.97      28496.58       363.28 o
  -1   3   2      49430.45      49445.34       398.69 o
   0   3   2      68940.11      68849.77       498.02 o
   1   3   2      59800.39      58503.79       515.33 o
   2   3   2      42772.55      43416.68       343.62 o
   3   3   2      71578.42      72920.66       535.64 o
   4   3   2      47332.62      47193.54       650.55 o
   5   3   2      19259.61      18779.20       395.90 o
   6   3   2      17237.22      17446.03       328.28 o
   7   3   2      13841.28      14152.80       355.41 o
   8   3   2      20139.46      20444.51       405.03 o
   9   3   2      11678.97      12338.46       328.10 o
  10   3   2      11225.55      11408.49       331.39 o
  11   3   2       5856.40       5845.77       248.14 o
  12   3   2       3820.90       4114.61       218.99 o
  13   3   2       1035.73        987.39       116.65 o
  14   3   2       1123.02       1222.85       135.02 o
 -16   4   2       2602.11       2489.47       224.35 o
 -15   4   2       3034.23       3271.08       244.51 o
 -14   4   2       6106.49       6582.44       334.41 o
 -13   4   2       4285.80       3921.92       243.66 o
 -12   4   2       5837.30       6229.19       246.51 o
 -11   4   2       5727.47       6111.45       205.19 o
 -10   4   2       3559.49       3833.56       166.60 o
  -9   4   2       5004.50       5331.45       163.70 o
  -8   4   2       6391.41       6470.06       189.63 o
  -7   4   2       6816.45       6503.24       218.72 o
  -6   4   2      10169.73       9632.44       193.21 o
  -5   4   2      19883.59      19739.86       340.83 o
  -4   4   2       8798.54       8556.65       158.06 o
  -3   4   2       1417.83       1337.49        75.23 o
  -2   4   2        667.07        695.90        45.33 o
  -1   4   2       3945.40       3830.58       120.35 o
   0   4   2         86.27        124.21        20.44 o
   1   4   2         30.37         74.28        12.09 o
   2   4   2         55.54         77.81        15.92 o
   3   4   2        468.71        465.75        30.50 o
   4   4   2       2948.47       3343.78       132.81 o
   5   4   2       1906.87       2195.98       132.24 o
   6   4   2        886.44        970.77       160.60 o
   7   4   2       7439.28       8056.44       283.35 o
   8   4   2       7122.33       7104.42       282.40 o
   9   4   2       4306.93       4517.53       237.39 o
  10   4   2       3505.79       3174.16       248.45 o
  11   4   2       1433.79       1670.15       131.20 o
  12   4   2       2731.00       2784.18       176.76 o
  13   4   2       2413.02       2458.61       216.30 o
  14   4   2       1891.54       1917.15       286.26 o
 -15   5   2          3.16        -33.68        63.54 o
 -14   5   2         25.42         37.02        42.65 o
 -13   5   2         84.32        154.60        56.86 o
 -12   5   2        165.60         40.37        59.41 o
 -11   5   2        896.65        890.56        76.09 o
 -10   5   2        635.41        409.14        67.05 o
  -9   5   2       1003.52       1025.08        72.19 o
  -8   5   2        202.98         97.35        36.51 o
  -7   5   2       1576.67       1549.31       106.69 o
  -6   5   2        531.41        509.80        57.46 o
  -5   5   2       2320.90       2336.07        82.94 o
  -4   5   2       9182.56       9235.12       158.97 o
  -3   5   2        180.28        241.07        27.24 o
  -2   5   2       9078.21       9233.99       260.32 o
  -1   5   2       3347.47       3270.40       105.06 o
   0   5   2       1364.69       1276.13        49.56 o
   1   5   2       2277.60       2239.25        82.73 o
   2   5   2        325.58        362.42        35.64 o
   3   5   2       5043.03       4948.63       148.38 o
   4   5   2       5578.50       5580.83       203.95 o
   5   5   2       3474.78       3669.38       176.90 o
   6   5   2       3639.67       3779.92       185.78 o
   7   5   2       1333.66       1422.01       121.24 o
   8   5   2        472.71        552.49        79.84 o
   9   5   2        880.36        842.52       103.09 o
  10   5   2         45.85         34.85        37.06 o
  11   5   2        488.20        524.39        85.86 o
  12   5   2        388.16        443.97        85.84 o
  13   5   2        512.28        468.31       152.36 o
  14   5   2        330.72        268.11       130.02 o
 -15   6   2        904.51       1117.14       230.62 o
 -14   6   2       3330.18       3445.15       390.89 o
 -13   6   2       4017.57       4884.17       442.39 o
 -12   6   2       3324.64       3072.00       336.96 o
 -11   6   2       1461.30       1274.61       209.98 o
 -10   6   2        238.68        165.58        64.77 o
  -9   6   2       2476.20       2420.78       267.64 o
  -8   6   2       5135.36       4725.58       344.00 o
  -7   6   2       6923.93       6335.55       222.53 o
  -6   6   2       4168.24       4078.12       153.70 o
  -5   6   2       3596.46       3581.81       110.63 o
  -4   6   2       2029.44       1921.11        76.28 o
  -3   6   2        174.89        153.10        19.58 o
  -2   6   2         99.71        128.09        22.14 o
  -1   6   2          4.52         31.88        17.64 o
   0   6   2        249.57        280.61        24.71 o
   1   6   2         43.28         60.51        17.34 o
   2   6   2        705.75        699.22        59.73 o
   3   6   2         11.59         49.01        42.06 o
   4   6   2        344.48        336.50        80.65 o
   5   6   2        775.19        673.82       115.13 o
   6   6   2        533.05        497.56       106.36 o
   7   6   2       1582.11       1624.51       134.86 o
   8   6   2       2885.61       2797.03       238.33 o
   9   6   2        615.22        681.43        94.93 o
  10   6   2       1399.82       1369.27       154.66 o
  11   6   2       1086.59       1097.60       131.27 o
  12   6   2        852.06        789.63       180.36 o
  13   6   2        906.71        876.11       205.35 o
 -14   7   2       1547.83       1651.36       274.78 o
 -13   7   2       3427.84       4343.38       426.23 o
 -12   7   2       5070.74       5080.78       442.44 o
 -11   7   2       4528.26       4497.54       398.78 o
 -10   7   2       4191.53       3826.18       358.63 o
  -9   7   2       8631.39       8968.76       516.89 o
  -8   7   2       5872.65       5820.88       400.29 o
  -7   7   2      13171.68      12507.21       414.37 o
  -6   7   2      15113.16      14186.76       252.79 o
  -5   7   2      20852.93      20656.72       302.94 o
  -4   7   2      31325.47      30215.23       439.68 o
  -3   7   2      22835.59      22126.35       491.36 o
  -2   7   2      23532.71      22532.45       306.13 o
  -1   7   2      27773.55      26950.01       342.89 o
   0   7   2      35481.48      35230.17       351.17 o
   1   7   2      20065.78      20028.33       260.04 o
   2   7   2      31594.56      32072.87       472.14 o
   3   7   2      38394.06      39191.05       906.09 o
   4   7   2      20701.40      21038.96       665.08 o
   5   7   2      18997.40      20676.41       697.06 o
   6   7   2      13083.39      13989.71       595.83 o
   7   7   2      12733.21      12773.07       594.28 o
   8   7   2      10297.13      10367.11       559.94 o
   9   7   2       3943.57       4207.38       368.26 o
  10   7   2       4739.42       5377.84       438.02 o
  11   7   2       4118.44       4219.74       403.88 o
  12   7   2       3400.93       3272.63       375.24 o
  13   7   2       2398.57       2657.10       352.66 o
 -13   8   2        426.65        438.72       144.91 o
 -12   8   2       1110.04       1081.43       220.11 o
 -11   8   2       2641.25       2717.54       320.45 o
 -10   8   2       2174.14       2341.21       284.10 o
  -9   8   2       2214.65       2192.61       264.50 o
  -8   8   2       2845.47       2662.40       278.29 o
  -7   8   2       2303.20       2350.18       253.40 o
  -6   8   2       1106.18       1147.09       169.73 o
  -5   8   2        211.40        336.88        39.51 o
  -4   8   2       1277.35       1143.96        53.11 o
  -3   8   2         59.94         38.37        26.72 o
  -2   8   2       1058.88       1098.50        74.83 o
  -1   8   2        372.18        458.20        43.98 o
   0   8   2        311.09        325.73        42.71 o
   1   8   2         11.65         36.20        14.80 o
   2   8   2         16.02         50.89        23.70 o
   3   8   2        817.95        884.21       130.62 o
   4   8   2       1169.51       1305.97       167.98 o
   5   8   2       1654.58       1737.38       202.58 o
   6   8   2        379.47        431.36       107.68 o
   7   8   2         21.40        151.17        71.42 o
   8   8   2         55.58         20.48        48.68 o
   9   8   2        960.36       1099.82       196.49 o
  10   8   2        539.57        671.60       159.70 o
  11   8   2       1280.81       1570.92       257.15 o
  12   8   2       1033.31       1075.30       220.65 o
 -13   9   2         28.59       -115.29       115.29 o
 -12   9   2        410.20        371.46       135.86 o
 -11   9   2        233.05        163.28        89.61 o
 -10   9   2        290.82        169.87        79.23 o
  -9   9   2        132.86        171.68       103.87 o
  -8   9   2         12.08        -50.85        73.89 o
  -7   9   2         16.95        -52.74        67.80 o
  -6   9   2       1008.64       1055.72       167.34 o
  -5   9   2       1037.77        925.92       152.82 o
  -4   9   2       2361.13       2433.22       231.73 o
  -3   9   2       3536.00       3343.76       120.51 o
  -2   9   2        850.87        754.03        58.32 o
  -1   9   2        662.74        636.65        52.87 o
   0   9   2         34.37         47.09        19.10 o
   1   9   2         20.71         69.08        24.76 o
   2   9   2        316.61        284.91        46.03 o
   3   9   2        374.35        422.22        57.15 o
   4   9   2        595.87        565.71       113.27 o
   5   9   2       4093.30       3799.86       306.34 o
   6   9   2        872.32        789.39       145.36 o
   7   9   2         15.07         92.98        58.63 o
   8   9   2        639.45        654.42       156.98 o
   9   9   2        129.40         15.19        62.00 o
  10   9   2         50.86         49.87        69.63 o
  11   9   2        135.19         30.32        73.04 o
 -11  10   2       1780.52       2347.16       314.09 o
 -10  10   2       2712.70       2663.39       320.88 o
  -9  10   2       2650.29       2012.49       269.38 o
  -8  10   2       2020.24       1655.28       240.17 o
  -7  10   2       2630.72       2281.77       262.59 o
  -6  10   2       2510.22       2017.80       243.54 o
  -5  10   2       1436.41       1248.46       187.18 o
  -4  10   2        770.43        745.21       144.66 o
  -3  10   2        996.55        864.15        90.55 o
  -2  10   2       1030.05        958.11        93.28 o
  -1  10   2        739.91        715.13        71.11 o
   0  10   2        167.18        136.57        38.88 o
   1  10   2          6.98         29.05        22.21 o
   2  10   2        230.23        189.21        36.36 o
   3  10   2        795.21        717.20        74.07 o
   4  10   2        124.06        238.62        51.11 o
   5  10   2        438.54        303.76        95.06 o
   6  10   2        868.47        725.13       149.73 o
   7  10   2         97.47         21.03        50.72 o
   8  10   2       1449.45       1425.78       220.43 o
   9  10   2       1460.86       1096.40       207.55 o
  10  10   2       1400.54       1224.56       230.78 o
 -10  11   2       1585.28       1776.00       274.00 o
  -9  11   2       3214.94       3179.64       350.02 o
  -8  11   2       4051.65       3948.20       377.76 o
  -7  11   2       4566.09       4953.15       406.12 o
  -6  11   2       7188.88       7129.85       470.70 o
  -5  11   2       6846.71       6962.61       382.16 o
  -4  11   2       4816.32       5009.88       432.24 o
  -3  11   2       4696.30       4758.33       222.81 o
  -2  11   2       7294.33       7245.04       273.42 o
  -1  11   2      10143.94       9930.89       318.89 o
   0  11   2      10176.18      10281.95       416.46 o
   1  11   2       8139.81       8444.07       373.50 o
   2  11   2       9410.36       9440.20       592.09 o
   3  11   2       6023.44       6224.09       303.06 o
   4  11   2       5046.28       5555.88       330.89 o
   5  11   2       5249.54       5919.28       581.36 o
   6  11   2       3775.30       4368.09       589.35 o
   7  11   2       4785.01       4718.47       401.31 o
   8  11   2       3495.60       3945.08       379.46 o
  -8  12   2         18.46         49.82        57.82 o
  -7  12   2         54.68         32.95        67.75 o
  -6  12   2         43.02         28.50        39.37 o
  -5  12   2          0.17         73.76        47.94 o
  -4  12   2        106.60        168.29        65.35 o
  -3  12   2        165.02        218.03        91.50 o
  -2  12   2          0.31         12.86        37.76 o
  -1  12   2         18.15        -27.29        40.46 o
   0  12   2          1.68         73.43        43.78 o
   1  12   2         31.51         11.74        39.79 o
   2  12   2         28.43        156.11        85.25 o
   3  12   2          3.28         45.89        67.59 o
   4  12   2          9.45        -41.84        89.22 o
   5  12   2         71.64         32.90        85.57 o
   6  12   2         41.56         90.02       104.70 o
   7  12   2         35.02         52.31        94.92 o
  -6  13   2       1835.44       1957.19       298.11 o
  -5  13   2       1456.71       1811.67       286.80 o
  -4  13   2       2187.62       2070.84       300.48 o
  -3  13   2       2171.64       1911.95       283.42 o
  -2  13   2       1548.18       1495.81       173.46 o
  -1  13   2       2353.35       2060.51       204.20 o
   0  13   2       4631.03       4417.27       299.49 o
   1  13   2       4184.68       4623.83       444.08 o
   2  13   2       4296.69       4868.64       459.44 o
   3  13   2       2165.12       2038.46       305.10 o
   4  13   2       1065.16       1118.18       224.57 o
 -17   1   3       2323.14       2337.20       222.26 o
 -16   1   3       2934.40       2998.39       241.40 o
 -15   1   3       3947.58       3889.18       322.41 o
 -14   1   3       2075.99       1907.67       224.28 o
 -13   1   3       3974.11       4384.81       252.66 o
 -12   1   3       7477.26       7762.19       321.18 o
 -11   1   3      11914.96      11877.47       382.70 o
 -10   1   3      18864.90      18905.46       460.05 o
  -9   1   3      17021.75      16839.95       406.87 o
  -8   1   3      55045.95      55739.55       783.51 o
  -7   1   3      28310.66      28351.93       388.77 o
  -6   1   3      21194.00      21302.80       297.36 o
  -5   1   3      11797.11      11654.78       257.44 o
  -4   1   3      13876.04      13570.59       174.31 o
  -3   1   3      89412.83      87356.88      1000.93 o
  -2   1   3      35382.92      35054.25       325.91 o
  -1   1   3      34671.63      34132.94       464.52 o
   0   1   3      37372.88      38079.46       319.60 o
   1   1   3      46510.12      47695.71       495.11 o
   2   1   3      16009.65      15682.34       215.30 o
   3   1   3      18352.36      18678.68       230.60 o
   4   1   3       8759.16       8873.07       373.70 o
   5   1   3       3771.80       3792.46       176.13 o
   6   1   3       5349.48       5134.77       219.19 o
   7   1   3       3182.47       3227.92       184.11 o
   8   1   3       2354.93       2286.99       389.47 o
   9   1   3       1944.93       1999.93       163.44 o
  10   1   3       1678.23       1815.54       163.91 o
  11   1   3         19.60         15.11        36.19 o
  12   1   3         92.74        125.70        59.06 o
  13   1   3        202.43        107.24       173.21 o
  14   1   3         17.07         60.01        50.95 o
 -17   2   3       1102.68       1243.14       165.77 o
 -16   2   3        701.01        979.07       138.71 o
 -15   2   3        608.93        721.78       166.81 o
 -14   2   3       1131.92       1187.95       140.54 o
 -13   2   3       1290.48       1361.55       143.43 o
 -12   2   3         36.20        162.33        60.89 o
 -11   2   3        342.26        499.02        81.50 o
 -10   2   3        316.79        540.21        80.78 o
  -9   2   3        184.92        329.59        83.84 o
  -8   2   3       2608.85       2940.50       153.54 o
  -7   2   3       3604.82       3688.84       124.58 o
  -6   2   3       5608.33       5665.54       141.84 o
  -5   2   3       3145.91       3045.15        82.30 o
  -4   2   3       8087.80       8048.86       134.04 o
  -3   2   3      12053.94      12788.32       182.07 o
  -2   2   3      31630.96      31327.95       279.77 o
  -1   2   3      36636.55      37461.52       324.23 o
   0   2   3      20419.95      20450.25       197.31 o
   1   2   3      27500.11      27498.29       281.71 o
   2   2   3      48151.81      47835.05       481.68 o
   3   2   3      32892.89      33243.89       365.96 o
   4   2   3      15315.06      15337.88       352.81 o
   5   2   3      26527.24      26843.93       431.28 o
   6   2   3      14572.64      14688.46       318.65 o
   7   2   3      25678.13      26880.69       472.14 o
   8   2   3      15867.38      15992.21       376.79 o
   9   2   3       9886.82       9968.39       310.28 o
  10   2   3      14789.54      14234.88       394.37 o
  11   2   3      10222.03      10338.74       351.10 o
  12   2   3       6522.56       6511.54       288.37 o
  13   2   3       6629.82       6645.76       306.09 o
  14   2   3       5824.55       5846.88       417.08 o
 -16   3   3        325.55        359.65        88.78 o
 -15   3   3        301.12        253.95        67.86 o
 -14   3   3        495.82        462.12        90.59 o
 -13   3   3       3990.92       3818.31       235.33 o
 -12   3   3       6480.72       6188.73       346.09 o
 -11   3   3       3909.96       3869.50       212.49 o
 -10   3   3       6353.82       6277.33       269.59 o
  -9   3   3       2445.28       2507.12       150.49 o
  -8   3   3       3501.59       3125.28       113.42 o
  -7   3   3       9965.35       9765.23       155.87 o
  -6   3   3       6578.24       6488.27       113.64 o
  -5   3   3      13558.00      13412.42       193.22 o
  -4   3   3      16496.94      15529.32       339.64 o
  -3   3   3      17784.50      17843.71       300.46 o
  -2   3   3      30431.45      30178.43       380.24 o
  -1   3   3       3681.62       3642.03       140.69 o
   0   3   3        555.05        532.78        29.21 o
   1   3   3       2344.45       2337.69        61.05 o
   2   3   3       5628.58       5435.53       142.40 o
   3   3   3      21220.55      21708.87       330.14 o
   4   3   3      12508.59      12727.70       348.18 o
   5   3   3       5498.50       5522.40       216.14 o
   6   3   3       2006.71       2147.16       163.37 o
   7   3   3        394.96        373.00        52.65 o
   8   3   3        144.75        131.96        47.14 o
   9   3   3         24.98         34.35        30.41 o
  10   3   3         85.90         21.10        39.52 o
  11   3   3        228.52        150.93        45.69 o
  12   3   3        133.19         76.42        39.68 o
  13   3   3        261.08        335.58        85.19 o
  14   3   3         15.56        -27.73        62.89 o
 -16   4   3        108.30         85.53        79.87 o
 -15   4   3        125.87        107.87        62.62 o
 -14   4   3         33.35         15.89        43.10 o
 -13   4   3         41.15         -3.97        36.76 o
 -12   4   3        511.83        563.36        64.49 o
 -11   4   3         89.16         83.34        30.85 o
 -10   4   3        181.73        260.43        38.82 o
  -9   4   3        157.22        181.96        28.23 o
  -8   4   3         85.59         78.64        19.46 o
  -7   4   3        608.44        548.39        51.57 o
  -6   4   3       1934.22       1885.29        73.90 o
  -5   4   3       1343.32       1218.40        66.65 o
  -4   4   3       8049.89       7298.31       240.11 o
  -3   4   3       4043.07       4270.84       139.22 o
  -2   4   3         42.64         63.72        28.84 o
  -1   4   3        569.31        533.05        32.01 o
   0   4   3       1053.31       1003.73        41.25 o
   1   4   3       5841.56       5967.90       132.11 o
   2   4   3      11846.96      11628.89       183.75 o
   3   4   3       6527.87       6686.98       165.73 o
   4   4   3       4557.41       4472.02       186.62 o
   5   4   3       6166.65       6084.78       294.45 o
   6   4   3       2698.54       2864.94       260.93 o
   7   4   3       4484.89       4422.43       220.39 o
   8   4   3       1981.96       2035.97       157.44 o
   9   4   3       3304.54       2949.82       200.04 o
  10   4   3       1669.24       1716.84       166.00 o
  11   4   3       1741.96       1669.85       168.06 o
  12   4   3       1531.13       1327.92       163.43 o
  13   4   3       1328.32       1236.22       183.96 o
  14   4   3        983.20        588.79       169.36 o
 -16   5   3       2072.24       2358.76       333.00 o
 -15   5   3       5862.48       5706.27       314.87 o
 -14   5   3       7338.37       7326.24       340.51 o
 -13   5   3       4497.28       4943.71       265.99 o
 -12   5   3       8267.72       8377.04       331.31 o
 -11   5   3      12100.14      12167.10       382.34 o
 -10   5   3      16949.63      16521.22       296.01 o
  -9   5   3      14117.19      14100.06       363.89 o
  -8   5   3      20129.77      19652.77       516.96 o
  -7   5   3      30042.05      28808.54       481.26 o
  -6   5   3      29142.32      27767.85       604.28 o
  -5   5   3      35028.46      32298.91       719.83 o
  -4   5   3      28305.38      24361.69       740.17 o
  -3   5   3      49124.41      46792.27       927.57 o
  -2   5   3      22463.53      21036.70       262.70 o
  -1   5   3      25249.33      24973.84       288.09 o
   0   5   3      20032.66      19864.05       292.77 o
   1   5   3      13556.79      13087.96       246.71 o
   2   5   3      16669.61      16900.68       274.16 o
   3   5   3      16304.92      16157.59       339.25 o
   4   5   3      10911.71      10814.67       240.71 o
   5   5   3      12956.77      12630.48       351.28 o
   6   5   3       8499.69       8993.01       307.78 o
   7   5   3       2042.30       2357.64       162.66 o
   8   5   3       1428.74       1392.15       131.36 o
   9   5   3        208.54        262.39        62.94 o
  10   5   3         21.34         65.69        65.05 o
  11   5   3        113.78        181.34        58.98 o
  12   5   3        105.88         64.82        51.91 o
  13   5   3         41.39        148.93       113.50 o
 -15   6   3        321.53        453.76       148.43 o
 -14   6   3        220.15         76.67        96.16 o
 -13   6   3        545.50        580.36       158.36 o
 -12   6   3         83.54        323.96       131.63 o
 -11   6   3         40.20         36.06        66.48 o
 -10   6   3       1679.05       1818.23       237.58 o
  -9   6   3        107.43        155.12        80.84 o
  -8   6   3        113.47        203.09        40.44 o
  -7   6   3       1017.09       1163.63       107.34 o
  -6   6   3        314.33        448.31        70.11 o
  -5   6   3         93.96        161.11        38.53 o
  -4   6   3        284.72        317.06        28.98 o
  -3   6   3       8573.30       8281.20       286.92 o
  -2   6   3      11832.14      11702.04       201.74 o
  -1   6   3      14054.56      13478.40       367.40 o
   0   6   3      10353.08      10168.69       162.15 o
   1   6   3       7115.98       6796.55       178.51 o
   2   6   3       7100.66       7140.01       227.34 o
   3   6   3       6022.93       5838.78       214.06 o
   4   6   3       7187.84       7287.19       367.92 o
   5   6   3      11267.88      11535.60       500.55 o
   6   6   3      11540.68      11688.96       532.70 o
   7   6   3      11542.73      12260.92       387.48 o
   8   6   3       9090.45       9214.50       350.98 o
   9   6   3       5631.20       5740.32       286.06 o
  10   6   3       3830.84       3910.51       244.89 o
  11   6   3       3942.63       4139.63       263.77 o
  12   6   3       2714.77       3258.40       369.79 o
  13   6   3       2424.84       2573.84       338.02 o
 -15   7   3          1.20       -121.94       123.41 o
 -14   7   3         30.72       -144.08       144.08 o
 -13   7   3         24.78          0.68        68.55 o
 -12   7   3          1.95        168.25       106.33 o
 -11   7   3        182.38        158.78        68.24 o
 -10   7   3        124.97        104.68        70.96 o
  -9   7   3        303.94        348.08       100.96 o
  -8   7   3        518.07        638.40       128.95 o
  -7   7   3       3354.17       3170.38       283.90 o
  -6   7   3         92.95        137.22        30.17 o
  -5   7   3         72.77         42.66        20.89 o
  -4   7   3        881.87        813.99        41.00 o
  -3   7   3          2.31          6.34         9.53 o
  -2   7   3        412.91        443.98        45.29 o
  -1   7   3         27.00         73.09        39.31 o
   0   7   3        193.79        193.62        23.35 o
   1   7   3        812.07        813.30        53.11 o
   2   7   3        384.77        494.24        70.87 o
   3   7   3        169.95        228.64        65.26 o
   4   7   3          0.62         -0.65        44.11 o
   5   7   3        143.07         91.64        47.94 o
   6   7   3         46.27        132.24        75.32 o
   7   7   3        410.35        471.41       123.32 o
   8   7   3          4.81        -14.93        60.75 o
   9   7   3        123.55        134.70        84.23 o
  10   7   3        181.43        283.63        85.80 o
  11   7   3         32.80         80.32        69.90 o
  12   7   3         10.20         51.23        71.68 o
 -14   8   3        383.05        161.84        84.93 o
 -13   8   3        302.39        226.15       119.49 o
 -12   8   3        157.65        121.49        97.59 o
 -11   8   3          1.36         58.43        68.96 o
 -10   8   3         81.41        238.70       108.05 o
  -9   8   3        646.15        787.92       158.43 o
  -8   8   3        542.28        423.54       126.39 o
  -7   8   3        475.62        377.64       106.98 o
  -6   8   3         30.50         77.09        53.86 o
  -5   8   3        491.57        748.71       133.54 o
  -4   8   3        579.64        487.02        46.67 o
  -3   8   3       5259.92       4911.95       202.52 o
  -2   8   3       4314.74       4197.36       133.59 o
  -1   8   3       6402.35       6382.43       164.54 o
   0   8   3      13808.80      13323.00       240.06 o
   1   8   3       6167.57       6162.13       146.20 o
   2   8   3      11304.29      11124.80       346.22 o
   3   8   3       4261.89       4403.52       268.74 o
   4   8   3       2511.87       3006.47       249.71 o
   5   8   3       4992.23       5344.54       358.02 o
   6   8   3       7394.76       7410.53       445.66 o
   7   8   3       8425.25       8837.88       513.62 o
   8   8   3       7416.13       7796.40       505.30 o
   9   8   3       5308.47       5384.22       436.08 o
  10   8   3       3686.25       3862.49       390.43 o
  11   8   3       2050.37       2237.03       308.00 o
 -13   9   3       2574.96       2228.80       320.24 o
 -12   9   3       4767.94       4539.28       442.20 o
 -11   9   3       6145.29       5869.57       485.46 o
 -10   9   3       7949.49       7576.76       525.96 o
  -9   9   3      11516.01      10677.46       604.70 o
  -8   9   3       9945.96       9377.73       543.29 o
  -7   9   3      11325.38      11212.33       577.23 o
  -6   9   3      10612.71       9932.78       529.06 o
  -5   9   3       9720.22       9614.49       506.41 o
  -4   9   3       9636.82       9369.72       493.08 o
  -3   9   3      10245.64      10056.59       303.47 o
  -2   9   3      10317.98      10380.30       215.88 o
  -1   9   3       9667.35       9648.92       213.32 o
   0   9   3      14843.51      14558.04       272.70 o
   1   9   3      11706.00      11594.12       246.33 o
   2   9   3      12658.06      12677.02       305.10 o
   3   9   3       1487.84       1664.28       146.39 o
   4   9   3       2056.39       2429.02       183.58 o
   5   9   3       4713.16       4673.85       343.94 o
   6   9   3       3364.53       3445.82       310.48 o
   7   9   3       1185.38       1299.33       205.16 o
   8   9   3        660.82        745.83       162.57 o
   9   9   3       1258.81       1593.12       239.25 o
  10   9   3        175.84        287.12       110.01 o
 -12  10   3         20.81        113.68        93.98 o
 -11  10   3          0.89        231.76       115.28 o
 -10  10   3          0.78         49.41        62.42 o
  -9  10   3         43.19         85.15        76.62 o
  -8  10   3         20.02         37.08        47.91 o
  -7  10   3        719.53        843.45       174.45 o
  -6  10   3        714.85        695.01       158.25 o
  -5  10   3        971.81        715.86       142.60 o
  -4  10   3        562.20        613.19        95.97 o
  -3  10   3        656.57        612.71        79.40 o
  -2  10   3        116.52         75.91        42.17 o
  -1  10   3        128.55        157.68        34.67 o
   0  10   3        204.35        412.21        62.95 o
   1  10   3       2045.87       2035.03       105.64 o
   2  10   3       3548.21       3647.32       165.90 o
   3  10   3       3368.28       3538.76       169.13 o
   4  10   3       3386.90       3757.77       181.23 o
   5  10   3        456.16        580.83       103.53 o
   6  10   3        504.63        443.03       108.94 o
   7  10   3         40.29        114.70        66.26 o
   8  10   3        277.74        155.00        86.33 o
   9  10   3        496.44        559.20       144.84 o
 -10  11   3        868.11        832.58       181.37 o
  -9  11   3       1815.51       1585.91       244.44 o
  -8  11   3       1028.31        901.98       186.51 o
  -7  11   3       1103.58       1163.47       199.87 o
  -6  11   3       1964.82       2051.21       255.35 o
  -5  11   3       1627.27       1502.30       203.21 o
  -4  11   3       3147.08       3053.68       217.93 o
  -3  11   3       3678.56       3130.50       184.18 o
  -2  11   3       1420.67       1280.24       130.12 o
  -1  11   3       1774.76       1651.13       128.83 o
   0  11   3       1056.98       1257.18       120.38 o
   1  11   3        400.97        443.80        67.70 o
   2  11   3        396.61        478.62       143.48 o
   3  11   3        784.39        844.55       200.32 o
   4  11   3        672.70        640.06       182.71 o
   5  11   3        471.60        410.21        86.77 o
   6  11   3        226.44        241.87       111.18 o
   7  11   3         19.29         41.77        64.87 o
   8  11   3        196.20        142.16        79.20 o
  -9  12   3         59.22         11.84        58.99 o
  -8  12   3        250.08        221.89        94.94 o
  -7  12   3        469.43        654.35       116.10 o
  -6  12   3       1096.03       1284.30       158.62 o
  -5  12   3       2047.75       2217.44       201.68 o
  -4  12   3       1401.75       1501.17       161.70 o
  -3  12   3       1718.69       1597.22       137.71 o
  -2  12   3       1360.62       1267.00       120.63 o
  -1  12   3       1268.63       1282.09       119.40 o
   0  12   3       2131.36       2288.76       245.60 o
   1  12   3       3342.38       3318.31       366.04 o
   2  12   3       5209.85       5416.29       479.16 o
   3  12   3       4695.41       5689.24       495.59 o
   4  12   3       5180.71       5781.55       514.33 o
   5  12   3       4260.09       5128.87       492.21 o
   6  12   3       3305.83       3668.65       434.41 o
  -6  13   3       3271.38       3117.08       254.37 o
  -5  13   3       2908.96       3465.51       388.91 o
  -4  13   3       2504.50       3046.20       363.69 o
  -3  13   3       2123.97       2555.43       319.07 o
  -2  13   3       1772.21       1614.72       183.34 o
  -1  13   3       1612.38       1721.27       186.25 o
   0  13   3       1769.98       1984.15       300.02 o
   1  13   3       1955.85       2466.52       335.72 o
   2  13   3       1618.20       1851.99       292.62 o
   3  13   3        948.13       1095.12       233.09 o
 -17   0   4         47.01        145.25       102.33 o
 -16   0   4        266.12        313.88       127.52 o
 -15   0   4        554.08        568.24       144.13 o
 -14   0   4       1433.20       1553.91       221.02 o
 -13   0   4       5662.62       5434.61       392.79 o
 -12   0   4       3976.33       3865.24       313.51 o
 -11   0   4       4197.50       4119.98       311.54 o
 -10   0   4       5900.88       5884.32       344.07 o
  -9   0   4       9115.92       9301.15       410.98 o
  -8   0   4       6882.83       6702.33       322.71 o
  -7   0   4      37956.98      37911.44       802.93 o
  -6   0   4      62526.84      62588.00      1746.31 o
  -5   0   4      60538.55      60560.06       709.67 o
  -4   0   4      61208.10      62210.08       705.71 o
  -3   0   4      27695.03      26475.10       648.49 o
  -2   0   4       7369.32       6838.37       157.99 o
  -1   0   4      51418.11      52888.04       404.10 o
   0   0   4      34511.59      35884.64       830.99 o
   1   0   4      92094.95      97874.02      1446.73 o
   2   0   4     105008.66     108904.79      1149.46 o
   3   0   4      70840.55      73676.41      1266.74 o
   4   0   4      51735.52      53805.19      1071.74 o
   5   0   4      50998.91      52039.33      1100.48 o
   6   0   4      15201.99      15407.45       570.12 o
   7   0   4      22749.27      23772.61       763.12 o
   8   0   4       9984.89      10027.42       508.35 o
   9   0   4       5752.92       6221.46       416.54 o
  10   0   4      11676.09      11148.88       597.20 o
  11   0   4       7026.26       7514.54       508.31 o
  12   0   4       6877.31       7425.00       527.99 o
  13   0   4       4748.59       5240.31       464.50 o
  14   0   4       2517.32       2784.09       351.47 o
 -17   1   4       1122.07       1257.57       162.89 o
 -16   1   4       1918.03       2070.43       197.96 o
 -15   1   4       1168.49       1132.52       139.15 o
 -14   1   4       1555.66       1733.02       164.92 o
 -13   1   4       3834.67       3626.41       225.84 o
 -12   1   4       2067.97       2074.30       161.56 o
 -11   1   4       8029.45       7907.45       304.18 o
 -10   1   4       3064.27       2716.19       315.49 o
  -9   1   4       7744.75       8032.60       523.10 o
  -8   1   4       6545.20       6517.92       385.38 o
  -7   1   4       4007.30       3961.65       128.46 o
  -6   1   4      15955.28      16318.17       253.87 o
  -5   1   4      23019.68      22889.78       262.52 o
  -4   1   4       8232.89       8137.11       115.37 o
  -3   1   4       8262.37       8893.71       170.19 o
  -2   1   4        909.04       1022.65        85.54 o
  -1   1   4        948.37        875.23        38.77 o
   0   1   4         51.15         69.87        13.89 o
   1   1   4        247.88        263.87        24.29 o
   2   1   4        224.64        235.46        27.49 o
   3   1   4        505.69        604.38        67.75 o
   4   1   4        103.12        114.13        29.22 o
   5   1   4       1468.96       1580.81       104.14 o
   6   1   4         20.12         50.97        24.76 o
   7   1   4       3816.15       3822.18       210.28 o
   8   1   4       3840.07       4000.01       228.84 o
   9   1   4        460.65        350.51        76.20 o
  10   1   4        113.39        112.39        42.83 o
  11   1   4       2342.67       2337.70       203.01 o
  12   1   4       1766.50       1799.22       221.23 o
  13   1   4       2395.18       2248.81       232.52 o
  14   1   4       1082.16       1133.49       180.00 o
 -17   2   4          8.59        -14.77        57.11 o
 -16   2   4        127.24         23.30        68.94 o
 -15   2   4        111.52        102.24        47.24 o
 -14   2   4        335.89        362.19        69.89 o
 -13   2   4        399.61        402.69        74.90 o
 -12   2   4         15.26        -45.62        45.62 o
 -11   2   4         68.12         31.64        37.27 o
 -10   2   4         36.83         12.25        24.00 o
  -9   2   4       1302.53       1217.02       101.81 o
  -8   2   4        866.60        912.14        63.80 o
  -7   2   4        474.51        472.83        46.43 o
  -6   2   4      12117.65      12656.83       327.36 o
  -5   2   4       8752.72       8711.47       217.94 o
  -4   2   4      11539.64      11411.18       152.51 o
  -3   2   4       1586.80       1809.54        71.35 o
  -2   2   4       3641.33       3878.14       141.16 o
  -1   2   4        690.20        726.20        45.31 o
   0   2   4         50.14         94.38        14.61 o
   1   2   4       4911.58       5018.05       116.29 o
   2   2   4       9010.37       9306.12       176.90 o
   3   2   4       3167.05       2917.44       145.05 o
   4   2   4       3115.84       2880.84       155.72 o
   5   2   4       1029.62        985.30       147.08 o
   6   2   4        101.85         84.17        28.30 o
   7   2   4         75.40         76.93        32.46 o
   8   2   4       1456.16       1458.11       117.14 o
   9   2   4       1711.84       1655.88       130.07 o
  10   2   4        217.07        200.97        63.44 o
  11   2   4       1455.07       1578.87       141.26 o
  12   2   4        402.36        320.77        72.43 o
  13   2   4        134.06         31.16        58.78 o
 -17   3   4       2858.61       2804.57       239.67 o
 -16   3   4       3920.95       3936.51       269.36 o
 -15   3   4       4037.76       3783.81       254.33 o
 -14   3   4       5389.01       5446.19       392.45 o
 -13   3   4       7331.83       7433.85       321.46 o
 -12   3   4       5694.91       6073.46       277.23 o
 -11   3   4       9298.98       9765.67       333.51 o
 -10   3   4       7661.22       7639.30       277.45 o
  -9   3   4      11696.19      11910.59       325.90 o
  -8   3   4      17176.80      16977.19       292.20 o
  -7   3   4       3605.15       3548.96       113.93 o
  -6   3   4      15176.15      15917.37       230.82 o
  -5   3   4       5716.86       5742.62       235.25 o
  -4   3   4      10822.89      10835.48       163.82 o
  -3   3   4      15917.77      15977.51       282.01 o
  -2   3   4       8411.84       8146.52       126.87 o
  -1   3   4       2145.86       2088.91        51.83 o
   0   3   4        850.90        903.37        45.70 o
   1   3   4        897.92        826.00        36.69 o
   2   3   4        726.81        920.15        61.31 o
   3   3   4         69.09         53.36        73.80 o
   4   3   4       2983.13       3101.35       158.80 o
   5   3   4       2332.83       2275.64       145.66 o
   6   3   4       1889.09       1860.85       141.00 o
   7   3   4        750.44        746.08        97.10 o
   8   3   4       1359.79       1334.91       136.61 o
   9   3   4       1003.46        986.12       125.03 o
  10   3   4       1952.41       2003.79       181.60 o
  11   3   4       3731.87       3908.09       417.04 o
  12   3   4       2162.06       2327.05       219.89 o
  13   3   4       3264.39       3267.20       273.79 o
 -16   4   4         98.72        139.60        76.17 o
 -15   4   4        197.21        186.81        64.65 o
 -14   4   4        132.43        183.22        61.44 o
 -13   4   4       1366.00       1515.17       149.25 o
 -12   4   4       4346.93       4327.63       162.93 o
 -11   4   4       5074.78       5053.39       160.49 o
 -10   4   4      13312.31      13217.14       242.85 o
  -9   4   4      11969.00      11179.97       492.90 o
  -8   4   4      12853.05      12887.68       242.32 o
  -7   4   4       8137.75       8132.27       168.94 o
  -6   4   4      11311.50      11331.89       210.24 o
  -5   4   4      14624.25      14058.49       253.16 o
  -4   4   4      36729.37      37833.09       856.93 o
  -3   4   4      57731.48      56206.27       771.48 o
  -2   4   4      28762.33      27985.38       498.29 o
  -1   4   4      48684.05      47848.88       563.14 o
   0   4   4      36173.29      35298.80       326.64 o
   1   4   4      32377.48      32229.93       362.27 o
   2   4   4      37994.18      38801.14       387.53 o
   3   4   4      13680.02      13048.04       327.38 o
   4   4   4      15632.13      15056.99       372.32 o
   5   4   4      33621.82      33293.29       612.34 o
   6   4   4      24842.66      24558.52       539.01 o
   7   4   4      23344.07      22203.69       874.59 o
   8   4   4      12497.90      12538.34       550.62 o
   9   4   4       5600.12       5474.04       285.02 o
  10   4   4       6760.52       6632.56       431.37 o
  11   4   4       3607.33       3661.18       260.59 o
  12   4   4       3027.44       2968.13       247.12 o
  13   4   4       1839.83       1882.32       204.06 o
 -16   5   4         73.08         51.78        83.31 o
 -15   5   4          5.89        101.64        56.49 o
 -14   5   4        658.55        659.58       101.58 o
 -13   5   4       1412.95       1313.52       132.93 o
 -12   5   4        347.24        425.65        74.28 o
 -11   5   4         40.83         68.70        42.57 o
 -10   5   4         53.08        137.63        46.77 o
  -9   5   4         26.77         33.24        26.54 o
  -8   5   4        174.39        249.48        61.57 o
  -7   5   4       2024.69       1872.37        98.47 o
  -6   5   4        703.59        724.79        38.97 o
  -5   5   4       2936.66       2180.70       221.42 o
  -4   5   4       1790.21       1616.12       167.89 o
  -3   5   4        183.67        215.66        48.13 o
  -2   5   4        257.11        220.36        21.87 o
  -1   5   4        269.77        326.08        35.71 o
   0   5   4        750.60        870.40        45.35 o
   1   5   4        235.58        287.80        36.12 o
   2   5   4         20.13         62.94        19.78 o
   3   5   4        443.38        553.10        58.76 o
   4   5   4       1329.71       1275.22        80.42 o
   5   5   4          4.96        -15.43        32.02 o
   6   5   4          0.93         37.29        30.41 o
   7   5   4        358.83        366.93        85.64 o
   8   5   4       1005.03       1016.09       116.40 o
   9   5   4        213.92        312.51        73.89 o
  10   5   4        151.57        178.39        64.30 o
  11   5   4          2.96        -67.50        67.50 o
  12   5   4         34.52        -59.95        59.95 o
  13   5   4         72.52         49.97        93.82 o
 -15   6   4         57.17         62.47        90.64 o
 -14   6   4         31.09       -101.29       115.35 o
 -13   6   4       1039.90        775.49        99.11 o
 -12   6   4       2822.65       2996.62       327.18 o
 -11   6   4       4217.02       4370.03       378.91 o
 -10   6   4       2535.88       2546.62       277.17 o
  -9   6   4       4659.72       4707.56       364.39 o
  -8   6   4       4847.97       4587.78       173.84 o
  -7   6   4       4878.00       4684.07       151.85 o
  -6   6   4       6916.13       5946.51       184.31 o
  -5   6   4       4106.00       3116.75       734.24 o
  -4   6   4       9494.45       9277.39       429.31 o
  -3   6   4      11746.75      11945.00       351.52 o
  -2   6   4      24002.34      23786.83       347.66 o
  -1   6   4      18933.94      19098.68       218.10 o
   0   6   4      15667.41      15113.89       337.84 o
   1   6   4       8277.41       8299.42       200.04 o
   2   6   4      10368.74      10440.81       271.90 o
   3   6   4      10736.83      10954.08       292.11 o
   4   6   4       7744.59       7812.51       254.35 o
   5   6   4       9395.34       9569.17       459.13 o
   6   6   4       6676.94       7191.70       292.23 o
   7   6   4       3755.82       3916.95       225.88 o
   8   6   4       5514.27       5326.69       274.24 o
   9   6   4       3148.77       3629.24       234.03 o
  10   6   4       1251.39       1343.58       151.96 o
  11   6   4       1087.51        914.79       131.40 o
  12   6   4        579.39        776.15       186.15 o
 -15   7   4       3320.96       3354.33       390.58 o
 -14   7   4       4773.09       4716.32       455.70 o
 -13   7   4       4818.97       5097.74       452.77 o
 -12   7   4       5935.30       5614.67       457.80 o
 -11   7   4       5609.49       5401.26       430.02 o
 -10   7   4       7046.20       6187.10       449.35 o
  -9   7   4       6965.48       6448.60       441.02 o
  -8   7   4       4876.33       4782.75       361.50 o
  -7   7   4       8184.87       6943.05       611.93 o
  -6   7   4      10462.82       9484.23       622.09 o
  -5   7   4       7053.07       7336.54       412.68 o
  -4   7   4       7323.81       7517.03       302.66 o
  -3   7   4       6259.31       6286.63       266.62 o
  -2   7   4       1937.68       1987.09        73.93 o
  -1   7   4         30.83         47.69        15.97 o
   0   7   4        213.26        189.70        22.98 o
   1   7   4         24.56         53.17        28.96 o
   2   7   4         49.81          8.08        27.82 o
   3   7   4        112.16        128.70        51.71 o
   4   7   4          5.53         -8.78        47.90 o
   5   7   4        112.00        155.35        67.43 o
   6   7   4        632.18        655.42       130.14 o
   7   7   4       1066.49       1134.30       184.26 o
   8   7   4       1090.45       1224.91       205.48 o
   9   7   4       2682.79       2656.21       295.85 o
  10   7   4       2782.17       2839.72       323.40 o
  11   7   4        990.22        997.23       217.33 o
 -14   8   4        342.14        422.89       154.29 o
 -13   8   4        804.33        879.72       205.04 o
 -12   8   4       1111.64       1096.45       212.60 o
 -11   8   4        946.54        988.75       205.81 o
 -10   8   4       1711.17       1391.40       228.24 o
  -9   8   4       2000.05       1759.98       239.63 o
  -8   8   4       7028.17       6984.92       464.06 o
  -7   8   4       3736.43       3443.98       306.93 o
  -6   8   4       5749.07       5556.74       392.96 o
  -5   8   4       4984.13       4858.51       356.61 o
  -4   8   4       4725.80       4357.47       244.99 o
  -3   8   4       5191.44       5008.15       198.94 o
  -2   8   4       4870.36       4631.53       163.45 o
  -1   8   4      13314.23      13120.66       236.40 o
   0   8   4       7453.25       7118.13       229.17 o
   1   8   4       7737.03       7665.59       189.31 o
   2   8   4      10212.23      10147.97       335.33 o
   3   8   4      10454.40      11182.53       381.42 o
   4   8   4      11148.18      11404.25       505.66 o
   5   8   4       4051.27       3871.54       308.92 o
   6   8   4       3007.42       3421.94       308.91 o
   7   8   4       1815.85       1943.47       242.11 o
   8   8   4       3817.14       4024.40       363.98 o
   9   8   4       2149.09       2481.01       302.53 o
  10   8   4       1843.64       1798.53       267.58 o
  11   8   4       1911.40       2378.44       324.53 o
 -13   9   4        622.24        687.40       188.36 o
 -12   9   4        983.27       1013.34       208.84 o
 -11   9   4        627.16        446.65       144.58 o
 -10   9   4         17.48        -38.58        66.33 o
  -9   9   4         55.43         51.61        71.78 o
  -8   9   4         60.89         62.48        58.50 o
  -7   9   4         75.26         13.26        61.42 o
  -6   9   4        687.08        470.13       120.49 o
  -5   9   4       1014.92        667.92       138.70 o
  -4   9   4       2029.46       1906.77       198.30 o
  -3   9   4         68.81         88.71        27.79 o
  -2   9   4         20.26         24.52        56.15 o
  -1   9   4        646.14        650.70        53.17 o
   0   9   4        430.75        519.35        50.36 o
   1   9   4        298.47        338.96        53.55 o
   2   9   4        682.98        866.77       101.58 o
   3   9   4       2771.53       2792.15       188.09 o
   4   9   4        711.93        747.92       185.64 o
   5   9   4        205.81        221.96        70.37 o
   6   9   4        278.38        365.60       115.83 o
   7   9   4       1183.31       1247.26       205.74 o
   8   9   4         87.26         39.68        75.65 o
   9   9   4        399.63        448.45       144.60 o
  10   9   4          7.78         32.68        84.41 o
 -12  10   4       1048.04       1221.30       237.87 o
 -11  10   4       1527.05       1645.49       264.38 o
 -10  10   4       2242.99       2253.43       296.03 o
  -9  10   4       3650.10       3676.30       366.33 o
  -8  10   4       4476.52       4392.44       394.74 o
  -7  10   4       6624.66       7086.46       486.19 o
  -6  10   4       8174.59       7680.13       497.12 o
  -5  10   4      10106.06      10608.57       510.45 o
  -4  10   4      10534.32      10629.60       402.01 o
  -3  10   4      10636.97      10288.04       579.91 o
  -2  10   4       7359.49       7833.66       274.00 o
  -1  10   4      10922.72      11149.36       320.99 o
   0  10   4      11552.95      11755.80       324.85 o
   1  10   4       7732.29       8071.81       332.27 o
   2  10   4       7599.68       7532.36       246.68 o
   3  10   4      13863.72      14099.58       356.66 o
   4  10   4       9086.34       9745.70       387.54 o
   5  10   4       5444.10       5731.93       381.18 o
   6  10   4       5600.16       6129.54       434.99 o
   7  10   4       4515.97       4752.73       395.81 o
   8  10   4       5058.11       4855.87       422.70 o
   9  10   4       2503.77       2758.54       325.60 o
 -10  11   4       1718.40       1784.22       274.45 o
  -9  11   4       3694.33       3597.48       386.08 o
  -8  11   4       3411.34       2744.68       318.32 o
  -7  11   4       2218.52       2177.29       285.19 o
  -6  11   4       1149.35       1077.52       134.51 o
  -5  11   4        570.60        681.31       159.58 o
  -4  11   4        627.66        765.49       147.89 o
  -3  11   4        891.65        918.67       100.14 o
  -2  11   4       1107.00       1002.09       112.82 o
  -1  11   4        798.28        903.37        95.49 o
   0  11   4        704.91        729.29        84.97 o
   1  11   4        198.07        191.74        55.55 o
   2  11   4        331.11        350.61        75.02 o
   3  11   4         36.18         26.58        59.88 o
   4  11   4        464.58        388.48       138.34 o
   5  11   4        537.01        425.26       157.12 o
   6  11   4        220.91        107.36        77.51 o
   7  11   4         20.28         22.39        73.66 o
  -9  12   4         67.40        -25.51        59.47 o
  -8  12   4        900.45        600.91       157.81 o
  -7  12   4       1057.01        959.63       143.74 o
  -6  12   4        208.26        333.34        90.06 o
  -5  12   4        253.11        229.98        69.11 o
  -4  12   4        211.19        224.32        68.62 o
  -3  12   4        166.83        141.85        47.05 o
  -2  12   4        156.16        271.14        59.86 o
  -1  12   4        119.03        157.17       106.52 o
   0  12   4        213.11        103.51        68.81 o
   1  12   4        362.99        342.74       120.26 o
   2  12   4        305.91        129.03        98.24 o
   3  12   4        420.78        621.90       185.89 o
   4  12   4        412.05        813.62       197.36 o
   5  12   4         99.91        244.51       136.68 o
  -6  13   4        940.39        807.71       131.88 o
  -5  13   4        413.45        322.24       211.87 o
  -4  13   4         87.38         72.77        52.92 o
  -3  13   4        122.72          3.09       106.44 o
  -2  13   4        110.68       -119.38       122.15 o
  -1  13   4        230.62        207.89       105.92 o
   0  13   4        463.93        348.16       129.59 o
   1  13   4         19.86         81.86       109.06 o
   2  13   4         50.27         64.47        80.64 o
 -17   1   5       1949.02       2051.26       203.34 o
 -16   1   5       1086.46       1107.54       145.01 o
 -15   1   5        632.89        609.69       165.03 o
 -14   1   5        191.82        297.24        90.78 o
 -13   1   5        347.03        398.19       127.56 o
 -12   1   5         86.49        128.61        49.57 o
 -11   1   5        512.83        593.89        83.90 o
 -10   1   5       1147.48       1234.01       138.17 o
  -9   1   5       2852.73       2811.44       154.06 o
  -8   1   5        626.78        701.36        72.85 o
  -7   1   5       4275.96       4403.61       139.60 o
  -6   1   5       2245.24       2247.66        91.33 o
  -5   1   5        539.74        500.10        28.63 o
  -4   1   5       9485.63       9068.15       197.88 o
  -3   1   5       9169.96       9892.66       136.07 o
  -2   1   5        270.15        270.76        23.07 o
  -1   1   5       4157.45       4354.72       108.30 o
   0   1   5       1564.05       1624.93        51.08 o
   1   1   5       7095.47       7289.34       182.46 o
   2   1   5      33095.67      34354.08      1033.02 o
   3   1   5      20955.62      21314.09       452.06 o
   4   1   5      22071.54      22651.65       498.64 o
   5   1   5      17247.01      17367.69       365.85 o
   6   1   5      10282.19      10143.53       289.81 o
   7   1   5       5383.51       4876.63       211.16 o
   8   1   5       4184.39       3897.56       200.58 o
   9   1   5       3687.28       3787.92       236.15 o
  10   1   5       8352.60       8721.62       380.38 o
  11   1   5       8725.70       9862.50       519.94 o
  12   1   5       3763.08       3730.32       237.91 o
  13   1   5       3571.70       3306.14       230.69 o
 -17   2   5       1858.62       2163.44       207.17 o
 -16   2   5       3606.60       3702.41       276.67 o
 -15   2   5       4774.22       4657.65       278.49 o
 -14   2   5      10157.59       9718.60       383.76 o
 -13   2   5       6582.66       7014.47       308.86 o
 -12   2   5      15343.92      15307.54       443.20 o
 -11   2   5      16172.88      16523.33       436.47 o
 -10   2   5      12549.59      12890.25       359.35 o
  -9   2   5      27805.15      27669.40       520.90 o
  -8   2   5      24261.32      23910.11       357.48 o
  -7   2   5      84144.00      86703.33       802.23 o
  -6   2   5      53804.88      53894.26       530.16 o
  -5   2   5      44602.25      44354.52       367.10 o
  -4   2   5      78910.70      80674.67       548.53 o
  -3   2   5      43961.79      42581.94       451.92 o
  -2   2   5      18787.45      18435.51       274.89 o
  -1   2   5      35881.36      36127.44       442.74 o
   0   2   5      59087.71      60577.57       534.38 o
   1   2   5      45423.05      46317.90       667.17 o
   2   2   5      44363.27      44985.75       674.73 o
   3   2   5      12240.75      11757.23       318.43 o
   4   2   5      21424.73      21781.77       476.70 o
   5   2   5      17057.73      17037.97       805.26 o
   6   2   5       5343.92       4974.04       245.76 o
   7   2   5       7474.37       6812.35       306.74 o
   8   2   5       4632.15       4358.80       207.04 o
   9   2   5       3207.57       3122.21       185.02 o
  10   2   5        168.43        183.89        52.97 o
  11   2   5        463.64        408.55        74.45 o
  12   2   5        110.19         92.35        65.66 o
  13   2   5        117.33        115.80        75.51 o
 -17   3   5         58.88         69.87        49.11 o
 -16   3   5        253.98        262.96        77.59 o
 -15   3   5        580.84        534.61       211.80 o
 -14   3   5        610.22        635.48        98.06 o
 -13   3   5        418.10        444.69        80.52 o
 -12   3   5        908.05        851.21       103.52 o
 -11   3   5        251.08        280.06        89.77 o
 -10   3   5        775.42        758.46       150.26 o
  -9   3   5        688.12        857.07        83.04 o
  -8   3   5       1213.47       1221.68        66.53 o
  -7   3   5       3854.60       3904.23       121.47 o
  -6   3   5         44.62         98.00        15.76 o
  -5   3   5       3421.98       3495.17        88.68 o
  -4   3   5        229.07        273.56        18.45 o
  -3   3   5       9752.87      10006.19       129.88 o
  -2   3   5       1823.97       1846.71        66.00 o
  -1   3   5      14720.34      14747.50       289.82 o
   0   3   5       9262.21       9792.80       222.55 o
   1   3   5       1328.02       1258.31        74.92 o
   2   3   5       1860.60       1891.43       167.88 o
   3   3   5        709.69        702.48        75.90 o
   4   3   5       3244.78       3408.52       177.61 o
   5   3   5       3192.49       2909.79       207.48 o
   6   3   5       2686.72       2707.02       179.34 o
   7   3   5       5526.37       5231.83       264.75 o
   8   3   5       2824.82       2919.14       207.26 o
   9   3   5       3632.53       3613.86       244.20 o
  10   3   5       1392.07       1616.56       175.40 o
  11   3   5        767.67        866.73       137.14 o
  12   3   5        830.27        703.18       135.56 o
  13   3   5        588.00        416.11       109.99 o
 -17   4   5        648.86        408.54       163.58 o
 -16   4   5       1268.15       1254.72       168.59 o
 -15   4   5        486.77        448.32        84.18 o
 -14   4   5       1262.99        954.91       185.46 o
 -13   4   5       2421.21       2423.10       297.73 o
 -12   4   5        912.31        845.13       126.92 o
 -11   4   5       1665.43       1605.37        76.37 o
 -10   4   5       2229.46       2246.35       248.70 o
  -9   4   5       6412.30       6503.82       176.59 o
  -8   4   5       3060.46       2922.04        92.52 o
  -7   4   5       7167.50       7130.99       275.93 o
  -6   4   5      13177.14      12856.90       193.41 o
  -5   4   5       6264.13       6639.62       348.78 o
  -4   4   5       2900.97       2922.81       217.89 o
  -3   4   5       1601.26       1267.97       151.64 o
  -2   4   5       7837.53       8231.71       160.87 o
  -1   4   5        969.91        951.88        41.35 o
   0   4   5       9455.63       9936.49       198.67 o
   1   4   5       5687.90       5830.25       183.25 o
   2   4   5       5982.38       5947.99       146.03 o
   3   4   5       1102.52       1215.65       123.83 o
   4   4   5        921.63        996.44        96.27 o
   5   4   5       1028.57        935.99       101.27 o
   6   4   5        203.41        168.17        49.61 o
   7   4   5        246.90        215.86        91.24 o
   8   4   5        155.64        180.94        81.32 o
   9   4   5        146.78        128.46        68.44 o
  10   4   5         74.63         52.22        61.99 o
  11   4   5        346.14        203.06        58.86 o
  12   4   5          1.62        -17.84        58.89 o
 -16   5   5       1014.38        899.04       209.30 o
 -15   5   5        928.60        918.28       192.15 o
 -14   5   5       1176.35       1246.79       135.04 o
 -13   5   5       1187.88       1417.43       136.55 o
 -12   5   5       1058.93       1278.60       132.97 o
 -11   5   5        470.69        507.12        73.31 o
 -10   5   5        547.29        540.59        69.72 o
  -9   5   5        126.91        220.84        29.05 o
  -8   5   5        167.53        230.30        23.92 o
  -7   5   5        909.99       1004.58        71.58 o
  -6   5   5        634.90        549.42        74.02 o
  -5   5   5       1242.29       1301.05       159.79 o
  -4   5   5        779.20        844.80       130.53 o
  -3   5   5       1177.77       1146.71       104.11 o
  -2   5   5       6982.92       6497.23       348.57 o
  -1   5   5      11525.00      11286.86       165.47 o
   0   5   5       9884.52      10062.09       319.19 o
   1   5   5      17270.53      16795.24       398.91 o
   2   5   5      16920.98      16737.32       323.15 o
   3   5   5       8703.63       8802.81       206.98 o
   4   5   5       9973.34       9783.00       231.59 o
   5   5   5      11719.59      11258.56       359.40 o
   6   5   5      11291.77      11248.08       374.10 o
   7   5   5      13959.85      14020.54       440.15 o
   8   5   5      11478.87      11862.69       419.43 o
   9   5   5       8803.49       8890.95       378.10 o
  10   5   5       8307.54       8099.33       377.73 o
  11   5   5       3484.00       3447.05       285.17 o
  12   5   5       3236.42       3116.16       259.18 o
 -16   6   5       1863.42       2504.20       342.94 o
 -15   6   5       1508.63       1486.39       261.34 o
 -14   6   5        980.85       1065.24       223.28 o
 -13   6   5       3250.51       3301.03       354.88 o
 -12   6   5       6596.41       6507.80       267.07 o
 -11   6   5       6322.92       5485.95       430.37 o
 -10   6   5      10518.64      11250.16       584.26 o
  -9   6   5      18143.50      17142.51      1085.82 o
  -8   6   5      10978.68      10797.20       265.31 o
  -7   6   5       9207.37       8414.98       255.18 o
  -6   6   5      12815.40      12395.28       537.41 o
  -5   6   5      12454.25      12049.20       528.49 o
  -4   6   5      23400.57      22871.99       520.33 o
  -3   6   5      23109.51      22112.79       506.20 o
  -2   6   5      17990.12      16740.72       245.02 o
  -1   6   5      19191.81      19167.10       222.63 o
   0   6   5      12681.05      12606.71       237.68 o
   1   6   5      10325.97      10117.87       230.85 o
   2   6   5       9518.34       9964.55       390.23 o
   3   6   5       5060.31       5031.25       192.22 o
   4   6   5       6219.93       6128.39       285.03 o
   5   6   5       7017.83       7118.46       289.24 o
   6   6   5       5796.47       5992.89       277.78 o
   7   6   5       1718.33       1930.87       165.37 o
   8   6   5       2096.61       2229.60       182.63 o
   9   6   5       1040.66        954.79       123.84 o
  10   6   5        605.25        670.12       142.82 o
  11   6   5         53.72         35.18        84.67 o
 -15   7   5         70.21        115.82       106.07 o
 -14   7   5          6.38        152.59       108.71 o
 -13   7   5          0.54         92.24        97.01 o
 -12   7   5         38.12        118.37        82.46 o
 -11   7   5        170.10         64.48        57.90 o
 -10   7   5        416.35        399.68       113.41 o
  -9   7   5         14.19        143.62        83.25 o
  -8   7   5         19.19        -30.93        55.43 o
  -7   7   5         24.87         20.30        54.46 o
  -6   7   5        932.03        525.14       221.93 o
  -5   7   5         92.77         37.06        82.41 o
  -4   7   5          1.36         51.78        46.60 o
  -3   7   5        271.98        262.84        60.13 o
  -2   7   5        480.05        526.07        37.90 o
  -1   7   5       1293.54       1363.33        57.04 o
   0   7   5       1208.43       1130.59        73.19 o
   1   7   5          4.15         36.73       100.41 o
   2   7   5        602.96        566.08        86.32 o
   3   7   5        950.92        963.93        87.76 o
   4   7   5         64.24         96.93        56.54 o
   5   7   5        152.55         91.37        65.29 o
   6   7   5         36.35         82.38        77.14 o
   7   7   5        257.53        243.13       100.34 o
   8   7   5        104.81         71.43        62.95 o
   9   7   5         15.29         40.17        86.48 o
  10   7   5          5.01          3.99        98.84 o
  11   7   5          5.97       -116.05       116.05 o
 -14   8   5       2333.99       2576.99       349.13 o
 -13   8   5       3476.33       3318.52       377.45 o
 -12   8   5       5874.27       5789.73       477.12 o
 -11   8   5       5421.91       5812.44       464.92 o
 -10   8   5       7812.34       7901.45       524.97 o
  -9   8   5       6371.16       6107.64       448.37 o
  -8   8   5       8835.92       9223.00       532.76 o
  -7   8   5       7366.38       7005.26       458.01 o
  -6   8   5       6597.00       6469.37       435.65 o
  -5   8   5       8165.84       7725.68       483.28 o
  -4   8   5       7522.93       7667.82       321.87 o
  -3   8   5      15212.78      15168.67       355.77 o
  -2   8   5      11537.77      11400.75       197.32 o
  -1   8   5       9870.81      10183.96       203.50 o
   0   8   5      13812.62      14052.77       252.51 o
   1   8   5       2648.54       2579.11       157.11 o
   2   8   5       2358.59       2590.14       168.32 o
   3   8   5       2649.82       2697.14       207.48 o
   4   8   5        959.00       1065.78       153.61 o
   5   8   5       4950.59       5115.63       358.26 o
   6   8   5       2713.29       3006.26       288.43 o
   7   8   5       2272.65       2242.82       267.10 o
   8   8   5        662.62        776.17       170.33 o
   9   8   5        173.51         89.75        64.23 o
  10   8   5          7.35         36.15        64.92 o
 -13   9   5         68.91        221.30       106.52 o
 -12   9   5        172.17         95.21        97.09 o
 -11   9   5          3.38          2.49        53.53 o
 -10   9   5         52.91        156.53        90.80 o
  -9   9   5         15.61        -67.72        67.72 o
  -8   9   5          2.58         30.79        49.55 o
  -7   9   5        226.76        181.27        89.31 o
  -6   9   5       1167.05       1207.32       193.16 o
  -5   9   5        246.03        223.77        71.37 o
  -4   9   5       1566.32       1590.89       124.07 o
  -3   9   5       1218.71       1174.80       101.99 o
  -2   9   5       5593.55       5483.58       217.63 o
  -1   9   5       1228.08       1195.43        99.01 o
   0   9   5       3448.14       3540.59       128.92 o
   1   9   5      10261.99      10179.01       273.31 o
   2   9   5       8389.95       8314.51       314.93 o
   3   9   5       5882.40       5800.43       277.86 o
   4   9   5       3390.56       3679.69       233.10 o
   5   9   5       5890.64       5812.68       395.05 o
   6   9   5       5230.70       5700.23       411.41 o
   7   9   5       4724.92       4469.27       386.46 o
   8   9   5       3336.45       3279.00       340.21 o
   9   9   5       3983.92       3729.65       384.02 o
 -12  10   5        276.52        137.39        94.97 o
 -11  10   5        302.47        230.43       103.20 o
 -10  10   5        713.32        612.84       157.13 o
  -9  10   5       1358.46       1480.85       232.86 o
  -8  10   5       2434.83       2422.86       304.29 o
  -7  10   5       1383.68       1550.16       236.31 o
  -6  10   5       2274.10       2542.24       291.99 o
  -5  10   5       1601.46       1779.51       167.98 o
  -4  10   5       2472.11       2152.83       173.26 o
  -3  10   5        858.37        938.68        95.44 o
  -2  10   5        692.66        747.46        82.22 o
  -1  10   5        931.76        905.46        90.99 o
   0  10   5        309.42        514.71        70.05 o
   1  10   5       2370.14       2625.23       197.05 o
   2  10   5       1250.25       1656.02       158.71 o
   3  10   5       1992.35       2395.66       320.65 o
   4  10   5       1379.65       1249.52       141.24 o
   5  10   5        631.41        831.01       148.51 o
   6  10   5        516.11        582.82       104.74 o
   7  10   5         91.79          2.74        77.33 o
   8  10   5        117.01        119.96        77.79 o
 -11  11   5         55.90        -43.16        66.78 o
 -10  11   5         47.09        -83.44        89.57 o
  -9  11   5        168.48        120.25        97.12 o
  -8  11   5         17.69        203.79       113.33 o
  -7  11   5        107.77         -2.09        74.19 o
  -6  11   5        148.02        123.22        86.18 o
  -5  11   5        440.71        544.34       117.53 o
  -4  11   5        619.13        541.03        84.49 o
  -3  11   5        234.00        271.61        56.14 o
  -2  11   5        404.77        378.78        59.91 o
  -1  11   5        495.28        503.94        75.00 o
   0  11   5        295.03        277.23        72.72 o
   1  11   5        610.85        857.40       121.94 o
   2  11   5        523.83        513.56        96.32 o
   3  11   5       1229.44       1275.55       150.21 o
   4  11   5       1697.62       1676.57       283.14 o
   5  11   5       1176.81       1446.78       264.89 o
   6  11   5        948.47       1011.55       228.43 o
  -9  12   5       3221.51       3074.59       368.70 o
  -8  12   5       6975.23       6602.23       531.88 o
  -7  12   5       8527.81       8995.42      1039.59 o
  -6  12   5       7610.13       7672.54       455.45 o
  -5  12   5       7413.67       7953.51       393.43 o
  -4  12   5       4915.37       5679.49       324.71 o
  -3  12   5       4295.86       4448.69       300.87 o
  -2  12   5       3955.22       4036.04       274.74 o
  -1  12   5       4774.87       4508.41       438.62 o
   0  12   5       5272.72       5344.39       482.49 o
   1  12   5       4506.19       5335.82       479.72 o
   2  12   5       4631.27       5747.67       504.79 o
   3  12   5       3478.89       4228.03       443.60 o
   4  12   5       1759.78       2360.71       348.32 o
  -5  13   5        407.08        227.24       116.57 o
  -4  13   5        705.28        776.69       171.96 o
  -3  13   5        511.11        383.41       125.69 o
  -2  13   5        757.18        550.14       180.21 o
  -1  13   5        537.91        482.54       168.53 o
   0  13   5        726.55        755.51       196.05 o
   1  13   5        855.16        700.50       175.21 o
 -17   0   6       3028.41       2867.60       341.09 o
 -16   0   6       4457.95       4705.98       409.54 o
 -15   0   6      11904.02      11757.04       625.10 o
 -14   0   6      10585.92      11109.46       576.44 o
 -13   0   6       6588.81       7298.10       445.10 o
 -12   0   6       7485.99       7802.91       434.18 o
 -11   0   6       6279.98       6593.43       376.48 o
 -10   0   6      17606.42      17490.92       598.03 o
  -9   0   6      25294.03      24889.45       697.38 o
  -8   0   6      22489.44      22435.84       621.11 o
  -7   0   6      34642.45      34093.44       757.19 o
  -6   0   6      26773.12      26798.29       474.35 o
  -5   0   6      16700.00      16029.01       396.34 o
  -4   0   6      15845.33      15543.07       673.78 o
  -3   0   6       4383.80       4254.60       115.57 o
  -2   0   6       4724.80       4663.20       123.70 o
  -1   0   6       2403.32       2189.36       118.48 o
   0   0   6      13756.23      14234.81       248.15 o
   1   0   6       1341.96       1559.92       172.61 o
   2   0   6       7589.72       8641.66       432.57 o
   3   0   6         53.37         -5.39        65.81 o
   4   0   6        242.68        248.20        58.08 o
   5   0   6       1140.03       1068.66       154.42 o
   6   0   6       1905.56       1713.48       205.34 o
   7   0   6         38.01        -34.71        58.01 o
   8   0   6        250.53        336.68       112.91 o
   9   0   6       2725.80       2635.08       295.31 o
  10   0   6       1712.43       1319.51       192.61 o
  11   0   6        288.20        254.92        85.25 o
  12   0   6       3138.73       3050.90       889.78 o
 -17   1   6         94.32         24.00        58.59 o
 -16   1   6         35.04         45.19        99.72 o
 -15   1   6         67.98        180.68        63.77 o
 -14   1   6        370.63        309.24        74.46 o
 -13   1   6        574.53        554.68        86.99 o
 -12   1   6       1080.62       1087.81       114.18 o
 -11   1   6        205.57        221.27        56.55 o
 -10   1   6       2159.56       2169.96       143.26 o
  -9   1   6      12992.35      13483.22       425.54 o
  -8   1   6       6936.60       6580.72       222.34 o
  -7   1   6       3960.82       3676.02       126.57 o
  -6   1   6       5602.02       5279.12       144.58 o
  -5   1   6      12132.09      12306.94       192.38 o
  -4   1   6       8540.91       8618.91       124.60 o
  -3   1   6       9404.53       9433.14       159.59 o
  -2   1   6      11019.10      11020.64       136.37 o
  -1   1   6      21376.60      21813.70       251.82 o
   0   1   6       9501.57       9337.95       204.06 o
   1   1   6      15833.17      15442.46       534.78 o
   2   1   6      30556.29      31454.65       761.85 o
   3   1   6      13489.71      13793.07       376.70 o
   4   1   6      16914.06      17202.44       753.35 o
   5   1   6      11838.55      12118.40       392.06 o
   6   1   6      10791.36      10671.23       386.74 o
   7   1   6       1228.73       1148.80       105.91 o
   8   1   6       4896.69       5087.55       261.99 o
   9   1   6       2566.20       2700.35       179.20 o
  10   1   6       2520.58       2626.00       186.20 o
  11   1   6       3863.50       4012.03       238.73 o
  12   1   6       1166.14       1377.15       147.88 o
 -17   2   6        387.74        478.82       106.83 o
 -16   2   6       1150.48       1023.70       140.34 o
 -15   2   6        365.22        313.34        76.52 o
 -14   2   6        955.33       1127.43       129.62 o
 -13   2   6        234.36        339.71        74.56 o
 -12   2   6        267.15        259.84        59.61 o
 -11   2   6       1831.20       1806.76       137.55 o
 -10   2   6        183.12        212.88        61.51 o
  -9   2   6         35.79        119.41        37.94 o
  -8   2   6        198.14        215.91        46.74 o
  -7   2   6       5887.82       6230.94       149.97 o
  -6   2   6       3254.22       3455.89        86.22 o
  -5   2   6       1859.71       1948.74        79.75 o
  -4   2   6        133.86        130.91        19.00 o
  -3   2   6        181.00        275.26        54.25 o
  -2   2   6          6.75         34.83         9.88 o
  -1   2   6       1251.66       1375.31        74.59 o
   0   2   6        433.88        498.57        48.36 o
   1   2   6        308.77        257.37        78.14 o
   2   2   6        793.88        777.45        81.27 o
   3   2   6        660.07        728.86        82.69 o
   4   2   6         19.30         34.87        34.26 o
   5   2   6        742.70        770.27        96.40 o
   6   2   6         53.69         17.82        63.64 o
   7   2   6       1408.45       1358.67       162.20 o
   8   2   6        489.35        453.54        86.39 o
   9   2   6         15.20         21.23        49.91 o
  10   2   6         23.41        -49.35        49.35 o
  11   2   6         33.71        -58.20       137.98 o
  12   2   6        101.95         80.44        62.59 o
 -17   3   6        102.19         97.23        86.39 o
 -16   3   6         92.57        137.26        64.32 o
 -15   3   6        455.83        572.59        98.28 o
 -14   3   6       1308.22       1443.13       216.55 o
 -13   3   6       1172.02       1306.54       128.94 o
 -12   3   6       4036.45       4297.18       225.19 o
 -11   3   6        211.54        249.63        98.69 o
 -10   3   6       3966.85       3809.55       186.56 o
  -9   3   6       7062.74       7294.87       388.70 o
  -8   3   6      14512.37      14580.88       263.64 o
  -7   3   6      24302.87      24102.12       340.21 o
  -6   3   6      15269.00      15643.48       236.44 o
  -5   3   6      31771.66      32581.05       438.04 o
  -4   3   6      34327.40      33122.59       746.55 o
  -3   3   6      33911.72      32947.48       640.45 o
  -2   3   6      21155.41      21978.59       641.55 o
  -1   3   6      49572.34      50635.77       669.95 o
   0   3   6      20234.97      20248.37       277.71 o
   1   3   6      18351.00      18931.12       395.71 o
   2   3   6      27015.67      26453.56       843.93 o
   3   3   6      30216.55      30041.53       569.63 o
   4   3   6      29408.49      28707.13       816.83 o
   5   3   6      21284.54      21019.24       514.45 o
   6   3   6      17199.36      17414.54       488.53 o
   7   3   6      10947.48      10999.75       402.38 o
   8   3   6      11191.44      11651.96       436.46 o
   9   3   6       5979.72       5972.77       326.52 o
  10   3   6       5816.74       5262.20       685.99 o
  11   3   6       4552.17       4516.66       315.84 o
  12   3   6       1495.76       1704.67       241.67 o
 -17   4   6       2482.41       2344.48       331.43 o
 -16   4   6       1833.79       1915.55       180.15 o
 -15   4   6       5618.03       5323.26       287.47 o
 -14   4   6       4600.41       4424.82       248.48 o
 -13   4   6       7146.49       7249.51       303.24 o
 -12   4   6       9452.60       9790.16       334.83 o
 -11   4   6       7318.43       7259.27       270.47 o
 -10   4   6      14913.70      15224.75       376.26 o
  -9   4   6      11220.25      11113.90       284.69 o
  -8   4   6       3221.63       3340.11       199.04 o
  -7   4   6       4953.43       5126.89       163.66 o
  -6   4   6      10351.14      10044.46       195.11 o
  -5   4   6      18376.34      17716.39       454.62 o
  -4   4   6      14600.80      14405.61       264.43 o
  -3   4   6      14788.98      14548.85       226.09 o
  -2   4   6       8143.22       7722.75       198.20 o
  -1   4   6       8303.17       7714.77       221.34 o
   0   4   6       3168.04       3426.68       120.76 o
   1   4   6        791.83        777.52        65.05 o
   2   4   6         54.04         63.05        22.60 o
   3   4   6        183.12        279.01        52.16 o
   4   4   6         11.41         18.87        32.15 o
   5   4   6        290.68        304.88        63.58 o
   6   4   6        316.16        268.24        63.58 o
   7   4   6        670.26        620.03        96.08 o
   8   4   6        327.93        361.76        81.36 o
   9   4   6       1830.60       1976.12       184.03 o
  10   4   6        827.77        806.97       128.41 o
  11   4   6       1658.82       1610.02       187.79 o
  12   4   6        990.04       1089.20       156.22 o
 -16   5   6        155.24        142.26        73.02 o
 -15   5   6        268.93        396.15       133.97 o
 -14   5   6         54.76         71.71        56.83 o
 -13   5   6         10.00         64.26        55.74 o
 -12   5   6         22.71         31.72        37.27 o
 -11   5   6        161.20        187.75        44.53 o
 -10   5   6         26.49         27.35        27.07 o
  -9   5   6       1510.54       1545.17        77.96 o
  -8   5   6        592.27        556.02        40.22 o
  -7   5   6         30.66         81.43        58.71 o
  -6   5   6        513.83        493.66       102.72 o
  -5   5   6        200.60        183.14        30.99 o
  -4   5   6        715.56        726.52        88.85 o
  -3   5   6       2287.37       2299.93       169.12 o
  -2   5   6       2860.78       2718.46        83.25 o
  -1   5   6        627.02        613.20        35.97 o
   0   5   6       1552.15       1590.05        83.75 o
   1   5   6        351.57        397.60        55.88 o
   2   5   6        111.25        124.84        25.41 o
   3   5   6       1482.61       1473.51        81.01 o
   4   5   6        364.25        396.02        45.83 o
   5   5   6        685.98        652.85        91.30 o
   6   5   6       1167.42       1221.57       132.71 o
   7   5   6       1196.27       1291.11       137.39 o
   8   5   6       1820.36       1763.76       168.03 o
   9   5   6        968.82        966.89       130.47 o
  10   5   6         82.54         39.84        45.93 o
  11   5   6         68.51         13.44        44.67 o
 -16   6   6        534.72        441.56       142.75 o
 -15   6   6        357.59        412.50       137.22 o
 -14   6   6       1799.95       1684.13       267.14 o
 -13   6   6       3858.14       3893.46       381.75 o
 -12   6   6       4686.88       4641.15       401.44 o
 -11   6   6       6822.53       6441.67       232.63 o
 -10   6   6       3958.81       3911.44       347.02 o
  -9   6   6       3394.86       3415.58       307.35 o
  -8   6   6       2681.35       2279.38       104.28 o
  -7   6   6       1663.62       1659.21       210.30 o
  -6   6   6       2556.72       2584.46       258.78 o
  -5   6   6       2255.37       2525.20       238.90 o
  -4   6   6       3255.02       3272.10       193.42 o
  -3   6   6       5613.85       5370.79       248.68 o
  -2   6   6       1126.35       1156.14        61.09 o
  -1   6   6        880.27        909.08        47.66 o
   0   6   6         72.97        154.48        29.61 o
   1   6   6        323.74        327.93        55.43 o
   2   6   6        254.80        247.10        49.67 o
   3   6   6         85.74         97.00        31.02 o
   4   6   6          2.96        -48.63        60.78 o
   5   6   6         51.66         38.45        39.13 o
   6   6   6        102.04         87.58        48.44 o
   7   6   6        598.02        615.43       103.01 o
   8   6   6        752.83        696.55       110.35 o
   9   6   6        775.80        728.45       120.35 o
  10   6   6       1046.42        872.36       130.81 o
  11   6   6        577.46        429.60       101.67 o
 -15   7   6        319.13        835.83       202.84 o
 -14   7   6        325.75        232.58       118.76 o
 -13   7   6        545.92        686.96       177.05 o
 -12   7   6       1643.16       2255.73       291.36 o
 -11   7   6       4644.78       4955.95       416.96 o
 -10   7   6      10613.68      10548.25       593.66 o
  -9   7   6      10824.48      10609.00       581.58 o
  -8   7   6      10190.32       9971.97       543.24 o
  -7   7   6       9027.63       8934.55       508.35 o
  -6   7   6       8937.02       9438.15       534.99 o
  -5   7   6      11233.36      11791.17       549.32 o
  -4   7   6      14818.69      14002.69       431.98 o
  -3   7   6      20076.66      20170.95       394.94 o
  -2   7   6      23009.95      23790.75       412.07 o
  -1   7   6      34488.05      35192.37       401.56 o
   0   7   6      38734.70      37867.99       677.16 o
   1   7   6      22924.86      23361.64       498.14 o
   2   7   6      12284.42      12297.17       368.30 o
   3   7   6      11990.22      12049.68       494.64 o
   4   7   6      16428.01      17005.51       628.99 o
   5   7   6      13710.74      13834.74       595.46 o
   6   7   6      12763.91      12544.02       596.42 o
   7   7   6      16599.98      17641.19       753.23 o
   8   7   6       7820.63       8519.17       380.19 o
   9   7   6       5473.39       5606.49       416.01 o
  10   7   6       3025.45       2915.52       241.22 o
 -14   8   6       1031.30       1234.57       238.25 o
 -13   8   6       1210.40       1181.75       230.80 o
 -12   8   6        667.98        537.13       145.84 o
 -11   8   6       1586.72       1638.23       250.41 o
 -10   8   6       2859.99       2886.55       319.22 o
  -9   8   6       2303.97       2196.73       276.44 o
  -8   8   6       1751.19       1731.30       233.43 o
  -7   8   6       2565.16       2781.35       290.70 o
  -6   8   6       4309.80       2973.50       322.33 o
  -5   8   6       2150.41       2232.41       247.91 o
  -4   8   6       1874.72       1765.30       157.56 o
  -3   8   6       1389.02       1285.49       107.45 o
  -2   8   6       1372.55       1264.18        85.70 o
  -1   8   6        703.04        778.21        54.97 o
   0   8   6        261.11        284.78        75.47 o
   1   8   6        320.14        377.46        61.05 o
   2   8   6        971.21       1145.19       115.41 o
   3   8   6        969.70        957.51       111.76 o
   4   8   6        267.61        309.22        72.23 o
   5   8   6          0.28        -15.09        48.89 o
   6   8   6          1.90         16.04        55.02 o
   7   8   6        159.08        120.41        70.94 o
   8   8   6          7.37         57.43        79.48 o
   9   8   6        146.85        241.96       105.44 o
 -13   9   6          1.19        137.03       102.56 o
 -12   9   6          4.99        -46.46        73.62 o
 -11   9   6        317.86        472.31       150.77 o
 -10   9   6       1089.52       1509.80       241.38 o
  -9   9   6        563.06        640.71       152.32 o
  -8   9   6       1059.67        755.85       154.79 o
  -7   9   6         29.31         68.12        49.46 o
  -6   9   6        179.35        289.26       110.62 o
  -5   9   6         28.63       -105.38       110.62 o
  -4   9   6         66.99        209.38        52.48 o
  -3   9   6       1914.17       2163.65       165.19 o
  -2   9   6       3872.99       4136.09       187.88 o
  -1   9   6       4938.06       4952.85       199.26 o
   0   9   6        142.23        275.60        59.33 o
   1   9   6        265.73        249.91        43.77 o
   2   9   6        661.62        625.87        85.15 o
   3   9   6         60.27        169.63        53.52 o
   4   9   6        420.65        419.85        79.94 o
   5   9   6        169.60        201.35        77.42 o
   6   9   6        691.93        620.84       141.87 o
   7   9   6        844.67        828.05       159.39 o
   8   9   6        266.90        201.19        86.73 o
 -12  10   6       3335.06       3323.04       393.17 o
 -11  10   6       3713.73       3433.70       384.53 o
 -10  10   6       3486.09       3320.10       370.48 o
  -9  10   6       2208.93       1843.80       279.12 o
  -8  10   6       3744.29       3848.42       389.73 o
  -7  10   6       2674.51       2307.20       305.91 o
  -6  10   6       5280.56       5169.59       436.50 o
  -5  10   6       1029.38        809.75       190.50 o
  -4  10   6        602.40        522.85        72.55 o
  -3  10   6       2564.73       2608.23       161.51 o
  -2  10   6       1681.92       1705.08       126.30 o
  -1  10   6       1501.49       1746.77       165.68 o
   0  10   6        444.42        429.19        85.80 o
   1  10   6        287.30        246.90        95.38 o
   2  10   6          2.18         10.82        35.73 o
   3  10   6         18.66          8.99        85.84 o
   4  10   6        138.64        298.32       120.35 o
   5  10   6        127.23        138.85       126.51 o
   6  10   6        104.09         77.94        48.17 o
   7  10   6        548.64        371.51       103.99 o
 -11  11   6       1243.87       1353.15       256.25 o
 -10  11   6       1854.76       1825.42       286.38 o
  -9  11   6       2135.10       1864.20       282.23 o
  -8  11   6       2862.30       3189.59       365.59 o
  -7  11   6       5184.02       5387.95       467.02 o
  -6  11   6       7868.87       8609.01      1016.41 o
  -5  11   6       8684.75       9248.20       413.77 o
  -4  11   6       7920.34       8252.65       317.39 o
  -3  11   6       4391.31       4835.94       291.25 o
  -2  11   6       5287.64       5263.08       301.89 o
  -1  11   6       4080.76       4369.51       269.86 o
   0  11   6       5933.70       5904.45       316.61 o
   1  11   6       7631.68       8019.64       369.64 o
   2  11   6       7803.17       8863.86       393.22 o
   3  11   6       7955.65       9197.08       432.18 o
   4  11   6       7194.56       8898.87       658.09 o
   5  11   6       5124.45       5869.52       546.00 o
  -8  12   6          1.87         62.20        63.89 o
  -7  12   6         22.15         35.63        42.75 o
  -6  12   6         61.91        101.21        84.86 o
  -5  12   6         21.63         33.37        81.47 o
  -4  12   6          4.75        -99.73       128.30 o
  -3  12   6          1.79        -45.01        67.13 o
  -2  12   6        232.76        253.48        80.50 o
  -1  12   6        245.21        188.83        64.47 o
   0  12   6         34.28         -6.32        68.06 o
   1  12   6          4.16         -7.21        63.64 o
   2  12   6         57.17         61.85       108.38 o
   3  12   6          1.73         56.82        91.25 o
  -5  13   6       2288.26       2227.86       313.47 o
  -4  13   6       2653.05       3105.72       384.36 o
  -3  13   6       1996.90       1907.65       229.03 o
  -2  13   6       1379.92       1493.33       261.40 o
  -1  13   6       1246.07       1332.74       249.63 o
   0  13   6       1168.23       1394.35       254.30 o
 -18   1   7        407.90        503.16       105.24 o
 -17   1   7       1399.76       1115.85       147.33 o
 -16   1   7       2712.68       2697.34       218.56 o
 -15   1   7       4776.52       4641.81       273.38 o
 -14   1   7       5708.16       5821.14       291.97 o
 -13   1   7       9054.50       9068.88       347.75 o
 -12   1   7       6674.36       6733.46       281.96 o
 -11   1   7       2982.46       2919.50       174.22 o
 -10   1   7       7621.00       7664.88       270.72 o
  -9   1   7      12382.17      12132.39       328.54 o
  -8   1   7      17567.65      17377.90       499.04 o
  -7   1   7      34124.52      34299.77       690.75 o
  -6   1   7      53906.01      55166.73       590.32 o
  -5   1   7      38402.98      38662.42       550.26 o
  -4   1   7      33257.86      33751.58       328.73 o
  -3   1   7      21761.79      22448.93       286.96 o
  -2   1   7       9870.43       9620.59       147.14 o
  -1   1   7      14459.72      15017.88       240.58 o
   0   1   7      15080.28      15230.63       222.13 o
   1   1   7      19651.97      19394.93       476.49 o
   2   1   7      25926.48      26132.62       596.64 o
   3   1   7      21633.09      21591.39       760.50 o
   4   1   7      13397.81      13237.61       418.11 o
   5   1   7      11958.79      11999.91       491.66 o
   6   1   7        982.44        966.71       122.68 o
   7   1   7        123.80         56.20        66.34 o
   8   1   7       3316.77       3059.52       236.80 o
   9   1   7       1304.97       1279.71       172.31 o
  10   1   7       2160.67       2134.44       253.48 o
  11   1   7        643.11        586.75       120.70 o
  12   1   7        240.33        116.59        65.18 o
 -17   2   7       1722.57       1857.66       187.01 o
 -16   2   7       2336.29       2418.82       346.65 o
 -15   2   7       1496.99       1391.99       148.28 o
 -14   2   7       2641.21       2602.38       191.90 o
 -13   2   7       1608.27       1697.63       150.43 o
 -12   2   7       1100.88       1257.75       119.42 o
 -11   2   7        136.59        225.57        59.10 o
 -10   2   7         64.07        139.41        42.64 o
  -9   2   7       2049.32       2149.90       132.48 o
  -8   2   7        909.17       1050.36        60.59 o
  -7   2   7        302.64        449.23        59.87 o
  -6   2   7          3.76         93.23        31.80 o
  -5   2   7       7411.62       7760.42       275.04 o
  -4   2   7       6478.87       6737.85       166.13 o
  -3   2   7       1279.21       1450.64        91.37 o
  -2   2   7       5053.38       5072.44       123.88 o
  -1   2   7        772.88        753.17        54.35 o
   0   2   7       8772.67       8805.08       275.82 o
   1   2   7      20846.24      20587.12       661.58 o
   2   2   7       5529.56       5572.96       229.62 o
   3   2   7      18806.87      18637.88       460.72 o
   4   2   7      13891.83      13817.88       567.33 o
   5   2   7      18134.52      18262.34       504.22 o
   6   2   7      11526.26      12373.44       428.25 o
   7   2   7       7585.68       7933.78       358.63 o
   8   2   7       9581.84       9166.49       405.62 o
   9   2   7       6103.67       6267.60       373.36 o
  10   2   7       7510.28       7079.00       412.24 o
  11   2   7       4080.86       4335.51       314.94 o
 -17   3   7        398.14        425.66       151.33 o
 -16   3   7        604.86        468.54        95.88 o
 -15   3   7        476.92        398.03        82.41 o
 -14   3   7         74.89         88.86        39.15 o
 -13   3   7        946.04       1011.40       111.41 o
 -12   3   7        973.69        869.30       100.06 o
 -11   3   7       7510.95       7503.30       278.52 o
 -10   3   7       4687.41       4106.30       338.25 o
  -9   3   7       4516.47       4633.09       258.85 o
  -8   3   7       4054.23       4008.35       132.28 o
  -7   3   7       2776.29       2984.72       151.71 o
  -6   3   7      12872.01      13414.89       286.14 o
  -5   3   7       3617.88       3850.99       201.76 o
  -4   3   7        929.01        637.60       101.10 o
  -3   3   7      16945.15      16852.96       336.03 o
  -2   3   7      17694.60      17759.71       350.24 o
  -1   3   7      11282.66      11838.12       249.43 o
   0   3   7       9230.75       9254.79       297.73 o
   1   3   7       1072.03       1134.15        80.57 o
   2   3   7       2632.17       2640.86       157.83 o
   3   3   7       1585.92       1594.92       127.55 o
   4   3   7       2983.23       2979.25       185.92 o
   5   3   7       4251.14       4369.79       238.39 o
   6   3   7       2185.19       2502.31       188.75 o
   7   3   7       2636.66       2526.73       298.22 o
   8   3   7       1578.55       1635.60       167.30 o
   9   3   7        666.53        628.80       111.31 o
  10   3   7        207.17        115.46        70.58 o
  11   3   7          6.43        -47.86        53.48 o
 -17   4   7         68.57         46.50        67.02 o
 -16   4   7        917.95        810.81       201.30 o
 -15   4   7        544.60        531.39        93.85 o
 -14   4   7       1228.00       1174.67       233.79 o
 -13   4   7        177.89        109.30        77.53 o
 -12   4   7       1547.97       1594.50       131.45 o
 -11   4   7        156.15         88.55        80.65 o
 -10   4   7        354.97        309.99        52.37 o
  -9   4   7        136.02        174.99        27.08 o
  -8   4   7         35.97         65.99        17.63 o
  -7   4   7        409.40        389.91        41.47 o
  -6   4   7        182.25        145.52        22.41 o
  -5   4   7       3738.14       3866.29       125.12 o
  -4   4   7       1248.30       1282.78        50.60 o
  -3   4   7       3870.42       4107.74       137.09 o
  -2   4   7       2003.73       1960.10       120.50 o
  -1   4   7       1482.30       1403.03       144.17 o
   0   4   7         69.31        102.72        24.45 o
   1   4   7        530.56        622.47        61.74 o
   2   4   7       1162.13        990.14        81.03 o
   3   4   7       1636.69       1633.47       131.37 o
   4   4   7       2848.20       2704.36       208.95 o
   5   4   7       2027.75       2061.63       160.80 o
   6   4   7       1316.92       1419.09       140.15 o
   7   4   7       2435.08       2236.08       184.52 o
   8   4   7       1301.73       1206.17       144.83 o
   9   4   7        723.20        645.06       118.27 o
  10   4   7        856.36       1024.09       147.30 o
  11   4   7        341.22        396.91       109.59 o
 -16   5   7       1884.51       1964.38       294.94 o
 -15   5   7       4111.71       3617.86       388.71 o
 -14   5   7       4590.68       4679.86       422.02 o
 -13   5   7       5363.77       5467.34       250.32 o
 -12   5   7      10942.07      11102.20       340.01 o
 -11   5   7      16404.84      16320.59       393.94 o
 -10   5   7      18697.02      18735.40       389.83 o
  -9   5   7      16603.94      15894.24       428.51 o
  -8   5   7      22664.99      21805.48       680.55 o
  -7   5   7      16954.41      17302.02       701.94 o
  -6   5   7      16861.22       8210.23      4959.10 o
  -5   5   7      19909.90      19764.92       845.49 o
  -4   5   7      36391.64      35176.21       483.44 o
  -3   5   7      37142.75      36587.39       792.91 o
  -2   5   7      36209.55      37021.37       405.00 o
  -1   5   7      37612.67      37904.54       599.17 o
   0   5   7      23414.51      23318.28       469.52 o
   1   5   7      11413.22      11640.33       332.83 o
   2   5   7      11643.71      12010.88       296.19 o
   3   5   7       8055.96       8176.17       193.70 o
   4   5   7       5889.09       5935.14       376.48 o
   5   5   7       7625.68       7608.48       455.30 o
   6   5   7       5277.31       5230.43       274.90 o
   7   5   7       7768.74       7978.08       356.48 o
   8   5   7       3280.94       3510.68       245.00 o
   9   5   7       1246.45       1128.72       147.96 o
  10   5   7        518.94        457.19       102.49 o
 -16   6   7        437.36        510.69       154.57 o
 -15   6   7        813.79        984.13       208.75 o
 -14   6   7        639.92        751.98       183.24 o
 -13   6   7       1160.42       1062.39       201.72 o
 -12   6   7       2411.70       2566.70       308.71 o
 -11   6   7        813.83       1249.64       200.02 o
 -10   6   7          8.94         56.88        52.74 o
  -9   6   7          3.58        176.37        78.91 o
  -8   6   7        382.00        533.36       134.74 o
  -7   6   7        686.57        813.77       145.42 o
  -6   6   7         22.99         39.96        22.08 o
  -5   6   7        179.17        203.89        68.48 o
  -4   6   7         66.46         88.14        41.49 o
  -3   6   7         43.11        112.30        29.74 o
  -2   6   7       1929.60       2090.44        77.97 o
  -1   6   7       1628.41       1603.61        81.79 o
   0   6   7       5416.64       5401.16       211.74 o
   1   6   7       6930.50       6789.51       260.33 o
   2   6   7       4350.00       4197.67       212.19 o
   3   6   7       3014.04       3064.29       246.04 o
   4   6   7       5944.95       5824.63       438.63 o
   5   6   7       3070.03       3167.14       205.46 o
   6   6   7       5830.94       6205.14       317.65 o
   7   6   7       3167.00       3073.40       221.71 o
   8   6   7       2971.58       3523.40       315.03 o
   9   6   7       3620.02       3533.10       259.36 o
  10   6   7       3095.62       3036.62       258.75 o
 -15   7   7          0.46        140.45       105.90 o
 -14   7   7         34.70         -4.71        60.48 o
 -13   7   7          8.60        -15.89        62.11 o
 -12   7   7         23.10         -1.75        71.50 o
 -11   7   7          5.14         58.45        66.01 o
 -10   7   7        687.53        621.31       149.08 o
  -9   7   7        691.71        442.90       115.77 o
  -8   7   7         55.59        244.59        88.63 o
  -7   7   7         37.57        -25.82       102.83 o
  -6   7   7        115.65         94.40        23.76 o
  -5   7   7        241.04        216.38        72.75 o
  -4   7   7         11.65          5.78        33.24 o
  -3   7   7        173.64        243.12        40.07 o
  -2   7   7        141.34         98.55        27.56 o
  -1   7   7         61.21        101.91        24.37 o
   0   7   7       2393.36       2576.48       167.34 o
   1   7   7        197.91        186.03        46.41 o
   2   7   7          3.67         49.97        41.98 o
   3   7   7        206.43        163.68        51.89 o
   4   7   7          1.55         24.83        48.79 o
   5   7   7         49.00        -14.06        41.68 o
   6   7   7         10.61         58.90        83.87 o
   7   7   7        150.96        249.34        94.91 o
   8   7   7         26.53        132.93        56.11 o
   9   7   7        228.64        301.81        89.21 o
 -14   8   7        649.98        548.10       168.25 o
 -13   8   7        683.90        648.42       173.88 o
 -12   8   7        643.02        453.12       141.25 o
 -11   8   7        477.24        308.03       120.39 o
 -10   8   7        649.95        428.83       140.59 o
  -9   8   7        145.10        118.69        70.37 o
  -8   8   7         89.34        122.18        66.58 o
  -7   8   7         32.12       -243.01       395.96 o
  -6   8   7         91.63        -68.44        75.51 o
  -5   8   7         32.53         35.05        55.79 o
  -4   8   7        824.72        879.28        84.81 o
  -3   8   7        571.09        619.96        74.37 o
  -2   8   7       1886.84       2033.91       119.18 o
  -1   8   7       3210.78       3262.84       136.79 o
   0   8   7        253.44        297.48        53.58 o
   1   8   7       5116.54       5154.68       235.09 o
   2   8   7       5015.20       4849.78       242.31 o
   3   8   7       3477.48       3408.66       213.58 o
   4   8   7       3172.17       3120.22       492.70 o
   5   8   7       1927.96       1737.90       216.62 o
   6   8   7       2027.91       2040.49       247.60 o
   7   8   7       3054.52       3071.16       322.34 o
   8   8   7       2624.97       2818.21       324.33 o
 -13   9   7       3936.53       4213.37       445.79 o
 -12   9   7       4756.82       5123.66       471.50 o
 -11   9   7       5970.34       6096.42       503.81 o
 -10   9   7       5317.47       5412.57       477.22 o
  -9   9   7      10180.28       9816.44       623.69 o
  -8   9   7      10366.81      10008.26       613.56 o
  -7   9   7      12301.15      12902.65       693.68 o
  -6   9   7      10519.33      10663.75       627.47 o
  -5   9   7      15663.89      15956.58       709.55 o
  -4   9   7      18715.26      19605.30       442.88 o
  -3   9   7       9892.21      10532.73       329.64 o
  -2   9   7       7446.13       7937.96       255.41 o
  -1   9   7       6518.29       6928.28       330.36 o
   0   9   7       9202.55       9924.94       397.25 o
   1   9   7       9685.91      10467.42       625.18 o
   2   9   7       7252.88       7210.69       524.76 o
   3   9   7       7069.10       8001.32       613.78 o
   4   9   7       5320.20       5579.66       294.54 o
   5   9   7       3592.47       4101.57       264.39 o
   6   9   7       2161.98       2593.42       255.59 o
   7   9   7       1674.60       1527.91       230.01 o
 -12  10   7         69.97         -7.17        83.22 o
 -11  10   7         61.02        227.72       101.90 o
 -10  10   7         22.61         -3.88        79.62 o
  -9  10   7         18.88         24.64        61.93 o
  -8  10   7          1.49        -28.30        69.60 o
  -7  10   7         23.59        178.08        96.08 o
  -6  10   7         31.81       -168.37       168.37 o
  -5  10   7         41.16         84.68        67.08 o
  -4  10   7          8.19         76.96        47.38 o
  -3  10   7        685.17        719.77       119.11 o
  -2  10   7        545.57        548.81       123.43 o
  -1  10   7        465.41        639.63       108.97 o
   0  10   7        136.39        182.18        66.25 o
   1  10   7         48.24          0.47        38.03 o
   2  10   7        209.59        279.55        84.31 o
   3  10   7        487.59        365.56       140.30 o
   4  10   7        449.96        716.56       187.52 o
   5  10   7        797.25       1181.80       257.20 o
   6  10   7       1136.26       1541.88       289.72 o
 -10  11   7        952.47        697.27       177.90 o
  -9  11   7       1653.99       1281.94       251.75 o
  -8  11   7       1362.19       1464.19       267.50 o
  -7  11   7       1564.58       1568.84       260.51 o
  -6  11   7       2023.65       2500.39       326.51 o
  -5  11   7       1102.63        800.95       173.64 o
  -4  11   7       2784.55       2741.41       231.77 o
  -3  11   7       1571.59       1532.39       170.31 o
  -2  11   7       1556.68       1633.36       216.65 o
  -1  11   7       1211.22       1198.04       290.99 o
   0  11   7       1377.71       1258.88       152.04 o
   1  11   7       2191.93       2185.06       201.10 o
   2  11   7        833.71        722.73       124.57 o
   3  11   7        465.06        511.56       103.84 o
   4  11   7        377.13        259.11       126.34 o
   5  11   7        149.47        187.23       113.97 o
  -8  12   7         45.91         16.45        61.96 o
  -7  12   7          2.51        106.57        92.21 o
  -6  12   7        154.27         37.04        64.60 o
  -5  12   7        630.56        615.58       172.91 o
  -4  12   7        948.54        716.42       122.98 o
  -3  12   7       1178.18       1419.99       167.79 o
  -2  12   7       1274.92       1115.10       147.23 o
  -1  12   7       1128.77       1206.96       150.57 o
   0  12   7        622.73        632.56       111.17 o
   1  12   7       1038.84        987.62       215.99 o
   2  12   7       2076.87       1999.07       308.09 o
 -18   0   8         12.42        199.57       109.12 o
 -17   0   8        403.16        508.86       147.05 o
 -16   0   8         11.53        132.08        84.00 o
 -15   0   8         79.55        226.35        89.61 o
 -14   0   8        640.66        986.72       169.97 o
 -13   0   8       2974.97       2858.52       279.88 o
 -12   0   8       1844.96       2083.61       219.93 o
 -11   0   8       4338.17       4207.67       302.91 o
 -10   0   8       4548.76       4671.03       303.86 o
  -9   0   8       3520.19       3454.20       244.90 o
  -8   0   8       8567.65       8790.40       295.38 o
  -7   0   8       9747.66       9669.98       275.24 o
  -6   0   8      20452.17      21070.91       416.34 o
  -5   0   8      33401.70      33180.95      1552.53 o
  -4   0   8      37933.85      38312.09       557.02 o
  -3   0   8      16614.95      16727.65       423.09 o
  -2   0   8      32060.07      30834.29       780.28 o
  -1   0   8      20942.29      21376.85       392.67 o
   0   0   8      39296.68      40169.82       609.52 o
   1   0   8      19320.25      19267.33      1020.17 o
   2   0   8      39611.20      40348.03      1107.09 o
   3   0   8      43639.86      43988.49      1218.73 o
   4   0   8      20416.79      19703.93       822.81 o
   5   0   8      12220.90      11222.87       645.01 o
   6   0   8      12035.74      11133.98       675.08 o
   7   0   8      31661.83      28849.72      1145.50 o
   8   0   8       8345.86       7588.63       607.03 o
   9   0   8       6213.87       5599.86       537.04 o
  10   0   8       4473.51       3729.77       450.53 o
  11   0   8       3017.44       2134.87       358.87 o
 -18   1   8       1036.40        726.13       128.82 o
 -17   1   8       2104.18       2057.29       195.67 o
 -16   1   8       2585.07       2810.67       219.53 o
 -15   1   8       2334.64       2502.70       199.61 o
 -14   1   8       4170.32       4134.78       407.07 o
 -13   1   8       2256.64       2443.37       224.52 o
 -12   1   8       4850.65       5185.38       245.87 o
 -11   1   8       7471.20       7436.79       527.57 o
 -10   1   8       5079.03       4918.66       216.62 o
  -9   1   8       6387.88       6093.40       229.22 o
  -8   1   8       7721.84       7448.14       254.80 o
  -7   1   8       9347.81       9605.84       222.61 o
  -6   1   8      14304.82      13977.55       466.24 o
  -5   1   8       3720.11       3420.83       166.58 o
  -4   1   8      11079.74      11406.99       232.02 o
  -3   1   8      10072.65      10646.11       182.68 o
  -2   1   8       2745.10       3003.51       122.83 o
  -1   1   8       8282.80       8824.98       221.80 o
   0   1   8         89.47         40.78        24.48 o
   1   1   8       1258.81       1211.24        65.34 o
   2   1   8        187.73        131.75        50.07 o
   3   1   8       1268.33       1183.58       246.64 o
   4   1   8          3.78         11.93        73.32 o
   5   1   8        364.80        255.82       119.11 o
   6   1   8        366.28        179.73        85.44 o
   7   1   8        159.76        142.77        54.36 o
   8   1   8          6.82        -48.56        48.56 o
   9   1   8        146.78         33.96        48.65 o
  10   1   8        224.03        248.26        65.50 o
  11   1   8        172.18         73.99        47.20 o
 -18   2   8         23.72         -2.47        42.70 o
 -17   2   8          9.63        -34.54        41.90 o
 -16   2   8         21.83         67.71        46.51 o
 -15   2   8        286.86        238.07        67.61 o
 -14   2   8          1.88        -22.73        32.26 o
 -13   2   8         30.72        -44.03        44.87 o
 -12   2   8        189.30        177.84        44.64 o
 -11   2   8        791.84        873.82        94.93 o
 -10   2   8        450.80        416.13        42.75 o
  -9   2   8         11.80         22.22        17.00 o
  -8   2   8        528.47        512.38        62.41 o
  -7   2   8        564.19        552.31        42.58 o
  -6   2   8       2973.82       3335.20       124.81 o
  -5   2   8       5279.46       5321.53       156.54 o
  -4   2   8       3991.70       3782.42       168.36 o
  -3   2   8       2875.23       2890.60        93.66 o
  -2   2   8       1826.95       1900.34        85.90 o
  -1   2   8       1657.89       1635.02       101.42 o
   0   2   8        168.07        159.10        33.77 o
   1   2   8        111.22        102.64        19.28 o
   2   2   8       1041.43       1366.69       180.59 o
   3   2   8       1486.53       1350.73       190.76 o
   4   2   8       2021.11       1958.82       160.33 o
   5   2   8       3347.35       3362.16       217.36 o
   6   2   8        726.78        623.53       102.60 o
   7   2   8        305.30        295.95        82.85 o
   8   2   8        172.84        209.62        78.14 o
   9   2   8         73.71         61.05       117.58 o
  10   2   8        269.08        124.77        69.26 o
  11   2   8        214.00        124.52        74.54 o
 -17   3   8       3875.84       3899.09       262.90 o
 -16   3   8       4152.99       4293.51       266.01 o
 -15   3   8       9143.51       9304.97       376.28 o
 -14   3   8       8336.12       8708.75       347.27 o
 -13   3   8       6325.96       6833.86       292.27 o
 -12   3   8       5822.73       5999.66       259.53 o
 -11   3   8       6845.67       7173.72       267.64 o
 -10   3   8      14436.66      14911.87       372.42 o
  -9   3   8      12210.84      12242.80       606.26 o
  -8   3   8      11616.54      11644.83       302.22 o
  -7   3   8      14581.39      14449.99       539.87 o
  -6   3   8      17949.61      18056.36       397.55 o
  -5   3   8       5157.25       4800.18       257.43 o
  -4   3   8       9351.38       9254.96       271.96 o
  -3   3   8      11925.47      12181.03       242.81 o
  -2   3   8       4201.76       4219.64       148.60 o
  -1   3   8       6114.44       6247.23       248.90 o
   0   3   8       2540.98       2517.34       160.61 o
   1   3   8       3909.41       4045.64       208.43 o
   2   3   8       2468.56       2393.80       159.13 o
   3   3   8        272.14        322.36       107.99 o
   4   3   8          5.10        -28.61        50.59 o
   5   3   8         85.83         60.60        51.48 o
   6   3   8        289.67        290.42        71.18 o
   7   3   8        901.47        977.19       129.37 o
   8   3   8        149.96         81.45        48.82 o
   9   3   8       1019.03        998.87       146.66 o
  10   3   8        330.40        266.74        80.41 o
 -17   4   8        192.91        354.19       135.78 o
 -16   4   8        945.58       1188.62       228.32 o
 -15   4   8         57.16        201.84       104.26 o
 -14   4   8        374.54        533.61        91.52 o
 -13   4   8        410.64        422.30        79.95 o
 -12   4   8         45.14        165.24        46.51 o
 -11   4   8       1447.10       1731.58       127.64 o
 -10   4   8       2478.85       2513.87       143.15 o
  -9   4   8       6745.06       7024.85       218.32 o
  -8   4   8       9157.59       9453.46       246.25 o
  -7   4   8      11225.37      11369.75       252.45 o
  -6   4   8      14134.02      13937.28       297.19 o
  -5   4   8      23004.06      22362.42       507.08 o
  -4   4   8      14112.34      14352.75       226.23 o
  -3   4   8       9891.32      10275.72       257.54 o
  -2   4   8      17422.57      18102.75       382.06 o
  -1   4   8      22204.45      22211.59       546.26 o
   0   4   8      24306.62      24458.43       549.56 o
   1   4   8      23742.55      23754.79       422.64 o
   2   4   8      19374.70      18942.97       397.65 o
   3   4   8      11593.45      11171.24       218.21 o
   4   4   8      15827.83      15841.45       857.20 o
   5   4   8       8964.39       8918.23       357.22 o
   6   4   8      10503.01      10309.45       472.93 o
   7   4   8      12701.92      12927.44       474.31 o
   8   4   8       7574.10       7897.39       383.77 o
   9   4   8       7460.37       7166.22       382.57 o
  10   4   8       3732.75       3807.68       514.24 o
 -16   5   8        151.47        191.66       119.36 o
 -15   5   8          7.47         63.84        82.15 o
 -14   5   8        296.63        320.69       122.14 o
 -13   5   8         61.49         86.28        59.31 o
 -12   5   8        490.17        583.26        78.41 o
 -11   5   8       3281.07       3152.41       159.76 o
 -10   5   8        166.44        234.03        42.12 o
  -9   5   8       1285.11       1161.58        76.80 o
  -8   5   8        227.83        196.50        46.51 o
  -7   5   8         29.75        180.09        76.10 o
  -6   5   8        646.07        613.04        72.17 o
  -5   5   8        132.22        194.51        32.65 o
  -4   5   8       1424.61       1427.43        64.49 o
  -3   5   8       2151.23       2173.94        76.22 o
  -2   5   8       2595.46       2579.66       250.62 o
  -1   5   8       1618.09       1660.26       236.08 o
   0   5   8       2399.15       2440.67       253.36 o
   1   5   8        475.05        533.87        75.46 o
   2   5   8          7.05         23.91        29.04 o
   3   5   8         88.22         62.17        37.62 o
   4   5   8        163.83        146.30        41.15 o
   5   5   8         12.08        -15.43        37.26 o
   6   5   8       1235.39       1107.27       131.34 o
   7   5   8        405.59        385.02       144.22 o
   8   5   8         80.15        108.45        83.16 o
   9   5   8          8.06        119.59        69.75 o
  10   5   8         60.60         93.99        66.01 o
 -16   6   8          2.29         43.82        75.67 o
 -15   6   8         53.36         19.70        68.45 o
 -14   6   8        138.67         75.63        73.39 o
 -13   6   8        163.67        178.88        95.28 o
 -12   6   8        855.47        707.95       165.05 o
 -11   6   8       1153.26        881.12       178.33 o
 -10   6   8       1973.70       1511.38       219.21 o
  -9   6   8       4138.48       4359.78       369.17 o
  -8   6   8       4186.69       3741.74       355.15 o
  -7   6   8       6107.89       5606.35       402.65 o
  -6   6   8       2955.63       2685.57       346.34 o
  -5   6   8       2934.38       2578.41       193.56 o
  -4   6   8       8109.55       8635.90       335.01 o
  -3   6   8       4743.92       4768.78       127.21 o
  -2   6   8       8385.72       8914.08       406.73 o
  -1   6   8      11886.56      11729.76       323.24 o
   0   6   8       8037.79       8293.30       520.02 o
   1   6   8      11749.90      11779.36       357.74 o
   2   6   8       7792.46       7431.10       293.58 o
   3   6   8       4614.74       4540.94       237.65 o
   4   6   8       4743.40       4896.57       255.88 o
   5   6   8       5679.58       5882.86       292.92 o
   6   6   8       2930.44       2961.57       216.83 o
   7   6   8       3296.23       3243.92       236.57 o
   8   6   8       2890.19       2912.43       233.77 o
   9   6   8       2216.05       2224.60       216.08 o
 -15   7   8       3352.91       3590.31       415.69 o
 -14   7   8       3206.86       3155.45       374.97 o
 -13   7   8       4709.07       4321.07       420.11 o
 -12   7   8       8258.34       8300.06       571.14 o
 -11   7   8       8879.52       9195.34       589.62 o
 -10   7   8       9442.21       9999.21       598.68 o
  -9   7   8       8355.21       8029.79       527.72 o
  -8   7   8       6827.31       6112.61       331.22 o
  -7   7   8       6200.89       6254.90       442.59 o
  -6   7   8       6144.07       5358.26       871.51 o
  -5   7   8       4678.41       4535.83       349.43 o
  -4   7   8       2425.38       2559.03       191.12 o
  -3   7   8       9950.04      10341.49       261.69 o
  -2   7   8       9115.11       9659.33       224.77 o
  -1   7   8       4286.44       4484.58       385.19 o
   0   7   8        598.93        695.11       106.77 o
   1   7   8         37.13        -19.34        27.57 o
   2   7   8        192.28        238.97        53.26 o
   3   7   8        166.95         72.66        79.56 o
   4   7   8         90.08         11.04        51.12 o
   5   7   8          2.25         -0.12        53.18 o
   6   7   8         51.91        -26.52        53.45 o
   7   7   8          5.82        -46.10        46.10 o
   8   7   8        293.97         98.10        74.81 o
 -14   8   8        487.20        552.67       166.84 o
 -13   8   8        421.81        392.12       147.47 o
 -12   8   8        208.28        249.26        79.32 o
 -11   8   8       1073.74       1000.04       207.11 o
 -10   8   8       2112.90       1906.10       279.05 o
  -9   8   8       1404.96       1384.79       226.50 o
  -8   8   8       1251.80       1462.95       238.53 o
  -7   8   8       1549.26       1837.69       256.75 o
  -6   8   8       3634.44       3982.46       351.90 o
  -5   8   8       5513.07       5728.01       409.71 o
  -4   8   8       1924.34       2050.32       129.37 o
  -3   8   8       6391.26       6690.34       224.05 o
  -2   8   8       7634.25       7956.52       594.15 o
  -1   8   8       5471.59       5161.14       282.93 o
   0   8   8       1361.93       1400.60       118.47 o
   1   8   8       3113.81       3423.66       195.65 o
   2   8   8       5174.95       5197.94       258.95 o
   3   8   8       4842.97       4933.99       262.28 o
   4   8   8       7052.81       7215.28       622.00 o
   5   8   8       4288.43       4632.74       279.29 o
   6   8   8       3845.58       4499.68       378.08 o
   7   8   8       1981.48       1907.28       257.18 o
   8   8   8       1482.54       1753.96       263.43 o
 -13   9   8        308.50        194.07       107.20 o
 -12   9   8        431.03        198.53        97.71 o
 -11   9   8       1104.22       1143.41       225.35 o
 -10   9   8       2137.78       1990.51       288.97 o
  -9   9   8       1267.74       1145.95       213.74 o
  -8   9   8        446.49        339.95       120.86 o
  -7   9   8        143.16        -21.58        99.62 o
  -6   9   8        406.67        347.15       118.74 o
  -5   9   8          9.10         37.28        38.81 o
  -4   9   8        780.72        758.15       109.43 o
  -3   9   8       1560.11       1470.65       155.87 o
  -2   9   8        422.01        396.95        79.93 o
  -1   9   8        634.02        548.49        98.45 o
   0   9   8          3.25          9.71        41.27 o
   1   9   8        135.32        347.24       126.94 o
   2   9   8        319.56        499.52       150.61 o
   3   9   8        337.41        695.20       188.25 o
   4   9   8         43.67         45.90        75.69 o
   5   9   8          4.70         63.89        52.69 o
   6   9   8          2.43        131.94        60.82 o
   7   9   8          2.44         58.54        84.96 o
 -12  10   8       1365.42       1523.63       274.25 o
 -11  10   8        704.58        886.03       204.88 o
 -10  10   8       1865.15       1871.03       296.45 o
  -9  10   8       1943.51       2173.64       310.44 o
  -8  10   8       2043.06       2325.60       322.37 o
  -7  10   8       5980.20       6050.87       513.86 o
  -6  10   8       5603.72       5879.13       475.82 o
  -5  10   8       7411.43       7586.02       511.44 o
  -4  10   8       5978.54       6445.89       343.21 o
  -3  10   8       4793.83       5228.55       304.64 o
  -2  10   8       8033.21       8724.48       401.73 o
  -1  10   8       9096.61       9342.14       677.54 o
   0  10   8       8237.99       9143.73       406.15 o
   1  10   8       6797.26       7225.93       365.34 o
   2  10   8       6320.30       7182.37       551.74 o
   3  10   8       5488.48       6048.99       524.21 o
   4  10   8       5236.42       5911.09       528.92 o
   5  10   8       3834.97       4306.99       462.99 o
 -10  11   8       1317.27       1135.95       239.17 o
  -9  11   8       1544.41       1564.21       273.02 o
  -8  11   8       1398.25       1107.08       238.74 o
  -7  11   8       3577.36       3506.89       411.62 o
  -6  11   8       2527.48       2071.34       299.59 o
  -5  11   8       4008.45       4025.23       393.75 o
  -4  11   8       1543.30       1355.61       211.34 o
  -3  11   8        450.64        524.21       104.60 o
  -2  11   8        569.75        690.01       114.16 o
  -1  11   8        225.92        146.65        62.83 o
   0  11   8        120.32        205.31        70.23 o
   1  11   8        377.70        506.12       118.38 o
   2  11   8       1026.33       1177.22       154.87 o
   3  11   8        325.72        372.14        97.08 o
  -8  12   8         82.29         77.72        97.96 o
  -7  12   8         17.48        -15.51        91.94 o
  -6  12   8        259.53        522.30       179.71 o
  -5  12   8        308.44        159.41        65.05 o
  -4  12   8        246.27        307.77        89.14 o
  -3  12   8        284.26        461.72       145.48 o
  -2  12   8        167.96        145.81        69.73 o
  -1  12   8        525.01        631.29       117.08 o
   0  12   8        279.54        395.79        98.03 o
   1  12   8          6.21        -15.50        76.49 o
 -18   1   9        715.58        774.67       126.73 o
 -17   1   9       1572.88       1577.44       262.21 o
 -16   1   9       2030.47       2190.44       190.02 o
 -15   1   9       3123.90       3231.97       220.69 o
 -14   1   9       1776.99       1889.21       170.14 o
 -13   1   9       1291.63       1450.28       198.12 o
 -12   1   9       1414.05       1495.86       133.51 o
 -11   1   9        237.56        331.23        62.01 o
 -10   1   9        251.65        302.52        42.29 o
  -9   1   9        709.15        735.49        57.50 o
  -8   1   9        852.56        814.65        68.33 o
  -7   1   9        663.52        615.73        59.48 o
  -6   1   9       1029.32       1172.26       116.38 o
  -5   1   9        153.73        191.37        34.89 o
  -4   1   9         21.98         40.86        14.93 o
  -3   1   9       6869.33       7307.64       159.70 o
  -2   1   9       5170.83       4876.53       165.49 o
  -1   1   9       3411.06       3475.19       144.31 o
   0   1   9       1352.52       1357.55        74.14 o
   1   1   9       2240.06       2295.87        94.81 o
   2   1   9       1460.22       1561.45       149.43 o
   3   1   9        229.23        220.39        64.54 o
   4   1   9      10506.62       9794.14       424.06 o
   5   1   9       5786.68       5316.00       427.61 o
   6   1   9      10524.15       8868.67       675.31 o
   7   1   9       6682.55       5932.61       421.69 o
   8   1   9       1995.69       1652.40       280.42 o
   9   1   9       3915.52       3392.22       305.85 o
  10   1   9       1128.24        929.76       165.47 o
 -18   2   9        780.03       1061.95       145.56 o
 -17   2   9       2003.18       2048.08       194.00 o
 -16   2   9       3338.60       3852.30       252.90 o
 -15   2   9       4306.59       4475.80       263.89 o
 -14   2   9       3544.02       3799.66       229.07 o
 -13   2   9       5308.25       5922.66       275.01 o
 -12   2   9       9935.53      10056.10       343.98 o
 -11   2   9      14916.75      14303.85       285.78 o
 -10   2   9      14793.07      14944.30       283.48 o
  -9   2   9      15124.63      15297.47       309.52 o
  -8   2   9      20825.39      21026.27       307.71 o
  -7   2   9      26673.73      27011.80       650.93 o
  -6   2   9      23790.77      23196.06       839.06 o
  -5   2   9      32545.65      31830.36       635.37 o
  -4   2   9      47413.91      47279.00      1537.42 o
  -3   2   9      19402.94      18960.24       283.19 o
  -2   2   9      38241.29      39094.03       547.85 o
  -1   2   9      23161.23      24393.28       669.34 o
   0   2   9      21477.57      21599.34       443.58 o
   1   2   9      23052.81      22546.30       320.31 o
   2   2   9      16568.80      15652.81       495.09 o
   3   2   9      15452.22      13734.07      1479.45 o
   4   2   9       7175.73       7755.89       499.54 o
   5   2   9       7809.71       7523.83       520.25 o
   6   2   9       7402.52       7283.42       615.56 o
   7   2   9       4836.23       4517.44       331.63 o
   8   2   9       2786.55       2715.54       236.85 o
   9   2   9       1984.86       2108.19       216.17 o
  10   2   9       1226.46       1152.24       242.87 o
 -17   3   9        278.39        299.16       127.25 o
 -16   3   9         87.77         20.80        34.08 o
 -15   3   9        155.85        195.28        60.29 o
 -14   3   9         54.89         36.84        42.96 o
 -13   3   9        645.12        640.14       126.38 o
 -12   3   9       4948.97       5085.91       237.37 o
 -11   3   9       2323.15       2287.58       150.80 o
 -10   3   9        136.01        215.28        29.11 o
  -9   3   9        254.11        321.79        80.38 o
  -8   3   9          5.04         86.72        29.51 o
  -7   3   9       4243.73       4587.90       209.35 o
  -6   3   9       1592.38       1504.08        96.67 o
  -5   3   9        348.94        322.04        39.98 o
  -4   3   9         61.17         76.98        21.58 o
  -3   3   9       1054.52       1184.43       109.97 o
  -2   3   9        509.46        555.75       140.40 o
  -1   3   9        208.34        190.68        58.53 o
   0   3   9        370.75        320.36        79.50 o
   1   3   9       3904.23       3949.28       211.55 o
   2   3   9       3715.76       3265.86       157.13 o
   3   3   9       2215.24       2231.41       257.77 o
   4   3   9       2852.34       2723.49       198.42 o
   5   3   9        128.42         20.97        40.98 o
   6   3   9        407.11        427.27        90.55 o
   7   3   9        667.97        610.06       109.87 o
   8   3   9       1005.63       1040.56       147.04 o
   9   3   9       1280.58       1282.87       169.94 o
  10   3   9       1122.03        960.35       156.43 o
 -17   4   9        222.18        385.82       138.17 o
 -16   4   9        774.12        697.10       179.26 o
 -15   4   9        803.24       1019.22       201.31 o
 -14   4   9        447.50        443.91        79.08 o
 -13   4   9       4779.75       4528.55       229.97 o
 -12   4   9       4795.83       4652.87       486.28 o
 -11   4   9       3430.13       3427.25       231.97 o
 -10   4   9       2008.72       1936.51       122.78 o
  -9   4   9       3649.82       3599.31       349.73 o
  -8   4   9       1342.47       1510.69        95.81 o
  -7   4   9       3044.80       2943.94       130.01 o
  -6   4   9       8783.83       8420.45       248.66 o
  -5   4   9       8342.86       7926.68       156.09 o
  -4   4   9      12229.53      12394.54       342.41 o
  -3   4   9      10418.66      10416.02       387.05 o
  -2   4   9       3929.01       4080.93       182.25 o
  -1   4   9       3418.03       3099.20       267.06 o
   0   4   9       1357.32       1304.57       124.06 o
   1   4   9       2287.51       2406.00       171.97 o
   2   4   9       4120.76       3856.68       223.76 o
   3   4   9       2770.71       2970.16       194.83 o
   4   4   9       2683.72       2448.05       186.36 o
   5   4   9       2927.81       2908.04       210.31 o
   6   4   9        280.01        184.02        57.02 o
   7   4   9        456.39        313.22        81.54 o
   8   4   9        186.14        199.22        72.84 o
   9   4   9         28.23        -50.03        54.68 o
 -16   5   9       1087.69       1108.86       224.00 o
 -15   5   9       1353.05       1272.46       229.91 o
 -14   5   9       1498.24       1595.69       245.53 o
 -13   5   9       3143.21       3246.93       346.23 o
 -12   5   9       1470.40       1403.09       228.10 o
 -11   5   9       2612.28       2632.85       292.02 o
 -10   5   9       1612.48       1709.16       102.51 o
  -9   5   9        985.77        902.89       110.61 o
  -8   5   9        169.54        145.30        23.69 o
  -7   5   9         36.24         52.28        13.15 o
  -6   5   9        215.99        211.53        36.40 o
  -5   5   9       1304.79       1271.06        55.55 o
  -4   5   9         24.42         52.32        18.14 o
  -3   5   9        112.86         91.67        27.53 o
  -2   5   9       2143.17       1980.31       128.04 o
  -1   5   9       2781.53       3148.96       286.19 o
   0   5   9       1837.83       1840.21       216.78 o
   1   5   9       5080.46       4892.02       360.96 o
   2   5   9       6184.79       6158.77       235.60 o
   3   5   9       6237.06       6442.87       240.03 o
   4   5   9       4556.37       4581.95       267.19 o
   5   5   9       3723.70       3710.05       240.62 o
   6   5   9       4497.88       4453.06       275.85 o
   7   5   9       4525.16       4395.06       283.88 o
   8   5   9       4502.94       4289.72       295.68 o
   9   5   9       4118.64       4078.48       300.35 o
 -16   6   9       2648.39       2905.56       372.46 o
 -15   6   9       1582.58       1789.41       281.28 o
 -14   6   9       2412.64       2870.03       350.31 o
 -13   6   9       2811.66       3019.95       346.79 o
 -12   6   9       3790.41       3971.79       390.74 o
 -11   6   9       5018.81       5498.06       442.24 o
 -10   6   9       6587.39       6719.86       480.61 o
  -9   6   9       7425.84       6939.20       571.49 o
  -8   6   9       9373.42       9037.33       543.96 o
  -7   6   9      10535.59      10791.44       576.22 o
  -6   6   9       9015.64       8415.99       252.40 o
  -5   6   9      10478.34      10467.45       348.28 o
  -4   6   9      13908.09      12583.24       350.62 o
  -3   6   9      17031.00      16840.75       236.45 o
  -2   6   9      16732.90      16371.68       650.97 o
  -1   6   9      11662.78      11956.70       603.67 o
   0   6   9       5804.52       6230.46       425.21 o
   1   6   9      14844.09      15166.22       476.12 o
   2   6   9       3334.31       3373.06       202.71 o
   3   6   9       4723.90       5081.11       258.98 o
   4   6   9       6270.11       6500.84       257.38 o
   5   6   9       2842.13       2951.24       213.32 o
   6   6   9       3165.62       3328.43       241.57 o
   7   6   9       1697.01       2009.33       204.29 o
   8   6   9       2508.04       2550.00       231.31 o
 -15   7   9          9.18        -10.90        62.48 o
 -14   7   9         15.48         84.10        89.81 o
 -13   7   9         40.95         82.16        87.06 o
 -12   7   9        274.17        110.06        59.21 o
 -11   7   9        317.88        214.16        88.63 o
 -10   7   9         25.71         57.76        64.75 o
  -9   7   9         11.19         12.50        71.58 o
  -8   7   9         25.09          1.03        57.30 o
  -7   7   9        619.07        456.65       123.91 o
  -6   7   9         95.64         91.16        45.43 o
  -5   7   9        192.16         86.87        39.66 o
  -4   7   9       1359.08       1436.64        98.39 o
  -3   7   9         41.31        103.76        56.04 o
  -2   7   9         45.42         80.32        45.20 o
  -1   7   9          3.60         43.10        78.47 o
   0   7   9       1201.30       1245.35       206.61 o
   1   7   9        258.57        250.45        65.80 o
   2   7   9        102.69         76.75        41.21 o
   3   7   9         18.42         -1.80        45.96 o
   4   7   9         23.41         44.22        41.46 o
   5   7   9         13.21         39.16        41.78 o
   6   7   9          0.87         10.26        71.72 o
   7   7   9         60.37         67.84       123.07 o
   8   7   9          0.30         31.26       142.45 o
 -14   8   9       1544.08       1750.66       293.20 o
 -13   8   9       2967.56       3024.30       372.55 o
 -12   8   9       3951.21       4157.59       423.96 o
 -11   8   9       6485.50       6395.53       516.58 o
 -10   8   9       6936.29       7312.92       545.51 o
  -9   8   9       9040.44       9368.66       627.19 o
  -8   8   9      10979.64      10854.98       674.89 o
  -7   8   9       9946.49       9759.81       583.34 o
  -6   8   9       7682.08       8280.21       520.94 o
  -5   8   9       6880.40       7254.20       471.42 o
  -4   8   9      10487.40      10462.58       419.57 o
  -3   8   9       6988.00       7022.30       339.01 o
  -2   8   9       6908.95       7167.62       345.43 o
  -1   8   9      11403.56      11786.03       449.28 o
   0   8   9       8684.64       8862.29       563.92 o
   1   8   9       7030.55       7376.08       512.03 o
   2   8   9       5421.58       5301.83       419.00 o
   3   8   9       2392.04       2407.66       247.71 o
   4   8   9       3415.68       3356.09       231.00 o
   5   8   9       1693.58       1701.35       173.09 o
   6   8   9       1114.73       1302.76       211.63 o
   7   8   9       1540.55       1374.68       224.81 o
 -13   9   9       1072.67       1002.67       234.67 o
 -12   9   9        368.24        410.36       136.93 o
 -11   9   9        122.29         91.91        95.23 o
 -10   9   9        206.67        184.96       112.91 o
  -9   9   9        475.12        329.01       128.44 o
  -8   9   9         55.81        -37.15        75.82 o
  -7   9   9         16.67        -17.06        64.69 o
  -6   9   9          9.32         -6.85        61.67 o
  -5   9   9         61.35        157.55        92.76 o
  -4   9   9        309.38        350.86        80.55 o
  -3   9   9       1146.88       1124.08       145.59 o
  -2   9   9        723.95        819.81       119.06 o
  -1   9   9       1168.13       1264.49       152.05 o
   0   9   9       1073.39       1184.03       146.20 o
   1   9   9       1592.93       1533.40       246.86 o
   2   9   9       1634.23       1739.50       268.22 o
   3   9   9       2669.55       2936.41       352.82 o
   4   9   9       2932.18       3011.84       369.37 o
   5   9   9       3370.57       3749.16       419.29 o
   6   9   9       2896.49       3425.22       415.18 o
 -12  10   9       1071.18       1209.65       251.52 o
 -11  10   9        705.34        965.27       220.99 o
 -10  10   9        491.68        198.60       116.14 o
  -9  10   9        347.44        350.64       142.87 o
  -8  10   9       1506.65       1187.67       244.60 o
  -7  10   9       2166.32       1717.16       268.46 o
  -6  10   9       1820.00       1834.21       268.69 o
  -5  10   9       1639.33       1750.10       254.10 o
  -4  10   9       2066.02       2157.39       201.24 o
  -3  10   9       3352.96       3747.02       267.04 o
  -2  10   9        999.94        896.04       135.91 o
  -1  10   9        380.84        476.33        97.54 o
   0  10   9        863.22        901.65       130.94 o
   1  10   9       1249.04       1412.32       170.42 o
   2  10   9       1057.46       1166.03       228.81 o
   3  10   9       1580.87       1947.48       303.79 o
   4  10   9       1468.11       1848.86       309.59 o
 -10  11   9         67.41         79.32        66.18 o
  -9  11   9        253.19        132.95       126.92 o
  -8  11   9         40.52         67.98        80.06 o
  -7  11   9          1.88       -101.87       101.87 o
  -6  11   9         87.95         93.59        79.42 o
  -5  11   9          1.11        -14.46        62.89 o
  -4  11   9        104.87        140.84        71.53 o
  -3  11   9        541.32        664.43       126.51 o
  -2  11   9        169.47        219.31        81.82 o
  -1  11   9        214.30        369.33       157.31 o
   0  11   9        799.67        874.95       136.54 o
   1  11   9        795.32        798.34       132.82 o
   2  11   9        280.36        309.89        88.89 o
  -7  12   9       5504.28       5573.21       554.81 o
  -6  12   9       5462.54       4379.44       471.21 o
  -5  12   9       6176.68       6067.67       512.85 o
  -4  12   9       5987.90       6295.05       371.69 o
  -3  12   9       6563.57       7220.28       552.20 o
  -2  12   9       4482.54       4828.76       324.77 o
  -1  12   9       5007.22       5331.12       338.56 o
 -18   0  10       3085.13       3059.39       342.56 o
 -17   0  10       2405.50       2276.94       291.55 o
 -16   0  10       5014.83       5380.64       425.27 o
 -15   0  10       8890.65       8864.60       526.42 o
 -14   0  10       9142.54       9521.08       517.57 o
 -13   0  10      14755.12      15256.16       635.11 o
 -12   0  10      10998.42      11043.23       521.09 o
 -11   0  10       8565.25       8793.08       442.51 o
 -10   0  10      12418.12      12236.68       508.05 o
  -9   0  10      11533.61      11679.75       561.95 o
  -8   0  10      17518.70      17564.23       654.70 o
  -7   0  10      33894.05      33003.00       903.79 o
  -6   0  10      16739.54      15683.74       588.69 o
  -5   0  10      28376.84      28935.12      1062.99 o
  -4   0  10      11384.73      11657.74       308.17 o
  -3   0  10      22279.67      23373.05       726.02 o
  -2   0  10       6329.57       6651.94       383.25 o
  -1   0  10        535.37        435.30       120.20 o
   0   0  10       8368.36       8198.02       264.65 o
   1   0  10       5470.16       5223.15       218.55 o
   2   0  10       7765.39       7188.61       295.61 o
   3   0  10         53.38          2.46        57.20 o
   4   0  10        660.01        674.18       174.29 o
   5   0  10       1571.14       1656.94       264.53 o
   6   0  10         24.77        -86.29        97.78 o
   7   0  10         28.89         29.94        89.23 o
   8   0  10        446.52        388.46       133.45 o
   9   0  10        111.31       -110.77       115.54 o
 -18   1  10         29.47         26.63       103.32 o
 -17   1  10         11.46        -44.55        84.95 o
 -16   1  10          0.22        -24.58        45.03 o
 -15   1  10         34.04        121.40        58.59 o
 -14   1  10         42.14        139.67        50.21 o
 -13   1  10        262.34        265.62        61.52 o
 -12   1  10       1188.57       1105.18       113.51 o
 -11   1  10        781.09        845.17        98.41 o
 -10   1  10       1387.02       1335.48       116.05 o
  -9   1  10        686.21        673.51        71.70 o
  -8   1  10       2995.92       3026.64       186.39 o
  -7   1  10       8652.19       8529.84       306.96 o
  -6   1  10       3356.77       3155.65       178.21 o
  -5   1  10       4172.38       4478.77       136.27 o
  -4   1  10       4047.65       4012.49       157.40 o
  -3   1  10       7973.95       8188.65       294.52 o
  -2   1  10      15140.42      15120.26       317.44 o
  -1   1  10      11898.51      11556.80       283.62 o
   0   1  10       4406.33       4340.75       128.83 o
   1   1  10       7297.64       7443.88       180.73 o
   2   1  10       4240.94       4140.10       139.74 o
   3   1  10       7038.69       7102.60       351.58 o
   4   1  10       9740.37       8898.34       414.88 o
   5   1  10       8091.77       7537.67       396.95 o
   6   1  10       4965.30       4488.29       314.55 o
   7   1  10       4173.36       3771.75       305.70 o
   8   1  10       3075.84       2628.32       264.11 o
   9   1  10       1867.07       1756.40       224.51 o
 -17   2  10        162.75        190.11        64.97 o
 -16   2  10        425.77        309.35        76.44 o
 -15   2  10        274.14        312.39        73.30 o
 -14   2  10        679.24        642.49       123.33 o
 -13   2  10       1892.67       1870.95       153.43 o
 -12   2  10       2707.19       2656.46       268.32 o
 -11   2  10        430.59        700.65        87.14 o
 -10   2  10         52.37         87.16        22.64 o
  -9   2  10        101.57        114.60        25.39 o
  -8   2  10         20.66        121.90        30.36 o
  -7   2  10       1232.89       1157.84        88.10 o
  -6   2  10       2182.32       2025.88       144.01 o
  -5   2  10        586.78        650.54        64.82 o
  -4   2  10       1231.67       1272.39       121.95 o
  -3   2  10         85.18        132.54        32.79 o
  -2   2  10        127.41        129.16        44.65 o
  -1   2  10          5.22         13.84        24.46 o
   0   2  10        116.08        134.48        36.25 o
   1   2  10         16.16         28.33        14.27 o
   2   2  10       1360.20       1317.19        73.37 o
   3   2  10        162.36        130.46        62.62 o
   4   2  10        133.68         42.74        54.26 o
   5   2  10         11.33       -104.28       104.28 o
   6   2  10        324.19        193.41        83.85 o
   7   2  10        207.53         75.14        62.07 o
   8   2  10        243.87         87.77       150.46 o
   9   2  10          1.98        -64.87        64.87 o
 -17   3  10         36.67       -101.47       101.47 o
 -16   3  10         77.27        115.35       104.65 o
 -15   3  10          3.48         42.05        29.81 o
 -14   3  10        527.66        471.23        83.53 o
 -13   3  10       1045.91       1067.22       121.41 o
 -12   3  10       1154.10       1222.04       119.17 o
 -11   3  10       1355.11       1414.47       174.28 o
 -10   3  10       2133.04       2037.12       123.24 o
  -9   3  10       2164.66       2319.09       142.84 o
  -8   3  10       3192.88       3235.03       137.60 o
  -7   3  10       7471.51       7161.45       272.64 o
  -6   3  10       7088.09       6906.30       304.11 o
  -5   3  10      13532.55      12808.82       320.15 o
  -4   3  10      17034.01      16833.69       429.01 o
  -3   3  10      17255.39      17526.29       444.13 o
  -2   3  10      21864.83      22136.82       519.34 o
  -1   3  10      12765.53      12852.71       330.87 o
   0   3  10      14777.76      14671.60       361.61 o
   1   3  10      13776.25      13342.17       355.60 o
   2   3  10      12333.09      11937.47       459.56 o
   3   3  10      11014.71      11153.80       609.14 o
   4   3  10      11530.97      11760.15       648.45 o
   5   3  10       7886.20       7470.00       536.94 o
   6   3  10       9056.81       8928.66       609.51 o
   7   3  10       9239.59       8225.76       618.89 o
   8   3  10       4513.13       4134.92       449.41 o
   9   3  10       3799.97       2681.71       773.20 o
 -17   4  10       2277.39       2544.71       338.92 o
 -16   4  10       3071.63       3171.63       364.17 o
 -15   4  10       3175.33       3172.79       350.40 o
 -14   4  10       6310.72       6118.76       478.07 o
 -13   4  10       7621.83       7616.04       297.23 o
 -12   4  10       7252.71       7581.48       434.18 o
 -11   4  10       9045.92       9081.21       295.87 o
 -10   4  10      13660.36      13079.29       404.24 o
  -9   4  10      10448.25      10436.75       288.24 o
  -8   4  10      12555.43      12105.03       300.06 o
  -7   4  10       8303.40       8309.10       289.30 o
  -6   4  10       3917.05       3865.47       143.45 o
  -5   4  10       7581.29       6954.49       282.24 o
  -4   4  10       6751.06       6439.09       227.56 o
  -3   4  10      11418.99      11879.87       558.66 o
  -2   4  10      13458.31      14124.62       663.82 o
  -1   4  10       8826.11       8502.30       343.25 o
   0   4  10       4438.28       4503.19       239.00 o
   1   4  10       3368.20       3314.46       254.55 o
   2   4  10       1425.62       1204.70       129.96 o
   3   4  10         77.06         60.02        43.14 o
   4   4  10         98.19         66.21        64.94 o
   5   4  10         13.87        -55.12        59.42 o
   6   4  10          3.36        -40.04        59.74 o
   7   4  10        119.15         43.81        48.88 o
   8   4  10          1.68        -28.66        74.43 o
 -16   5  10        151.34        303.85       131.64 o
 -15   5  10        501.75        511.60       150.77 o
 -14   5  10         45.89       -103.33       103.33 o
 -13   5  10          2.81         12.49        82.53 o
 -12   5  10          1.22         54.00        51.33 o
 -11   5  10        408.66        357.20       117.39 o
 -10   5  10          4.53       -159.97       207.75 o
  -9   5  10         83.23         93.39        31.20 o
  -8   5  10       1320.09       1261.42       144.01 o
  -7   5  10       2592.11       2258.25       105.89 o
  -6   5  10        387.47        332.12        38.06 o
  -5   5  10         41.58         56.73        18.32 o
  -4   5  10        895.14        935.12        65.07 o
  -3   5  10         37.89         85.48        29.41 o
  -2   5  10       1559.71       1659.63       209.56 o
  -1   5  10        779.51        823.19       147.48 o
   0   5  10        376.48        520.47       122.21 o
   1   5  10       1574.37       1442.18       194.14 o
   2   5  10       1425.94       1652.53       158.18 o
   3   5  10       1321.82       1189.80       138.66 o
   4   5  10         24.97         -2.72        39.33 o
   5   5  10        301.92        343.51       106.62 o
   6   5  10        144.72         37.50        56.66 o
   7   5  10        542.08        507.64       101.21 o
   8   5  10        874.62        812.04       175.75 o
 -16   6  10       2063.55       2127.19       318.37 o
 -15   6  10       1501.81       1226.03       241.94 o
 -14   6  10       2445.80       2125.19       315.79 o
 -13   6  10       1662.30       1605.04       257.06 o
 -12   6  10       2758.17       2850.70       332.49 o
 -11   6  10       4740.24       4231.90       402.52 o
 -10   6  10       4340.68       4106.90       384.00 o
  -9   6  10       6149.31       6410.12       488.97 o
  -8   6  10       1364.16       1500.11       224.43 o
  -7   6  10       5424.92       5929.42       432.85 o
  -6   6  10       6663.93       6499.83       412.31 o
  -5   6  10       3221.53       3047.11       153.10 o
  -4   6  10       2576.88       2675.04       156.07 o
  -3   6  10         64.85         50.98        50.44 o
  -2   6  10        984.15       1051.33       184.79 o
  -1   6  10       2795.65       3156.96       310.73 o
   0   6  10       1440.26       1441.32       210.53 o
   1   6  10        144.55        261.17       113.50 o
   2   6  10        251.57        204.20        94.47 o
   3   6  10        176.15        174.67        60.86 o
   4   6  10         38.29         20.99        30.44 o
   5   6  10          0.12         34.70        41.33 o
   6   6  10         18.53         50.77        50.56 o
   7   6  10          5.83         68.73        49.77 o
 -15   7  10        168.57         98.38        83.71 o
 -14   7  10        384.71        493.14       160.87 o
 -13   7  10        652.99        512.94       155.34 o
 -12   7  10        377.97        478.78       162.84 o
 -11   7  10        683.62        741.16       189.73 o
 -10   7  10       1860.77       1793.29       271.91 o
  -9   7  10       2983.53       2584.77       328.01 o
  -8   7  10       3204.72       3018.22       328.64 o
  -7   7  10       8689.25       9182.07       555.05 o
  -6   7  10      11127.81      12021.09       624.65 o
  -5   7  10      11106.64      11510.34       378.26 o
  -4   7  10       8022.32       8277.44       367.37 o
  -3   7  10       3850.51       4097.54       320.03 o
  -2   7  10       8334.46       9126.66       392.82 o
  -1   7  10       7972.47       8067.49       520.87 o
   0   7  10      12389.31      12498.58       661.28 o
   1   7  10      14408.05      14517.42       701.46 o
   2   7  10      15055.48      15705.61       740.58 o
   3   7  10      13034.53      13175.45       449.82 o
   4   7  10       6334.25       6219.55       317.48 o
   5   7  10       6092.17       6585.01       340.35 o
   6   7  10       4556.97       4385.18       288.06 o
   7   7  10       4402.81       4441.92       300.20 o
 -14   8  10       1301.81       1399.73       261.95 o
 -13   8  10       1612.16       1282.30       247.57 o
 -12   8  10       1516.72       1658.40       278.53 o
 -11   8  10       1806.92       1693.31       268.77 o
 -10   8  10       1791.84       1835.97       283.94 o
  -9   8  10       1055.55        866.22       183.22 o
  -8   8  10       3206.75       2872.64       334.92 o
  -7   8  10       2093.61       2042.61       269.28 o
  -6   8  10       1918.55       1723.90       238.61 o
  -5   8  10       3016.79       3044.85       315.12 o
  -4   8  10       3270.98       3204.27       236.07 o
  -3   8  10       1463.47       1472.43       159.39 o
  -2   8  10        781.36        867.94       125.12 o
  -1   8  10        687.03        883.39       185.14 o
   0   8  10        499.63        528.49       140.53 o
   1   8  10        836.94        900.96       199.09 o
   2   8  10        431.60        527.28       147.71 o
   3   8  10        491.08        851.75       192.67 o
   4   8  10         85.23        127.49        48.78 o
   5   8  10         17.32         41.15        69.22 o
   6   8  10         62.20         -6.65        40.43 o
 -13   9  10         17.93        -95.02        95.02 o
 -12   9  10        233.58        130.34        96.65 o
 -11   9  10         29.78        -22.74        71.65 o
 -10   9  10         17.73        -48.43        64.08 o
  -9   9  10        275.94        181.28        96.82 o
  -8   9  10        969.00        947.48       192.03 o
  -7   9  10        996.96       1094.33       202.95 o
  -6   9  10        522.55        387.11       115.82 o
  -5   9  10        541.58        560.45       146.85 o
  -4   9  10        159.84        256.98        73.45 o
  -3   9  10        179.89        261.47        78.48 o
  -2   9  10        132.15         80.13        56.44 o
  -1   9  10        535.86        420.05        87.75 o
   0   9  10        858.39        755.04       167.14 o
   1   9  10       1698.62       1378.13       235.73 o
   2   9  10        929.83       1109.19       206.46 o
   3   9  10        319.06        242.13       111.55 o
   4   9  10        240.55        391.30       154.84 o
 -11  10  10       3716.92       3546.44       435.15 o
 -10  10  10       2757.45       3308.59       421.92 o
  -9  10  10       2948.24       3398.43       413.07 o
  -8  10  10       3483.92       2749.28       361.09 o
  -7  10  10       6350.00       5904.39       493.59 o
  -6  10  10       3882.96       4368.20       412.36 o
  -5  10  10       2288.69       2109.23       288.37 o
  -4  10  10       1806.45       1613.87       181.91 o
  -3  10  10       1455.94       1514.39       174.85 o
  -2  10  10       1195.48       1295.45       163.53 o
  -1  10  10       1153.27       1278.79       159.24 o
   0  10  10        856.18        907.86       133.40 o
   1  10  10        705.99        409.78        97.04 o
   2  10  10        365.36        424.41       140.74 o
   3  10  10          7.45        -42.61       102.18 o
  -9  11  10       1827.28       1893.44       327.45 o
  -8  11  10        805.67        695.87       193.65 o
  -7  11  10        242.66        179.34        59.80 o
  -6  11  10       2041.02       2040.66       298.22 o
  -5  11  10       4276.38       4337.21       417.61 o
  -4  11  10       5981.47       6756.58       378.49 o
  -3  11  10       6775.32       6870.58       383.28 o
  -2  11  10       4839.57       5178.36       335.35 o
  -1  11  10       3424.82       3623.05       276.36 o
   0  11  10       2305.07       2530.64       239.71 o
   1  11  10       2470.46       2592.95       237.32 o
 -18   1  11        687.91        612.64       114.53 o
 -17   1  11        387.65        387.24        81.50 o
 -16   1  11        758.82        819.77       116.25 o
 -15   1  11       1328.65       1510.72       151.37 o
 -14   1  11       2734.65       3006.88       203.54 o
 -13   1  11       6636.04       7052.46       303.78 o
 -12   1  11       8817.73       8871.40       329.12 o
 -11   1  11       7597.85       7699.00       295.28 o
 -10   1  11      10103.91      10028.32       287.30 o
  -9   1  11       7378.87       7182.11       443.93 o
  -8   1  11      10187.15      10066.37       353.24 o
  -7   1  11       3983.58       3766.94       209.49 o
  -6   1  11       8847.28       8536.99       317.02 o
  -5   1  11      20504.73      20394.55       548.34 o
  -4   1  11      21625.84      22094.87       374.50 o
  -3   1  11      28940.77      30144.09       662.74 o
  -2   1  11      14611.10      14480.27       324.84 o
  -1   1  11      23992.14      23966.94       486.37 o
   0   1  11       7411.58       7638.60       227.75 o
   1   1  11       5331.29       5666.43       162.12 o
   2   1  11       3306.88       3223.41       128.16 o
   3   1  11       3561.17       3326.76       136.39 o
   4   1  11      13488.40      12932.17       517.02 o
   5   1  11       5139.82       4866.96       329.52 o
   6   1  11       4808.53       4084.54       306.86 o
   7   1  11       2770.08       2678.10       352.27 o
   8   1  11        643.48        561.18       134.70 o
 -17   2  11       1549.75       1506.19       248.29 o
 -16   2  11       1683.93       1679.48       287.09 o
 -15   2  11       1617.30       1751.32       163.15 o
 -14   2  11       3997.21       4097.60       237.14 o
 -13   2  11       5032.17       4807.38       247.77 o
 -12   2  11       2320.12       2517.18       170.66 o
 -11   2  11       2689.66       2783.73       239.07 o
 -10   2  11       2212.45       2395.14       133.37 o
  -9   2  11       1208.15       1335.46       103.53 o
  -8   2  11        387.44        444.07        76.74 o
  -7   2  11       1980.87       2084.74       154.26 o
  -6   2  11        530.81        680.76        70.32 o
  -5   2  11         75.84        131.28        27.99 o
  -4   2  11         29.79        128.51        55.18 o
  -3   2  11        168.44        306.00        85.04 o
  -2   2  11       1172.78       1256.04        98.52 o
  -1   2  11        147.65        201.96        44.40 o
   0   2  11       1239.84       1168.13       101.64 o
   1   2  11       3015.27       3056.37        99.70 o
   2   2  11       3926.65       3767.16       188.82 o
   3   2  11       2243.41       2161.03       147.37 o
   4   2  11        749.86        618.29       175.50 o
   5   2  11       4583.93       4299.85       310.14 o
   6   2  11       4545.97       4284.32       323.38 o
   7   2  11       3885.73       3215.29       289.74 o
   8   2  11       3189.10       2860.83       285.55 o
 -17   3  11        676.91        888.65       209.22 o
 -16   3  11       1770.40       1720.83       260.52 o
 -15   3  11        342.19        311.16       117.14 o
 -14   3  11         24.41         67.42        39.85 o
 -13   3  11        840.45        896.95       105.63 o
 -12   3  11        694.63        760.46        90.43 o
 -11   3  11        267.11        204.56        49.61 o
 -10   3  11       2820.71       2780.84       169.77 o
  -9   3  11       3442.72       3234.76       199.96 o
  -8   3  11       3762.14       3576.75       205.30 o
  -7   3  11       3489.79       3348.32       191.63 o
  -6   3  11       3838.49       3813.41       159.61 o
  -5   3  11       2070.62       2135.76        97.96 o
  -4   3  11       2200.89       2056.68        94.20 o
  -3   3  11       2170.32       2285.22       162.34 o
  -2   3  11       2635.32       2715.82       151.41 o
  -1   3  11       5956.64       6085.64       232.17 o
   0   3  11       3726.93       3303.34       258.97 o
   1   3  11       6438.49       6325.91       249.13 o
   2   3  11       2117.83       2037.99       142.37 o
   3   3  11        502.92        546.42        78.65 o
   4   3  11       1182.57        821.83       137.57 o
   5   3  11       1367.10       1321.17       174.05 o
   6   3  11        494.45        341.77       142.50 o
   7   3  11        635.59        408.11       113.23 o
   8   3  11        477.46        282.84       165.92 o
 -17   4  11        385.63        503.22       156.29 o
 -16   4  11        318.21        478.68       154.32 o
 -15   4  11        646.99        571.96       153.59 o
 -14   4  11        307.52        170.63       106.77 o
 -13   4  11        500.39        476.41       140.26 o
 -12   4  11        948.29        777.14       160.34 o
 -11   4  11        171.34        125.41        69.00 o
 -10   4  11        288.58        389.05        62.01 o
  -9   4  11        698.90        795.05        80.65 o
  -8   4  11         20.45         40.21        15.80 o
  -7   4  11          2.94         13.58        18.29 o
  -6   4  11        163.87        135.46        23.26 o
  -5   4  11          2.05         -6.95        14.81 o
  -4   4  11         10.21         41.33        35.66 o
  -3   4  11        955.71        983.37       113.92 o
  -2   4  11        749.00        809.67       106.64 o
  -1   4  11        926.84        985.06       119.44 o
   0   4  11        269.56        216.73        61.39 o
   1   4  11        652.93        707.63        99.32 o
   2   4  11         28.47          5.84        42.03 o
   3   4  11       1218.43       1237.09       172.19 o
   4   4  11       2086.72       2004.97       180.78 o
   5   4  11        343.91        399.07       128.00 o
   6   4  11       1236.68        941.06       209.63 o
   7   4  11        881.13        845.90       205.71 o
 -16   5  11       3075.35       3270.73       385.88 o
 -15   5  11       5343.69       5821.31       501.88 o
 -14   5  11       4744.73       4201.63       413.93 o
 -13   5  11       3821.35       3670.74       385.91 o
 -12   5  11       5088.55       5574.20       454.11 o
 -11   5  11       5432.61       5986.94       465.75 o
 -10   5  11       7419.58       7889.27       564.36 o
  -9   5  11      11222.75      12096.07       655.41 o
  -8   5  11      26790.67      25949.69      1145.07 o
  -7   5  11      30369.59      28658.62       824.62 o
  -6   5  11      12983.53      13409.21       379.22 o
  -5   5  11      15311.84      15186.17       422.85 o
  -4   5  11      15441.91      16012.29       387.81 o
  -3   5  11      13204.51      13515.67       440.78 o
  -2   5  11      12622.34      12706.66       437.31 o
  -1   5  11      19222.19      16007.75      3764.52 o
   0   5  11      20263.06      20400.54       775.81 o
   1   5  11      16542.89      16516.72       703.85 o
   2   5  11      13696.53      13538.45       504.35 o
   3   5  11       6456.30       6482.74       327.05 o
   4   5  11       5369.84       5719.22       392.88 o
   5   5  11       2720.73       2582.47       218.35 o
   6   5  11       3139.89       2857.51       365.04 o
   7   5  11       2234.53       2512.81       351.46 o
 -16   6  11        537.85        613.15       180.64 o
 -15   6  11        242.33        205.67       119.38 o
 -14   6  11        504.60        476.20       154.18 o
 -13   6  11        759.78        758.99       198.83 o
 -12   6  11        962.41       1001.18       201.00 o
 -11   6  11       1562.55       1156.03       218.88 o
 -10   6  11       1885.96       1651.31       247.92 o
  -9   6  11       2330.36       2042.63       274.29 o
  -8   6  11        683.19        774.17       164.80 o
  -7   6  11        415.91        589.72       163.05 o
  -6   6  11         48.39         79.45        31.15 o
  -5   6  11         20.44         69.19        51.13 o
  -4   6  11          6.07         17.66        28.97 o
  -3   6  11       1414.71       1387.37       154.92 o
  -2   6  11        263.89        383.08       118.76 o
  -1   6  11         84.55         89.55        71.13 o
   0   6  11       1443.93       1658.30       226.73 o
   1   6  11        355.16        371.44       118.45 o
   2   6  11       1277.72       1281.40       206.11 o
   3   6  11       1123.30        979.80       183.28 o
   4   6  11       1485.89       1727.56       325.12 o
   5   6  11       2398.31       2085.73       282.63 o
   6   6  11       1222.77       1239.58       216.69 o
 -15   7  11         29.69        -10.90        87.57 o
 -14   7  11         38.78        -87.96        89.20 o
 -13   7  11         95.13          1.91        58.60 o
 -12   7  11          1.77        -73.47        89.64 o
 -11   7  11          2.15         24.07       102.21 o
 -10   7  11        248.79         -7.57        60.71 o
  -9   7  11        400.12        211.23        99.59 o
  -8   7  11        755.08        691.70       168.67 o
  -7   7  11        455.89        597.81       158.25 o
  -6   7  11         12.85         44.99        50.75 o
  -5   7  11        192.97         88.45        36.12 o
  -4   7  11        258.57        315.29        63.23 o
  -3   7  11         68.58        103.09        60.49 o
  -2   7  11        345.91        302.34       109.91 o
  -1   7  11          6.82         35.31        55.85 o
   0   7  11         22.88         37.57        62.99 o
   1   7  11         43.93          1.85        63.46 o
   2   7  11          0.58         66.39        65.98 o
   3   7  11         42.10        -25.34        59.10 o
   4   7  11         59.62         97.26        80.85 o
   5   7  11        109.53        162.14        63.91 o
 -14   8  11        823.71        844.31       211.69 o
 -13   8  11        611.04        548.89       177.56 o
 -12   8  11        704.47        529.18       163.17 o
 -11   8  11        936.27        835.11       195.26 o
 -10   8  11       1214.14       1314.36       236.34 o
  -9   8  11        497.27        449.60       135.61 o
  -8   8  11         39.81        -12.98        69.51 o
  -7   8  11          7.54        -22.13        50.66 o
  -6   8  11          4.84        -38.80        53.62 o
  -5   8  11        169.94        225.80       105.98 o
  -4   8  11          7.62         59.50        38.73 o
  -3   8  11         29.61          8.76        37.44 o
  -2   8  11        290.78        313.62        77.66 o
  -1   8  11        224.97        123.26        67.82 o
   0   8  11       1557.68       1666.92       253.86 o
   1   8  11       1444.87       1402.35       231.44 o
   2   8  11       2357.71       2258.99       297.30 o
   3   8  11       2831.61       2499.80       319.85 o
   4   8  11       2147.84       2143.82       302.19 o
 -13   9  11       4732.09       5356.56       535.34 o
 -12   9  11       4509.06       4948.64       506.75 o
 -11   9  11       4472.27       4371.58       476.15 o
 -10   9  11       6035.78       6101.56       558.15 o
  -9   9  11       7131.16       6788.46       580.07 o
  -8   9  11       7714.27       7871.65       578.70 o
  -7   9  11       7132.67       8083.02       568.35 o
  -6   9  11       8168.02       8612.58       576.25 o
  -5   9  11       9692.80      10429.91       632.89 o
  -4   9  11      11814.95      11920.77       490.98 o
  -3   9  11      10575.28      11324.63       475.91 o
  -2   9  11       9743.64      10799.92       464.10 o
  -1   9  11       6561.54       6478.28       362.65 o
   0   9  11       6672.99       7344.15       549.81 o
   1   9  11       5991.62       7171.20       550.73 o
   2   9  11       5063.48       5010.31       459.67 o
   3   9  11       4099.00       3823.96       412.22 o
 -11  10  11        180.97        354.22       159.86 o
 -10  10  11          1.32         44.62        73.74 o
  -9  10  11         24.19       -108.52       189.32 o
  -8  10  11         18.99       -118.17       118.17 o
  -7  10  11         38.70        137.57        88.75 o
  -6  10  11         67.61        -66.49        98.44 o
  -5  10  11        150.03         83.14        74.96 o
  -4  10  11          2.19          4.16        47.20 o
  -3  10  11        276.51        307.13       169.57 o
  -2  10  11        201.01        259.86       129.94 o
  -1  10  11        135.40        159.32        68.73 o
   0  10  11        147.81        176.58        65.91 o
   1  10  11         21.81         47.88        74.67 o
  -8  11  11       1016.24        649.82       154.52 o
  -7  11  11        924.41       1043.63       218.44 o
  -6  11  11       1355.99       1254.04       235.74 o
  -5  11  11       1793.25       1694.89       276.54 o
  -4  11  11       1129.86       1096.63       163.70 o
  -3  11  11       1006.42       1249.05       169.45 o
  -2  11  11       1754.00       1898.33       208.03 o
  -1  11  11       1479.54       1529.98       186.41 o
 -17   0  12         31.52          6.38        56.42 o
 -16   0  12          1.05         23.61        50.74 o
 -15   0  12        190.01        460.28       132.66 o
 -14   0  12         30.01        153.33        81.46 o
 -13   0  12         83.63        238.06        96.68 o
 -12   0  12        363.62        680.15       148.44 o
 -11   0  12       5996.89       5851.96       376.30 o
 -10   0  12       4232.61       4629.90       380.99 o
  -9   0  12       5654.54       5459.77       391.21 o
  -8   0  12       1968.67       2298.58       246.64 o
  -7   0  12        910.58        819.25       150.76 o
  -6   0  12       7946.50       7744.52       455.46 o
  -5   0  12       5985.01       5765.65       371.48 o
  -4   0  12      18895.46      19731.90       724.39 o
  -3   0  12      20608.38      20103.31       754.36 o
  -2   0  12      17598.41      17100.96       712.29 o
  -1   0  12      12499.80      12603.14       346.56 o
   0   0  12       7673.10       7915.19       278.04 o
   1   0  12      16643.73      16920.05       564.23 o
   2   0  12       9128.96       8960.49       322.45 o
   3   0  12      12074.04      11664.24       695.30 o
   4   0  12      11307.60      10944.29       693.89 o
   5   0  12       9693.19       9833.39       685.57 o
   6   0  12      11048.69       9906.48       709.87 o
   7   0  12       7025.97       6243.62       584.41 o
 -17   1  12       1152.55       1182.16       145.47 o
 -16   1  12        771.71        724.35       110.22 o
 -15   1  12       1016.42       1174.71       134.75 o
 -14   1  12       2586.75       2608.30       204.70 o
 -13   1  12       3701.68       3793.95       224.81 o
 -12   1  12       3949.74       3898.55       220.20 o
 -11   1  12       4317.86       4475.57       229.68 o
 -10   1  12       6011.55       6234.34       263.81 o
  -9   1  12       6184.91       6286.27       394.72 o
  -8   1  12       2770.83       2664.04       186.26 o
  -7   1  12       5127.00       4985.90       253.53 o
  -6   1  12       5230.88       5358.37       317.63 o
  -5   1  12       3592.51       3666.87       173.86 o
  -4   1  12       8748.32       9442.77       348.68 o
  -3   1  12       2848.18       2857.36       209.41 o
  -2   1  12       5566.60       5691.41       207.24 o
  -1   1  12       2296.38       2240.28       134.30 o
   0   1  12        213.79        208.50        39.88 o
   1   1  12       1604.40       1750.72        91.42 o
   2   1  12       1720.73       1743.66       127.56 o
   3   1  12        902.30        882.13        96.74 o
   4   1  12        285.73        130.95        48.89 o
   5   1  12         83.82         71.88        95.91 o
   6   1  12        118.08         48.14        66.44 o
   7   1  12         13.57        -60.95        67.13 o
 -17   2  12          2.92         49.21        65.20 o
 -16   2  12         22.05         67.94        37.98 o
 -15   2  12        122.55        114.21        55.30 o
 -14   2  12         24.86         73.00        45.47 o
 -13   2  12          7.30        -42.47        42.47 o
 -12   2  12         64.28         68.86        52.55 o
 -11   2  12        793.01        547.66        81.74 o
 -10   2  12        488.35        433.06        71.24 o
  -9   2  12         10.48         12.07        53.52 o
  -8   2  12         92.18         48.42        67.58 o
  -7   2  12        111.42         81.42        51.69 o
  -6   2  12         44.60         40.29        20.56 o
  -5   2  12         23.04         10.88        24.56 o
  -4   2  12       1065.20        902.90       146.61 o
  -3   2  12       2141.81       2313.07       179.10 o
  -2   2  12       5804.53       6190.69       265.15 o
  -1   2  12       1465.92       1522.75       115.70 o
   0   2  12         22.52         78.98        29.50 o
   1   2  12        546.15        495.89        68.37 o
   2   2  12         30.89         75.53        41.24 o
   3   2  12        178.36        111.46        37.72 o
   4   2  12        272.61        244.44        61.18 o
   5   2  12        526.20        601.34       128.48 o
   6   2  12        798.84        551.27       114.84 o
   7   2  12        398.59        225.16        77.26 o
 -17   3  12       1406.28       1168.03       226.96 o
 -16   3  12       3296.71       3544.98       375.12 o
 -15   3  12       5844.33       5470.37       458.04 o
 -14   3  12       7269.55       7171.27       517.98 o
 -13   3  12       7651.94       7661.52       311.66 o
 -12   3  12      10622.43      10456.47       352.42 o
 -11   3  12      10104.53      10556.13       324.84 o
 -10   3  12       9275.24       9304.13       574.13 o
  -9   3  12       8084.07       8073.69       401.03 o
  -8   3  12       6645.25       6801.45       292.23 o
  -7   3  12       8537.35       7898.23       481.69 o
  -6   3  12       9578.46       9099.64       268.97 o
  -5   3  12      11080.05      11133.32       381.27 o
  -4   3  12       9752.30       9440.65       481.98 o
  -3   3  12       7276.26       7334.80       448.42 o
  -2   3  12       6398.09       6420.59       240.89 o
  -1   3  12       6446.46       6470.78       252.39 o
   0   3  12       2002.57       2125.84       143.92 o
   1   3  12       2517.71       2515.28       159.37 o
   2   3  12        991.95        940.64        98.94 o
   3   3  12        921.64        888.78       100.62 o
   4   3  12       1096.86        966.16       155.97 o
   5   3  12        340.84        308.06        63.77 o
   6   3  12         19.40        -25.92        83.04 o
   7   3  12         15.69        -89.26        89.26 o
 -17   4  12         60.86         77.43       101.96 o
 -16   4  12         32.47        178.02        98.90 o
 -15   4  12         95.12        194.54       116.94 o
 -14   4  12        426.92        273.14       121.27 o
 -13   4  12        491.47        640.81       162.81 o
 -12   4  12        145.76        432.92       132.68 o
 -11   4  12        163.84         98.87        97.43 o
 -10   4  12        584.03        734.36        84.85 o
  -9   4  12       2037.17       2121.69       118.06 o
  -8   4  12       3007.79       3088.87       194.28 o
  -7   4  12       2527.19       2239.24       193.96 o
  -6   4  12       8828.14       8043.71       243.58 o
  -5   4  12       6627.42       6333.78       287.58 o
  -4   4  12       8044.14       7708.62       439.04 o
  -3   4  12       9578.93       9926.02       369.37 o
  -2   4  12       6352.64       6756.75       391.38 o
  -1   4  12      10274.23      10281.07       390.98 o
   0   4  12       9426.79       9787.48       323.26 o
   1   4  12       9161.92       9384.77       325.50 o
   2   4  12       7891.91       7941.27       464.76 o
   3   4  12       8735.62       8484.08       325.68 o
   4   4  12       6680.75       6952.13       591.71 o
   5   4  12       4814.60       3975.16       328.13 o
   6   4  12       3621.46       3475.55       262.78 o
 -16   5  12         86.74        177.44       118.46 o
 -15   5  12         70.30        150.74        70.84 o
 -14   5  12        117.33        128.08        89.93 o
 -13   5  12         42.52         56.20        55.75 o
 -12   5  12         72.72         76.62        58.66 o
 -11   5  12        287.91        143.67        86.34 o
 -10   5  12        621.81        737.87       176.80 o
  -9   5  12        367.08        332.45       129.35 o
  -8   5  12         60.34        122.03        95.59 o
  -7   5  12       1539.30       1537.85        99.34 o
  -6   5  12        282.37        319.13        47.70 o
  -5   5  12        128.69        100.45       119.99 o
  -4   5  12        454.73        444.13        65.56 o
  -3   5  12        125.81        148.31       104.74 o
  -2   5  12        329.89        241.87        61.44 o
  -1   5  12        595.11        797.27       110.83 o
   0   5  12       1203.72       1058.32       137.32 o
   1   5  12       1255.36       1334.12       149.14 o
   2   5  12        364.83        359.12        99.48 o
   3   5  12         76.72         52.85        45.80 o
   4   5  12          5.38         86.62        46.58 o
   5   5  12         12.82         20.68        44.13 o
   6   5  12          2.39        -35.16        48.11 o
 -15   6  12         67.30         -4.45        85.49 o
 -14   6  12         26.28        -27.84        73.98 o
 -13   6  12        198.06        403.87       147.60 o
 -12   6  12         52.29         26.46        89.01 o
 -11   6  12         44.73       -170.61       468.38 o
 -10   6  12        939.54        669.14       172.02 o
  -9   6  12       1146.34       1293.27       223.95 o
  -8   6  12       2371.15       2456.95       298.19 o
  -7   6  12       1116.73       1299.97       219.05 o
  -6   6  12       2447.21       2516.14       175.04 o
  -5   6  12       4520.48       4855.62       259.14 o
  -4   6  12       2640.48       2798.22       185.20 o
  -3   6  12       1066.84       1039.60       131.29 o
  -2   6  12       3086.88       3383.68       238.25 o
  -1   6  12       1771.57       1998.05       191.39 o
   0   6  12       3585.80       3720.23       342.37 o
   1   6  12       5628.21       5050.49       401.99 o
   2   6  12       3698.82       3260.38       325.35 o
   3   6  12       4572.82       4101.67       371.18 o
   4   6  12       2522.63       2445.79       523.50 o
   5   6  12       1895.33       1851.51       284.91 o
 -14   7  12       4274.17       4462.43       468.96 o
 -13   7  12       3800.22       4254.31       446.77 o
 -12   7  12       4054.39       3892.68       423.86 o
 -11   7  12       5143.85       5006.31       473.92 o
 -10   7  12       7660.17       7459.16       586.70 o
  -9   7  12       9972.02      10025.49       642.06 o
  -8   7  12      11967.27      12243.42       696.94 o
  -7   7  12      12800.20      13059.85       703.76 o
  -6   7  12       6292.38       6533.27       488.41 o
  -5   7  12       4516.23       4757.54       416.34 o
  -4   7  12       4065.98       4137.16       215.63 o
  -3   7  12       2682.69       2748.82       180.92 o
  -2   7  12       4149.50       3130.18      1360.12 o
  -1   7  12       3156.31       3182.55       329.50 o
   0   7  12       4278.09       4301.77       392.06 o
   1   7  12       2983.50       2647.19       307.07 o
   2   7  12       1131.99       1108.08       204.15 o
   3   7  12        380.02        419.62       134.92 o
   4   7  12         52.29         11.40        65.08 o
 -13   8  12         94.27        317.05       142.29 o
 -12   8  12        231.74        273.92       137.97 o
 -11   8  12        315.00        291.92       125.65 o
 -10   8  12        363.65        257.31        93.18 o
  -9   8  12        809.35       1027.31       210.30 o
  -8   8  12       1011.73       1215.17       228.11 o
  -7   8  12        449.89        498.94       165.14 o
  -6   8  12        999.29       1163.74       221.91 o
  -5   8  12       1348.24       1730.16       260.86 o
  -4   8  12       1820.66       2147.97       342.31 o
  -3   8  12       2445.66       2489.12       222.33 o
  -2   8  12       1631.56       1834.31       191.01 o
  -1   8  12       3362.15       3584.16       373.36 o
   0   8  12       1961.30       2067.90       286.20 o
   1   8  12       1483.64       1550.15       252.38 o
   2   8  12       2208.19       2014.95       286.75 o
   3   8  12       1131.60       1266.74       232.19 o
 -12   9  12        165.48        178.97       124.95 o
 -11   9  12        348.77        304.00       120.27 o
 -10   9  12        749.48        436.59       123.31 o
  -9   9  12        745.74        583.32       168.08 o
  -8   9  12       1297.99       1263.43       234.28 o
  -7   9  12        747.35        708.78       183.96 o
  -6   9  12        333.35        246.66       103.34 o
  -5   9  12         84.77        158.72        98.93 o
  -4   9  12        101.03         82.00       106.27 o
  -3   9  12          7.15         64.70        53.63 o
  -2   9  12        111.63        132.66       184.37 o
  -1   9  12         87.28        101.01        52.75 o
   0   9  12         62.71        -24.18        61.71 o
   1   9  12        129.22        130.17        93.92 o
   2   9  12         99.76         61.77        97.80 o
 -10  10  12        598.75        643.80       193.59 o
  -9  10  12        537.04        318.04        79.23 o
  -8  10  12       1079.05       1253.26       243.19 o
  -7  10  12       2388.74       2382.35       330.71 o
  -6  10  12       2426.24       2340.74       323.69 o
  -5  10  12       3164.90       3132.99       361.34 o
  -4  10  12       3027.00       3125.86       403.87 o
  -3  10  12       3708.56       3963.86       298.33 o
  -2  10  12       5076.75       5418.71       346.37 o
  -1  10  12       3389.95       4184.76       303.42 o
   0  10  12       3477.18       3685.27       289.54 o
 -17   1  13        622.87        650.97       107.63 o
 -16   1  13       1185.50       1253.50       146.22 o
 -15   1  13       3358.42       3214.96       222.80 o
 -14   1  13       1957.64       1946.33       386.65 o
 -13   1  13       2781.12       2926.97       226.30 o
 -12   1  13       2556.39       2445.59       177.37 o
 -11   1  13       2403.38       2423.45       158.54 o
 -10   1  13       2610.83       2284.22       193.48 o
  -9   1  13        293.93        229.32        75.04 o
  -8   1  13        268.45        237.45        60.93 o
  -7   1  13        151.68        102.00       106.75 o
  -6   1  13       2039.64       2162.75       140.73 o
  -5   1  13        696.80        731.18       139.34 o
  -4   1  13        169.50        235.83        65.72 o
  -3   1  13        281.44        309.42        68.23 o
  -2   1  13         25.62         43.37        42.61 o
  -1   1  13        240.66        252.76        45.72 o
   0   1  13       3083.99       2970.69       163.08 o
   1   1  13        951.89        846.65        97.11 o
   2   1  13        187.74        100.20        51.76 o
   3   1  13        700.02        582.29       139.07 o
   4   1  13        285.37        235.99       107.38 o
   5   1  13        852.86        774.23       144.22 o
   6   1  13       1205.84       1007.78       176.01 o
 -17   2  13        968.26        785.41       190.11 o
 -16   2  13        943.21       1122.13       210.94 o
 -15   2  13       2859.80       3039.38       217.03 o
 -14   2  13       5582.58       5650.78       283.52 o
 -13   2  13       3871.82       4054.81       231.73 o
 -12   2  13       7016.93       7108.62       305.15 o
 -11   2  13       8706.13       8877.66       345.76 o
 -10   2  13       8028.16       8475.46       366.77 o
  -9   2  13      11985.65      11602.53       414.78 o
  -8   2  13       9161.14       8344.13       486.12 o
  -7   2  13      13244.74      12313.00       419.68 o
  -6   2  13       9156.75       9353.56       291.07 o
  -5   2  13      22748.91      23041.42       797.00 o
  -4   2  13      23198.75      23356.38       825.37 o
  -3   2  13      14881.89      15032.73       485.79 o
  -2   2  13      14713.14      15563.16       382.59 o
  -1   2  13      12035.24      12411.37       348.30 o
   0   2  13      17056.37      17335.41       422.46 o
   1   2  13       9830.36       9973.93       323.93 o
   2   2  13       8432.41       8419.65       303.87 o
   3   2  13       9981.87       9809.02       482.53 o
   4   2  13       6007.00       5952.10       378.19 o
   5   2  13       4055.27       4095.01       324.69 o
   6   2  13       2686.84       2423.02       257.19 o
 -17   3  13        511.82        697.02       168.76 o
 -16   3  13        700.80        852.88       191.14 o
 -15   3  13        956.20       1162.68       222.24 o
 -14   3  13         11.19          8.31        70.37 o
 -13   3  13         37.95        -26.01        80.72 o
 -12   3  13        163.98        147.64        44.20 o
 -11   3  13        348.30        354.71        65.27 o
 -10   3  13       1392.14       1255.67       100.87 o
  -9   3  13       1523.79       1580.97       150.66 o
  -8   3  13        691.04        663.24        98.31 o
  -7   3  13        982.73        909.97        88.40 o
  -6   3  13        107.76        122.94        40.86 o
  -5   3  13        234.81        344.76        77.17 o
  -4   3  13          2.69         67.96        47.59 o
  -3   3  13       1050.98        946.51       110.83 o
  -2   3  13          7.46        -17.46        40.56 o
  -1   3  13         41.05         15.81        35.38 o
   0   3  13        269.27        310.53        58.75 o
   1   3  13         47.65         27.47        43.70 o
   2   3  13        113.50         61.82        29.84 o
   3   3  13        395.87        390.78        73.42 o
   4   3  13        518.26        401.35        71.20 o
   5   3  13        238.91        252.49        88.60 o
   6   3  13        662.16        523.03       129.03 o
 -16   4  13        620.63        585.73       170.21 o
 -15   4  13         72.03         48.00        66.84 o
 -14   4  13        250.16        221.00       107.72 o
 -13   4  13       1292.03       1341.90       231.76 o
 -12   4  13       1095.22        969.44       198.27 o
 -11   4  13       3111.74       3246.19       367.96 o
 -10   4  13       3880.29       3734.51       378.93 o
  -9   4  13       2258.18       2160.46       120.38 o
  -8   4  13       2547.42       2372.09       205.76 o
  -7   4  13       1580.08       1486.62       107.36 o
  -6   4  13       3548.31       3385.60       167.91 o
  -5   4  13       1537.52       1715.71       197.36 o
  -4   4  13       2795.95       2878.88       288.43 o
  -3   4  13       3447.01       3451.23       222.66 o
  -2   4  13       7060.51       7161.80       328.75 o
  -1   4  13       2082.45       2041.61       177.27 o
   0   4  13       2031.01       2071.76       212.66 o
   1   4  13       3567.09       3444.12       200.96 o
   2   4  13        631.25        562.90        87.06 o
   3   4  13        656.79        681.02        96.24 o
   4   4  13       1274.07       1184.27       130.39 o
   5   4  13        598.98        548.86        91.85 o
 -16   5  13       1714.84       1664.10       290.53 o
 -15   5  13       1527.26       1408.44       270.27 o
 -14   5  13       1979.06       1796.69       277.79 o
 -13   5  13       1775.11       1892.81       280.45 o
 -12   5  13       1010.31        829.50       190.95 o
 -11   5  13        827.78        762.25       182.59 o
 -10   5  13       5037.93       5311.00       472.24 o
  -9   5  13       2885.38       3091.52       344.89 o
  -8   5  13       2503.50       2294.08       293.11 o
  -7   5  13        851.40        698.91       108.28 o
  -6   5  13         17.98         22.67        46.85 o
  -5   5  13        415.91        419.34        79.01 o
  -4   5  13        346.69        470.22        89.47 o
  -3   5  13          4.28         22.61        59.45 o
  -2   5  13        129.78        140.10        58.83 o
  -1   5  13         95.83         60.34       129.86 o
   0   5  13        297.70        301.57        63.77 o
   1   5  13        936.70        906.92       107.12 o
   2   5  13       1900.79       1636.41       146.20 o
   3   5  13       2067.68       1488.92       147.09 o
   4   5  13       1788.76       1601.92       189.83 o
   5   5  13       1982.43       1935.58       233.20 o
 -15   6  13       1693.34       2013.13       329.77 o
 -14   6  13       1910.47       1997.23       314.14 o
 -13   6  13       2103.43       2655.65       351.18 o
 -12   6  13       2254.35       2209.26       317.58 o
 -11   6  13       1244.45       1122.83       247.58 o
 -10   6  13       4955.19       4958.83       457.50 o
  -9   6  13       7682.74       8520.93       592.62 o
  -8   6  13       5546.65       6170.16       490.48 o
  -7   6  13       5484.83       5575.62       464.46 o
  -6   6  13       7296.04       7309.53       526.69 o
  -5   6  13       5984.02       6350.98       314.29 o
  -4   6  13       3445.83       3413.33       196.30 o
  -3   6  13       5807.17       5837.75       312.33 o
  -2   6  13       6992.59       6890.86       347.04 o
  -1   6  13       6798.10       6825.39       353.27 o
   0   6  13       8828.41       8680.13       611.21 o
   1   6  13       5280.04       4562.46       958.98 o
   2   6  13       5703.25       4952.75      1164.83 o
   3   6  13       3596.40       2952.15      1103.22 o
   4   6  13       2286.20       2252.46       252.89 o
 -14   7  13         27.83         36.50        74.75 o
 -13   7  13          2.15         33.70        65.38 o
 -12   7  13         44.86         45.28        97.31 o
 -11   7  13        144.97       -178.53       178.53 o
 -10   7  13         10.59       -117.54       117.54 o
  -9   7  13        623.42        617.83       169.74 o
  -8   7  13        365.82        461.84       136.93 o
  -7   7  13         47.77        177.26       108.47 o
  -6   7  13         84.10        107.44        80.71 o
  -5   7  13        143.09        246.39       117.48 o
  -4   7  13         39.05         41.35        31.92 o
  -3   7  13         63.87         66.12        37.19 o
  -2   7  13          6.08         11.63        46.95 o
  -1   7  13          4.94         14.66        67.70 o
   0   7  13        110.70        108.81       205.89 o
   1   7  13          4.00         -3.00        73.26 o
   2   7  13        224.05        437.61       135.31 o
   3   7  13        169.99        229.53        93.19 o
 -13   8  13       2165.27       2397.99       358.67 o
 -12   8  13       2116.59       2425.02       361.83 o
 -11   8  13       2247.74       1923.36       350.69 o
 -10   8  13       2625.55       2940.86       378.50 o
  -9   8  13       3051.61       3537.18       396.98 o
  -8   8  13       6899.91       7303.19       565.86 o
  -7   8  13       9509.89       9154.08       626.21 o
  -6   8  13       8400.24       8748.67       605.90 o
  -5   8  13       8311.41       8106.92       582.75 o
  -4   8  13       3805.86       3856.05       281.78 o
  -3   8  13       3331.64       3704.43       325.51 o
  -2   8  13       3408.28       3115.35       237.77 o
  -1   8  13       4348.07       3353.63       990.68 o
   0   8  13       5286.07       5029.80       442.13 o
   1   8  13       4310.13       4243.82       408.39 o
   2   8  13       3990.19       4314.61       414.97 o
 -11   9  13        608.35        493.93       176.37 o
 -10   9  13        456.39        417.14       143.34 o
  -9   9  13        377.34        481.52       156.65 o
  -8   9  13        318.92        366.13       139.44 o
  -7   9  13        308.81        487.38       157.21 o
  -6   9  13         38.89         37.84        82.32 o
  -5   9  13         55.94        -49.16        60.69 o
  -4   9  13         75.69        152.75        70.42 o
  -3   9  13         78.92         51.61        78.34 o
  -2   9  13        108.23        120.38        65.30 o
  -1   9  13        289.66        286.79        81.61 o
   0   9  13        910.15        942.15       200.86 o
  -8  10  13        432.49        398.87       149.11 o
  -7  10  13        315.86        442.36       152.66 o
  -6  10  13        667.97        719.42       196.00 o
  -5  10  13        845.94        707.88       183.32 o
  -4  10  13        804.83        861.02       145.16 o
  -3  10  13       1417.51       1676.60       200.28 o
 -17   0  14       1559.07       1930.73       258.30 o
 -16   0  14       2558.60       2550.20       288.04 o
 -15   0  14       3202.22       3457.52       331.64 o
 -14   0  14       4545.04       5188.66       395.25 o
 -13   0  14       8665.07       8407.59       499.33 o
 -12   0  14      13802.94      12497.79      1579.32 o
 -11   0  14      15883.13      16127.21       772.48 o
 -10   0  14       5446.82       5971.69       444.92 o
  -9   0  14       5911.07       5737.70       428.15 o
  -8   0  14      10253.76       9615.34       554.29 o
  -7   0  14       6689.03       6140.42       438.79 o
  -6   0  14      10212.49      10303.51       584.58 o
  -5   0  14       9697.57      10708.73       574.33 o
  -4   0  14      12655.95      13733.29       667.03 o
  -3   0  14      10632.57      11192.10       621.95 o
  -2   0  14       9404.63      10076.22       599.13 o
  -1   0  14       4512.23       4765.80       420.44 o
   0   0  14       1752.76       1892.93       280.77 o
   1   0  14       1352.67       1622.36       262.44 o
   2   0  14       1128.80       1043.16       220.71 o
   3   0  14       1426.81       1297.76       253.98 o
   4   0  14       1172.83       1324.36       256.88 o
   5   0  14        630.02        851.91       224.10 o
 -17   1  14          2.14          9.69        56.08 o
 -16   1  14        320.99        207.79        63.94 o
 -15   1  14         25.06         24.22        39.22 o
 -14   1  14         12.70         30.82       105.59 o
 -13   1  14          5.39         38.96        45.56 o
 -12   1  14         47.51         39.64        33.77 o
 -11   1  14        424.80        453.53        92.77 o
 -10   1  14       1235.31       1172.07       140.56 o
  -9   1  14        153.86         82.81        39.77 o
  -8   1  14       1328.74       1378.51       148.73 o
  -7   1  14       1245.38       1119.24       170.01 o
  -6   1  14       1549.67       1512.71       123.87 o
  -5   1  14       1927.83       1795.37       227.71 o
  -4   1  14        183.25        167.33        54.19 o
  -3   1  14       2515.78       2437.05       283.27 o
  -2   1  14       5412.36       5413.97       311.27 o
  -1   1  14       3874.63       4168.63       195.39 o
   0   1  14       3873.21       4148.15       286.63 o
   1   1  14       1845.43       1725.78       217.01 o
   2   1  14       2904.35       2940.38       257.76 o
   3   1  14       2466.55       2595.55       246.83 o
   4   1  14       2477.23       2235.30       235.46 o
   5   1  14       2263.74       2049.67       234.95 o
 -17   2  14        306.42        290.04       135.47 o
 -16   2  14        100.59         82.70        74.83 o
 -15   2  14         18.31        104.80        78.36 o
 -14   2  14        289.61        277.44        89.71 o
 -13   2  14        971.51        953.78       114.30 o
 -12   2  14        913.14        989.20       115.43 o
 -11   2  14       2902.36       2800.58       230.41 o
 -10   2  14       1281.58       1237.37       145.13 o
  -9   2  14        985.95        738.90       120.39 o
  -8   2  14         59.94        124.54        52.08 o
  -7   2  14         19.54         48.97        45.99 o
  -6   2  14         16.70         98.23        41.41 o
  -5   2  14        787.77        844.04       156.64 o
  -4   2  14       4042.58       4002.18       347.45 o
  -3   2  14        860.80        989.13       132.75 o
  -2   2  14        748.13        696.53       132.14 o
  -1   2  14         10.85         18.18        37.10 o
   0   2  14          7.38         11.26        49.01 o
   1   2  14        215.62        197.29        50.17 o
   2   2  14         15.85         83.43        53.51 o
   3   2  14         70.03         74.68        72.15 o
   4   2  14        264.54        182.23        79.12 o
   5   2  14        137.30        -31.00        95.12 o
 -16   3  14          1.78        142.10        94.59 o
 -15   3  14          2.81        -57.23        57.23 o
 -14   3  14         16.14         21.29        64.43 o
 -13   3  14         14.32         32.04        57.24 o
 -12   3  14        105.35         57.20       207.78 o
 -11   3  14        134.11        119.25        53.92 o
 -10   3  14       1063.08       1096.79       135.45 o
  -9   3  14       1060.97       1012.86       179.04 o
  -8   3  14       1224.11       1268.21       138.47 o
  -7   3  14       2452.98       2449.14       149.70 o
  -6   3  14       2510.50       2530.06       156.77 o
  -5   3  14       6981.91       7020.58       340.11 o
  -4   3  14       1990.41       2164.44       256.52 o
  -3   3  14       4811.75       5041.25       410.85 o
  -2   3  14       7540.21       7842.57       288.28 o
  -1   3  14       8460.19       8569.85       306.34 o
   0   3  14       9093.53       9378.67       326.66 o
   1   3  14       5576.67       5598.40       256.99 o
   2   3  14       5264.36       5202.22       254.69 o
   3   3  14       3897.08       3705.62       299.29 o
   4   3  14       3459.68       3130.46       337.31 o
 -16   4  14       3144.91       3206.63       384.37 o
 -15   4  14       4837.25       4941.13       469.73 o
 -14   4  14       3153.65       3261.00       371.35 o
 -13   4  14       3657.22       3768.20       392.74 o
 -12   4  14       3378.81       3128.85       418.32 o
 -11   4  14       6303.62       6541.17       538.91 o
 -10   4  14       6538.70       6518.05       514.29 o
  -9   4  14       7714.43       7709.62       461.95 o
  -8   4  14      10406.22       9517.21       866.99 o
  -7   4  14       8871.30       8712.51       278.19 o
  -6   4  14       8426.68       8498.86       284.66 o
  -5   4  14       3073.96       3158.41       225.65 o
  -4   4  14       2165.14       2206.91       262.87 o
  -3   4  14       4642.85       4690.77       266.66 o
  -2   4  14       3806.61       4049.95       313.17 o
  -1   4  14       3008.41       3231.52       230.01 o
   0   4  14       3277.49       3288.38       197.61 o
   1   4  14       3261.42       3497.36       210.30 o
   2   4  14       4271.97       4224.96       234.46 o
   3   4  14       1448.32       1282.23       135.50 o
   4   4  14        222.50         74.20        57.88 o
 -15   5  14        169.98        302.83       137.29 o
 -14   5  14        214.08        162.28       108.81 o
 -13   5  14         68.86         12.92        69.73 o
 -12   5  14         44.74         21.10       132.32 o
 -11   5  14        239.78        321.28       130.03 o
 -10   5  14          5.77        -86.47        99.00 o
  -9   5  14        462.16        520.91       151.36 o
  -8   5  14        194.06         97.90        64.45 o
  -7   5  14         30.96         43.66        63.21 o
  -6   5  14        606.28        640.93       101.93 o
  -5   5  14       1093.68        900.39       143.61 o
  -4   5  14        121.59         55.52        60.42 o
  -3   5  14        556.43        492.10        91.91 o
  -2   5  14        209.67        195.09        81.06 o
  -1   5  14         85.71        133.98        68.09 o
   0   5  14        120.67        104.67        52.88 o
   1   5  14         17.60         81.80        56.36 o
   2   5  14         77.34         80.91        44.87 o
   3   5  14        465.33        388.22        79.34 o
 -14   6  14       1318.92       1318.12       248.72 o
 -13   6  14       1249.94       1275.81       245.67 o
 -12   6  14       1868.10       1679.79       272.98 o
 -11   6  14       5176.20       4986.38       490.53 o
 -10   6  14       5938.61       6168.98       523.28 o
  -9   6  14       3370.19       3558.52       392.72 o
  -8   6  14       3462.00       3642.04       386.04 o
  -7   6  14       4706.45       5027.71       455.08 o
  -6   6  14       3557.59       3248.20       366.47 o
  -5   6  14       3550.82       3552.23       245.38 o
  -4   6  14       3115.92       3082.94       197.72 o
  -3   6  14       1012.97        896.75       172.43 o
  -2   6  14       1775.49       1774.94       178.77 o
  -1   6  14       1379.45       1268.48       156.91 o
   0   6  14       1291.24       1103.15       148.34 o
   1   6  14       1239.56        971.96       180.26 o
   2   6  14         98.69        136.25        69.00 o
 -13   7  14        293.37        259.72       140.04 o
 -12   7  14        286.50        181.11       292.62 o
 -11   7  14        232.98        195.58        87.95 o
 -10   7  14        423.52        426.20       158.85 o
  -9   7  14        952.91       1379.58       257.05 o
  -8   7  14       1689.91       1669.69       273.45 o
  -7   7  14       1679.95       1568.32       257.29 o
  -6   7  14       3593.96       3989.41       413.73 o
  -5   7  14       3563.88       3433.73       381.31 o
  -4   7  14       4016.03       4343.07       294.87 o
  -3   7  14       5816.72       5584.65       272.47 o
  -2   7  14       3867.59       3888.84       444.74 o
  -1   7  14       3761.23       4164.18       289.10 o
   0   7  14       4025.54       4291.54       301.29 o
   1   7  14       4695.39       4170.79       623.22 o
 -12   8  14       1416.83       1484.50       285.86 o
 -11   8  14       2512.27       2327.72       366.95 o
 -10   8  14       2229.16       2375.75       343.61 o
  -9   8  14       1302.20       1341.87       255.41 o
  -8   8  14       1493.05       1696.41       278.34 o
  -7   8  14       1439.11       1869.31       297.25 o
  -6   8  14       2060.62       2351.83       321.27 o
  -5   8  14        929.51        939.50       206.63 o
  -4   8  14       1613.43       1792.99       219.33 o
  -3   8  14       3156.81       3192.96       262.49 o
  -2   8  14       1203.62       1332.87       142.25 o
  -1   8  14       1024.49        827.55       140.64 o
   0   8  14        364.61        270.35        77.23 o
 -10   9  14         19.99        -69.44        75.18 o
  -9   9  14          5.90         24.67        89.72 o
  -8   9  14         96.32        121.42        85.11 o
  -7   9  14         42.66         82.35        89.79 o
  -6   9  14        442.92        358.42       139.73 o
  -5   9  14        309.24        447.91       151.57 o
  -4   9  14        573.09        471.73       101.38 o
  -3   9  14        725.08        793.77       163.04 o
  -2   9  14        136.97        233.80        82.31 o
 -16   1  15        952.43        825.67       177.71 o
 -15   1  15        454.61        518.02        94.85 o
 -14   1  15       1424.75       1424.60       146.64 o
 -13   1  15       2091.18       2064.03       175.88 o
 -12   1  15       2299.08       2105.03       158.28 o
 -11   1  15       5172.48       4919.80       301.72 o
 -10   1  15       6762.21       6044.10       324.83 o
  -9   1  15       6897.03       6597.26       338.18 o
  -8   1  15       5850.50       5332.14       303.28 o
  -7   1  15       6861.60       6273.49       329.67 o
  -6   1  15       6376.76       6668.97       275.16 o
  -5   1  15       6045.48       6604.80       463.50 o
  -4   1  15       4582.72       5204.15       304.18 o
  -3   1  15       6869.98       7348.18       369.80 o
  -2   1  15      10712.25      11328.70       473.12 o
  -1   1  15       7491.24       7509.97       396.05 o
   0   1  15       7832.35       8327.48       424.75 o
   1   1  15       6103.86       6128.40       535.57 o
   2   1  15       3694.24       2981.58       360.29 o
   3   1  15       2864.86       2757.92       266.77 o
   4   1  15       2725.10       2656.14       269.26 o
 -16   2  15       1506.74       1605.07       256.55 o
 -15   2  15       1189.76       1240.45       219.87 o
 -14   2  15       3852.56       3790.47       381.38 o
 -13   2  15       2305.07       2418.45       295.46 o
 -12   2  15       3093.94       2905.64       214.34 o
 -11   2  15       2277.12       2296.58       207.03 o
 -10   2  15       2138.41       1889.68       179.94 o
  -9   2  15       2475.10       2124.60       191.68 o
  -8   2  15       1213.15       1325.83       148.46 o
  -7   2  15       2366.22       2414.26       202.34 o
  -6   2  15       1438.50       1419.09       126.08 o
  -5   2  15        432.44        441.77       123.05 o
  -4   2  15        132.57        207.00        85.98 o
  -3   2  15          9.66          6.16        50.15 o
  -2   2  15         38.93         27.31       136.50 o
  -1   2  15         55.52         -1.40        65.77 o
   0   2  15          5.23        -72.06        72.06 o
   1   2  15        134.04         90.43        73.67 o
   2   2  15        446.51        261.35        84.16 o
   3   2  15        818.65        908.06       159.06 o
 -16   3  15        638.45        486.60       155.31 o
 -15   3  15        493.74        427.07       146.58 o
 -14   3  15        646.57        464.69       136.87 o
 -13   3  15       1600.52        921.53       708.15 o
 -12   3  15        523.61        371.96       130.36 o
 -11   3  15       1213.25       1216.24       154.14 o
 -10   3  15        131.89        104.13        48.90 o
  -9   3  15        900.89        939.32       123.92 o
  -8   3  15       2139.37       2357.74       257.51 o
  -7   3  15       1147.96       1191.92       111.62 o
  -6   3  15       4957.29       4867.54       231.28 o
  -5   3  15       2069.13       1989.87       251.26 o
  -4   3  15       2564.81       2717.91       309.23 o
  -3   3  15       2416.50       2452.17       301.35 o
  -2   3  15        783.18        846.59        99.92 o
  -1   3  15        385.61        493.46        76.78 o
   0   3  15       1730.32       1791.08       202.81 o
   1   3  15       3043.50       2799.34       259.25 o
   2   3  15       1696.87       1442.92       205.02 o
   3   3  15       1283.70       1167.25       176.54 o
 -15   4  15        286.20        217.67       126.07 o
 -14   4  15        481.79        244.75       116.70 o
 -13   4  15       1421.83       1003.10       161.11 o
 -12   4  15       1654.50       2006.98       320.25 o
 -11   4  15       1208.68       1402.49       259.57 o
 -10   4  15         90.15        207.88       110.71 o
  -9   4  15        280.84        133.07        91.19 o
  -8   4  15         15.40         35.61        36.52 o
  -7   4  15         11.65         10.01        25.81 o
  -6   4  15          5.41         53.22        31.31 o
  -5   4  15       1810.08       1624.63       174.25 o
  -4   4  15        262.91        235.72        99.04 o
  -3   4  15         79.51        -51.22        78.31 o
  -2   4  15         24.57        -20.20        83.93 o
  -1   4  15        468.58        525.70        98.87 o
   0   4  15        914.33        914.45       108.69 o
   1   4  15        299.19        192.28        83.48 o
   2   4  15         50.62        -41.77        96.14 o
 -15   5  15       1033.19       1312.72       260.74 o
 -14   5  15       3205.46       3109.52       383.76 o
 -13   5  15       4460.39       4828.79       482.04 o
 -12   5  15       6097.01       6391.03       585.86 o
 -11   5  15       5117.75       4983.41       486.72 o
 -10   5  15       2896.70       2785.14       357.65 o
  -9   5  15       4350.19       4516.86       449.31 o
  -8   5  15       7151.00       7205.47       553.71 o
  -7   5  15       8060.08       8267.35       593.29 o
  -6   5  15       8162.20       8062.37       435.69 o
  -5   5  15      11968.80      12399.34       483.99 o
  -4   5  15      10056.68      10807.56       625.06 o
  -3   5  15       7925.58       8268.77       381.03 o
  -2   5  15       7240.38       7658.09       372.16 o
  -1   5  15       7299.17       7290.76       366.97 o
   0   5  15       6655.24       6696.18       356.33 o
   1   5  15       5860.07       5568.55       328.51 o
   2   5  15       5296.39       5212.39       275.24 o
 -14   6  15        673.18        583.91       172.41 o
 -13   6  15        540.44        379.79       142.99 o
 -12   6  15        859.98        525.01       172.79 o
 -11   6  15        440.48        724.20       206.84 o
 -10   6  15        471.47        652.16       189.76 o
  -9   6  15       1725.16       1836.04       289.82 o
  -8   6  15       1229.28       1163.09       230.60 o
  -7   6  15       1021.57       1157.62       236.68 o
  -6   6  15        437.04        367.51       138.50 o
  -5   6  15        206.41        197.98       103.94 o
  -4   6  15         11.46         36.72        46.21 o
  -3   6  15         17.42        -65.25        65.25 o
  -2   6  15         75.78         62.46        52.51 o
  -1   6  15         33.36        -54.57        54.57 o
   0   6  15         39.29        -12.97        49.51 o
   1   6  15         26.93        -38.48        42.50 o
 -12   7  15          3.97        -92.41        92.41 o
 -11   7  15        322.46        331.70       153.10 o
 -10   7  15          1.05         71.28        75.99 o
  -9   7  15         45.90         36.60        67.19 o
  -8   7  15         40.15        -62.70        88.95 o
  -7   7  15        347.76        284.47       120.68 o
  -6   7  15        150.65         53.75        78.72 o
  -5   7  15        129.75        104.12        96.46 o
  -4   7  15          1.33        183.85       116.99 o
  -3   7  15         32.60         16.51        44.97 o
  -2   7  15          1.84        -18.95        47.65 o
  -1   7  15        151.89        115.30        67.82 o
   0   7  15          6.01         45.12       114.19 o
 -11   8  15        549.32        452.88       173.34 o
 -10   8  15       1345.88        961.66       234.45 o
  -9   8  15        680.13        849.90       210.72 o
  -8   8  15       1127.41       1224.35       252.07 o
  -7   8  15        971.26       1157.62       238.21 o
  -6   8  15         77.26        447.02       158.50 o
  -5   8  15         24.16         59.78        78.01 o
  -4   8  15        108.69         37.46        60.66 o
  -3   8  15         67.61        136.56        65.73 o
  -2   8  15         84.71         78.32        59.34 o
 -16   0  16        121.61        113.57        87.57 o
 -15   0  16          2.38          7.67        62.85 o
 -14   0  16        261.60        417.90       128.56 o
 -13   0  16        204.46        320.49       109.78 o
 -12   0  16          9.83        -13.77        56.03 o
 -11   0  16         20.97         42.78        77.05 o
 -10   0  16        643.11        663.76       170.36 o
  -9   0  16       1607.41       1793.70       261.37 o
  -8   0  16       1229.65       1223.45       213.70 o
  -7   0  16       2088.66       2207.71       289.19 o
  -6   0  16       1947.44       2079.14       289.60 o
  -5   0  16       1196.55       1249.09       217.94 o
  -4   0  16       1526.60       1690.23       259.15 o
  -3   0  16       2082.15       1614.19       261.96 o
  -2   0  16       3693.80       3649.25       393.23 o
  -1   0  16       4967.49       4423.01       445.36 o
   0   0  16       5268.76       5124.60       487.38 o
   1   0  16       5973.99       5855.45       541.68 o
   2   0  16       5487.69       5665.47       544.82 o
 -16   1  16       1836.36       1916.71       277.84 o
 -15   1  16       1344.54       1477.59       237.04 o
 -14   1  16       1314.96       1248.55       142.96 o
 -13   1  16       1294.80       1117.54       182.74 o
 -12   1  16       1384.11       1419.99       129.89 o
 -11   1  16       2207.89       2029.27       198.45 o
 -10   1  16       3354.57       3207.32       245.49 o
  -9   1  16       2804.29       2653.51       222.26 o
  -8   1  16       3939.19       3409.42       251.79 o
  -7   1  16       3971.43       3872.10       298.65 o
  -6   1  16       2057.70       2239.01       205.07 o
  -5   1  16       3027.73       3230.57       342.93 o
  -4   1  16       2439.99       2750.09       245.66 o
  -3   1  16       2476.68       2619.89       231.68 o
  -2   1  16       1534.93       1458.68       182.49 o
  -1   1  16       1066.22       1229.21       177.35 o
   0   1  16       1329.59       1434.54       186.35 o
   1   1  16       1138.44       1190.36       179.13 o
   2   1  16        193.84        121.77       151.25 o
 -15   2  16         74.25        -22.30        54.30 o
 -14   2  16        143.28        -26.54        80.05 o
 -13   2  16        224.63        119.68        61.10 o
 -12   2  16        181.02         87.29        58.28 o
 -11   2  16         35.59        -20.30        42.34 o
 -10   2  16         92.49        117.88        50.01 o
  -9   2  16        401.54        495.78       103.11 o
  -8   2  16       1981.41       1803.03       180.02 o
  -7   2  16        517.80        482.76       100.88 o
  -6   2  16         15.43         -2.86        51.31 o
  -5   2  16        255.89        211.87        67.00 o
  -4   2  16          8.80       -124.85       124.85 o
  -3   2  16        507.34        477.03       106.12 o
  -2   2  16        222.24        214.43        79.95 o
  -1   2  16        861.25        901.23       345.89 o
   0   2  16       1479.93       1484.72       194.71 o
   1   2  16        575.55        585.25       136.60 o
   2   2  16        511.22        503.45       127.30 o
 -15   3  16       2892.73       2886.29       353.66 o
 -14   3  16       3371.73       3544.57       392.55 o
 -13   3  16       4050.27       3741.93       302.90 o
 -12   3  16       6870.11       7265.49       595.52 o
 -11   3  16       5981.82       5840.30       516.96 o
 -10   3  16       7952.82       7639.83       371.02 o
  -9   3  16       5292.21       5017.68       378.40 o
  -8   3  16      10289.85      10354.18       429.01 o
  -7   3  16       7894.71       7712.21       295.32 o
  -6   3  16       3483.49       3721.09       210.29 o
  -5   3  16       3901.47       3453.56       349.74 o
  -4   3  16       3027.92       3306.03       350.04 o
  -3   3  16       4745.88       4998.51       448.49 o
  -2   3  16       4535.18       4619.67       324.06 o
  -1   3  16       3683.62       4092.82       303.83 o
   0   3  16       3114.26       3235.06       280.37 o
   1   3  16       2297.65       2035.09       228.85 o
 -14   4  16        346.41        302.53       130.59 o
 -13   4  16         88.95        -47.42        75.05 o
 -12   4  16         53.77        197.68       113.49 o
 -11   4  16        302.16        295.29       126.26 o
 -10   4  16         78.73         66.53        63.51 o
  -9   4  16        131.21         44.33        66.88 o
  -8   4  16         31.16         70.99        85.16 o
  -7   4  16        861.23        874.76       207.19 o
  -6   4  16       1592.13       1673.71       139.76 o
  -5   4  16       1853.54       1901.65       199.90 o
  -4   4  16       3473.99       3266.69       354.68 o
  -3   4  16       2742.58       2747.06       340.19 o
  -2   4  16       3928.11       3907.07       262.72 o
  -1   4  16       2016.25       1732.94       283.37 o
   0   4  16       1601.78       1463.56       265.58 o
   1   4  16       2837.04       2762.40       267.54 o
 -14   5  16          8.79        -22.80        67.07 o
 -13   5  16         97.08         51.16       158.47 o
 -12   5  16        327.98        346.90       153.00 o
 -11   5  16        217.76        202.77       110.75 o
 -10   5  16          4.64         18.10        73.30 o
  -9   5  16         46.07        -87.43        92.36 o
  -8   5  16        235.35        234.44       118.37 o
  -7   5  16        110.48        216.65       115.98 o
  -6   5  16        303.44        303.83       117.40 o
  -5   5  16        147.25        228.45        80.14 o
  -4   5  16        118.66         73.64        74.59 o
  -3   5  16          8.74         62.54        65.77 o
  -2   5  16         44.10        -35.58        49.01 o
  -1   5  16          6.56        -61.38        61.38 o
   0   5  16        225.97         97.64        89.43 o
 -13   6  16          4.45        -19.93       175.65 o
 -12   6  16         97.39        -52.66        93.10 o
 -11   6  16        204.71        180.23        95.42 o
 -10   6  16        140.13          1.05        78.50 o
  -9   6  16         81.61        111.32        85.57 o
  -8   6  16        473.47        479.60       143.53 o
  -7   6  16        507.66        429.19       150.66 o
  -6   6  16       1203.91       1458.68       271.24 o
  -5   6  16       1720.11       1923.42       306.42 o
  -4   6  16       1452.46       1656.87       295.73 o
  -3   6  16       2074.50       2380.43       217.85 o
  -2   6  16       1195.52       1286.70       160.28 o
  -1   6  16       1726.03       1853.77       196.85 o
 -11   7  16       3630.58       3940.14       462.27 o
 -10   7  16       3778.91       4450.22       484.45 o
  -9   7  16       5197.57       6057.03       551.71 o
  -8   7  16       6531.28       6146.74       558.98 o
  -7   7  16       5225.86       5546.77       524.21 o
  -6   7  16       6120.28       6148.58       554.09 o
  -5   7  16       6180.77       6608.45       575.21 o
  -4   7  16       4337.99       4646.12       483.72 o
  -3   7  16       3966.36       4086.79       461.29 o
  -7   8  16       1038.01       1503.04       281.20 o
  -6   8  16        193.21        299.80       107.72 o
 -15   1  17        886.84        863.79       184.02 o
 -14   1  17       1110.57        906.33       185.54 o
 -13   1  17       1481.91       1607.54       142.68 o
 -12   1  17       1492.62       1277.43       167.73 o
 -11   1  17       2250.52       2018.83       206.67 o
 -10   1  17       2514.25       2466.54       221.73 o
  -9   1  17       1267.15       1368.44       168.37 o
  -8   1  17       1065.70       1054.30       149.37 o
  -7   1  17        204.60        254.90        81.50 o
  -6   1  17         49.68        -21.73        45.53 o
  -5   1  17        740.79        646.14       172.41 o
  -4   1  17        385.86        374.33       170.58 o
  -3   1  17        265.29        376.17        93.58 o
  -2   1  17        325.25        291.35        93.17 o
  -1   1  17          8.20       -119.14       122.13 o
   0   1  17        228.96        102.70       109.35 o
 -14   2  17       1113.04       1039.13       208.41 o
 -13   2  17       2893.58       2867.44       394.74 o
 -12   2  17       2552.31       2250.55       220.42 o
 -11   2  17       2458.32       2496.30       226.82 o
 -10   2  17       6104.51       6096.63       346.18 o
  -9   2  17       6938.59       6496.31       361.75 o
  -8   2  17       9621.87       9262.54       428.63 o
  -7   2  17       5559.83       5566.44       338.89 o
  -6   2  17       4690.95       4440.15       304.92 o
  -5   2  17       5693.44       6011.19       497.25 o
  -4   2  17       7893.09       7670.10       580.48 o
  -3   2  17       6517.62       7075.60       399.22 o
  -2   2  17       7173.14       7513.71       425.05 o
  -1   2  17       6521.09       6390.73       404.26 o
   0   2  17       6106.50       5967.32       395.92 o
 -14   3  17        505.83        245.71        95.46 o
 -13   3  17        246.44        351.98       150.48 o
 -12   3  17         39.75        -47.80        94.00 o
 -11   3  17        134.85        324.27       137.16 o
 -10   3  17        299.06        233.40       121.58 o
  -9   3  17        766.79        775.88       123.84 o
  -8   3  17        206.56        198.38        70.17 o
  -7   3  17        102.41        109.22        78.80 o
  -6   3  17        484.67        559.84        87.19 o
  -5   3  17       1048.05       1164.01       224.79 o
  -4   3  17          6.52        -47.37        62.41 o
  -3   3  17          6.07        319.12       134.98 o
  -2   3  17          2.54        -74.21        86.14 o
  -1   3  17          0.53        -80.32        80.32 o
   0   3  17         27.89         49.26        89.37 o
 -13   4  17        265.35        139.51        70.68 o
 -12   4  17        215.97        273.44       116.81 o
 -11   4  17       1061.21        893.45       224.00 o
 -10   4  17       1449.75       1203.35       248.60 o
  -9   4  17       2509.71       2406.22       348.97 o
  -8   4  17       1026.66       1142.98       233.32 o
  -7   4  17        430.01        430.73       166.36 o
  -6   4  17       2016.09       2243.84       217.59 o
  -5   4  17       1002.08        995.59       152.98 o
  -4   4  17        995.75        907.03       192.36 o
  -3   4  17       1704.04       1898.51       304.68 o
  -2   4  17       1361.18       1057.97       226.74 o
  -1   4  17       1544.54       1608.32       289.25 o
 -12   5  17        798.59        957.00       239.31 o
 -11   5  17       1237.26       1194.99       255.13 o
 -10   5  17       1432.88       1385.07       265.76 o
  -9   5  17       1271.49       1075.61       234.31 o
  -8   5  17       2150.33       1857.39       303.69 o
  -7   5  17       2206.36       2309.16       342.71 o
  -6   5  17       1765.23       1504.72       277.59 o
  -5   5  17        473.36        637.75       189.15 o
  -4   5  17        105.41        118.86        64.36 o
  -3   5  17         16.01        -78.79        78.79 o
  -2   5  17         46.16         27.80        80.91 o
 -11   6  17       1404.99       1581.01       293.38 o
 -10   6  17       1519.47       1631.50       300.42 o
  -9   6  17       1920.01       2172.29       335.70 o
  -8   6  17       1901.65       2076.88       331.29 o
  -7   6  17       2522.90       2817.93       382.29 o
  -6   6  17       2871.05       2738.94       377.88 o
  -5   6  17       4128.69       3998.90       461.72 o
  -4   6  17       4009.83       5024.88       530.98 o
 -14   0  18       1707.61       1472.10       234.48 o
 -13   0  18       2736.36       2564.84       229.62 o
 -12   0  18       3895.29       3648.92       413.53 o
 -11   0  18       5307.06       5142.68       474.78 o
 -10   0  18       7393.48       7361.46       564.68 o
  -9   0  18       9380.44       9323.51       647.49 o
  -8   0  18       9553.46       9567.33       651.16 o
  -7   0  18       6807.47       7529.27       581.51 o
  -6   0  18       4765.80       4990.08       477.88 o
  -5   0  18       3752.54       4349.74       439.39 o
  -4   0  18       3516.16       3054.59       379.92 o
  -3   0  18       3630.13       4254.05       459.07 o
  -2   0  18       4192.28       4474.54       485.93 o
 -13   1  18         56.25         16.73        52.60 o
 -12   1  18         79.17         21.08        51.38 o
 -11   1  18          9.39         -3.69        56.79 o
 -10   1  18          2.83         54.89        52.63 o
  -9   1  18        100.72        264.00        89.09 o
  -8   1  18        357.77        431.20       108.18 o
  -7   1  18        497.24        697.25       153.84 o
  -6   1  18        401.02        532.99       119.02 o
  -5   1  18        440.64        233.63       117.21 o
  -4   1  18        543.54        696.86       129.71 o
  -3   1  18        338.61        262.13        74.55 o
  -2   1  18         92.35        123.46        64.70 o
 -13   2  18        165.45         66.62        75.52 o
 -12   2  18         55.37         65.69        93.74 o
 -11   2  18        451.90        428.59       100.66 o
 -10   2  18       1892.85       1922.46       255.05 o
  -9   2  18       1366.58       1170.79       164.20 o
  -8   2  18        246.40        316.53        82.21 o
  -7   2  18         73.18         86.66       109.71 o
  -6   2  18        114.59        -17.11        44.88 o
  -5   2  18         62.91         67.76        83.70 o
  -4   2  18         92.61         40.69        87.21 o
  -3   2  18        288.21        148.10       109.33 o
  -2   2  18        211.64        361.00       103.14 o
 -13   3  18          1.89         -7.97        85.23 o
 -12   3  18        128.68         31.14        64.13 o
 -11   3  18        191.34        268.87       151.67 o
 -10   3  18         16.24         94.75       100.61 o
  -9   3  18        130.57        241.41       142.65 o
  -8   3  18         66.05         -7.57        66.61 o
  -7   3  18        559.06        378.86        74.75 o
  -6   3  18       1414.97       1441.82       145.42 o
  -5   3  18        865.43        837.48       198.25 o
  -4   3  18       1158.26       1293.64       247.78 o
  -3   3  18       1473.67       1419.06       264.81 o
 -12   4  18       3862.82       3856.20       465.39 o
 -11   4  18       3944.68       3274.78       420.13 o
 -10   4  18       2716.53       2634.64       368.94 o
  -9   4  18       2855.95       2639.70       375.45 o
  -8   4  18       3159.49       3069.51       399.96 o
  -7   4  18       5083.65       5220.14       518.71 o
  -6   4  18       5352.62       6057.66       562.04 o
  -5   4  18       4920.65       5209.51       352.89 o
  -4   4  18       3818.12       4228.48       436.91 o
 -10   5  18        108.47        185.97       132.39 o
  -9   5  18          8.11        159.71        96.19 o
  -8   5  18          9.22        -46.03        83.55 o
  -7   5  18         59.37        125.34       114.74 o
  -6   5  18         14.21        161.85       121.69 o
  -5   5  18          1.46        254.92       139.57 o
 -11   1  19       1140.17       1040.42       156.91 o
 -10   1  19       1672.20       1800.26       210.42 o
  -9   1  19       3607.98       3799.73       295.97 o
  -8   1  19       3079.21       3142.05       271.02 o
  -7   1  19       3157.92       3059.85       291.32 o
  -6   1  19       4048.99       4303.95       322.29 o
  -5   1  19       2292.19       1711.98       303.33 o
 -11   2  19       2137.53       1973.83       327.93 o
 -10   2  19       2280.80       2130.46       348.84 o
  -9   2  19       1184.13       1534.81       187.46 o
  -8   2  19        622.56        735.62       134.81 o
  -7   2  19       1436.06       1529.28       194.18 o
  -6   2  19        691.91        654.33       117.21 o
  -5   2  19        449.84        373.56       145.76 o
 -10   3  19        827.16        725.74       214.74 o
  -9   3  19        977.41       1248.73       270.26 o
  -8   3  19        110.51         92.66        98.73 o
  -7   3  19        187.63        259.43       125.79 o
                                                
